# Supplementary material for: Proteomic analysis of α4β1 integrin adhesion complexes reveals α-subunit-dependent protein recruitment
Source: Proteomics. 2012 Jul 17;12(13):2107–14. doi: 10.1002/pmic.201100487 (PMC3472074; doi:10.1002/pmic.201100487)
Supplement: Supplementary file 1 [file pmic0012-2107-SD1.xls]

## Sheet: (A) VCAM-1, K562-α4 rep. 1
Table S1
(A) Proteins identified for VCAM-1 ligand-affinity purification using K562-α4 cells (biological replicate 1)
Biological experiment:
Cell line	SILAC	Purification	Crosslinker	Lysis	Samples pooled	Elution	Comments
K562-α4	Heavy	VCAM-1–coated beads	3 mM DTBP	0.5% (w/v) TX-100	4	150 μl 2× RSB	Cells cultured in Arg-deficient medium reconstituted with 25.75 mg/l [13C6]Arg (heavy) for 6 d prior to ligand-affinity purification
SDS-PAGE gel:
Gel	Load (μl/lane)	Lane	Gel slice	Size range (kDa)	Comments
1.0-mm 4–12% bis/tris MES	35	1, gel 2	1–30	10–600	30 slices
Mass spectrometry:
Instrument	Run	Injection (μl)	Peak-list file	Intermediate file	File merge	Comments
4000 Q TRAP	IDA LC-MS/MS	5	210907_AB_1.01_IDA.mgf, 210907_AB_1.02_IDA.mgf, 210907_AB_1.03_IDA.mgf, 210907_AB_1.04_IDA.mgf, 210907_AB_1.05_IDA.mgf, 210907_AB_1.06_IDA.mgf, 210907_AB_1.07_IDA.mgf, 210907_AB_1.08_IDA.mgf, 210907_AB_1.09_IDA.mgf, 210907_AB_1.10_IDA.mgf, 210907_AB_1.11_IDA.mgf, 210907_AB_1.12_IDA.mgf, 210907_AB_1.13_IDA.mgf, 210907_AB_1.14_IDA.mgf, 210907_AB_1.15_IDA.mgf, 210907_AB_1.16_IDA.mgf, 210907_AB_1.17_…	20070921 VCAM a4 WT mutant SBBA.dat	Mascot Daemon merge	-
Database search:
Engine/Server	Database	Taxonomy	Enzyme specificity	Fixed mods	Variable mods	Peptide tol.	MS/MS tol.	Peptide threshold	Protein threshold	Comments
Scaffold (version 1.7.00): Mascot (version 2.2.03), X! Tandem (version 2007.01.01.1)	IPI Human (Contam.) (version 3.34)	-	Trypsin (max. 1 miss)	Carbamidomethyl (C)	Oxidation (M), 13C6 (R)	1.5	0.5	0.9	99%, 2 peptides	-
Protein summary:
	Hit	Accession number(s)	Description			Mass (Da)	Protein probability	Unique peptides	Total spectra	Sequence coverage
	1	IPI00298994,IPI00784273	271 kDa protein			271153	1	39	0.00535	0.188
	2	IPI00024067,IPI00455383	clathrin heavy chain 1			191601	1	29	0.00693	0.183
	3	IPI00333541	Filamin-A			280580	1	25	0.00267	0.12
	4	IPI00296337	Isoform 1 of DNA-dependent protein kinase catalytic subunit			469078	1	24	0.00207	0.0594
	5	IPI00256684,IPI00304577,IPI00793223	Isoform B of AP-2 complex subunit alpha-1			105355	1	22	0.00249	0.274
	6	IPI00708398	Serum albumin precursor			69276.2	1	21	0.0116	0.407
	7	IPI00013808	Alpha-actinin-4			104839	1	21	0.0017	0.314
	8	IPI00645907	fatty acid synthase			273409	1	21	0.0014	0.0928
	9	IPI00171903,IPI00383296	heterogeneous nuclear ribonucleoprotein M isoform a			77499.3	1	20	0.00243	0.311
	10	IPI00021440	Actin, cytoplasmic 2			41775.9	1	15	0.00316	0.437
	11	IPI00334775,IPI00414676	85 kDa protein			83118.1	1	14	0.00298	0.223
	12	IPI00003865	Isoform 1 of Heat shock cognate 71 kDa protein			70881.8	1	14	0.00164	0.26
	13	IPI00246058	PDCD6IP protein			96802.5	1	14	0.00134	0.188
	14	IPI00641950	Lung cancer oncogene 7			37871.3	1	12	0.00079	0.386
	15	IPI00007752	Tubulin beta-2C chain			49812.7	1	11	0.00152	0.288
	16	IPI00017617	Probable ATP-dependent RNA helicase DDX5			69131.7	1	11	0.00109	0.199
	17	IPI00021405	Isoform A of Lamin-A/C			74122.7	1	11	0.000972	0.197
	18	IPI00220327	Keratin, type II cytoskeletal 1			65870	1	10	0.00128	0.151
	19	IPI00418471	Vimentin			53503.5	1	10	0.00116	0.241
	20	IPI00645194	integrin beta 1 isoform 1A precursor			88397.1	1	10	0.00079	0.153
	21	IPI00290770,IPI00552715,IPI00553185,IPI00744315	chaperonin containing TCP1, subunit 3 isoform b			56414	1	10	0.000608	0.223
	22	IPI00018136,IPI00082827,IPI00643490	Isoform 1 of Vascular cell adhesion protein 1 precursor			81259.8	1	9	0.00231	0.138
	23	IPI00387144,IPI00792677	Tubulin alpha-ubiquitous chain			46295.5	1	9	0.00103	0.31
	24	IPI00784156,IPI00784366	Isoform 1 of AP-2 complex subunit beta-1			104537	1	9	0.000911	0.109
	25	IPI00008524,IPI00796945	Isoform 1 of Polyadenylate-binding protein 1			70653.3	1	9	0.000851	0.153
	26	IPI00011253	40S ribosomal protein S3			26670.6	1	9	0.000608	0.362
	27	IPI00186711	plectin 1 isoform 6			531766	1	9	0.000608	0.0194
	28	IPI00449049	Poly [ADP-ribose] polymerase 1			112939	1	9	0.000547	0.115
	29	IPI00396378	Isoform B1 of Heterogeneous nuclear ribonucleoproteins A2/B1			37412.3	1	8	0.0014	0.269
	30	IPI00304925,IPI00807640	Heat shock 70 kDa protein 1			70022	1	8	0.000911	0.169
	31	IPI00019359	Keratin, type I cytoskeletal 9			62113	1	8	0.000911	0.156
	32	IPI00742905	ATP-dependent RNA helicase A			146459	1	8	0.00079	0.0707
	33	IPI00186290	Elongation factor 2			95190.9	1	8	0.000729	0.108
	34	IPI00302925,IPI00784090	Chaperonin containing TCP1, subunit 8 (Theta) variant			59761.2	1	8	0.000608	0.147
	35	IPI00018534,IPI00020101,IPI00152906,IPI00303133,IPI00329665,IPI00554798,IPI00719084,IPI00794461	Histone H2B type 1-L			13787.4	1	7	0.00146	0.488
	36	IPI00219365	Moesin			67672.6	1	7	0.000851	0.118
	37	IPI00015953	Isoform 1 of Nucleolar RNA helicase 2			87328	1	7	0.000729	0.11
	38	IPI00453473	Histone H4			11218.5	1	7	0.000668	0.657
	39	IPI00479217,IPI00644079	heterogeneous nuclear ribonucleoprotein U isoform b			88962.3	1	7	0.000608	0.0993
	40	IPI00013452	glutamyl-prolyl tRNA synthetase			170575	1	7	0.000608	0.0523
	41	IPI00783128	Gamma filamin variant			288939	1	7	0.000486	0.0418
	42	IPI00479145	Keratin, type I cytoskeletal 19			44075	1	7	0.000486	0.188
	43	IPI00025091	40S ribosomal protein S11			18282.1	1	7	0.000425	0.516
	44	IPI00789847	Protein			90085.6	1	7	0.000425	0.181
	45	IPI00472102,IPI00784154	61 kDa protein			61195.9	1	7	0.000425	0.157
	46	IPI00396485,IPI00472724	Elongation factor 1-alpha 1			50123.2	1	6	0.00195	0.16
	47	IPI00217467	Histone H1.4			21717.7	1	6	0.00079	0.174
	48	IPI00000874,IPI00640741	Peroxiredoxin-1			22092.9	1	6	0.00079	0.271
	49	IPI00217466	Histone H1.2			22202.1	1	6	0.00079	0.173
	50	IPI00793696	19 kDa protein			19392.5	1	6	0.000668	0.256
	51	IPI00556485,IPI00791188,IPI00792267,IPI00793002,IPI00794884	RPLP0 protein			27418.4	1	6	0.000668	0.298
	52	IPI00008530	60S acidic ribosomal protein P0			34256.3	1	6	0.000668	0.24
	53	IPI00216049,IPI00216746,IPI00514561,IPI00807545	Isoform 1 of Heterogeneous nuclear ribonucleoprotein K			50960.5	1	6	0.000608	0.184
	54	IPI00419880	40S ribosomal protein S3a			29796.1	1	6	0.000608	0.183
	55	IPI00216184,IPI00290738,IPI00400849	Isoform 2 of Phosphatidylinositol-binding clathrin assembly protein			68747.7	1	6	0.000547	0.112
	56	IPI00010896	Chloride intracellular channel protein 1			26774.1	1	6	0.000547	0.388
	57	IPI00783271	Leucine-rich PPR motif-containing protein			157894	1	6	0.000486	0.0445
	58	IPI00005198	Interleukin enhancer-binding factor 2			43044.7	1	6	0.000486	0.21
	59	IPI00009803	Integrin alpha-4 precursor			115317	1	6	0.000425	0.0597
	60	IPI00215637	ATP-dependent RNA helicase DDX3X			73096.5	1	6	0.000425	0.113
	61	IPI00290566	T-complex protein 1 subunit alpha			60327.2	1	6	0.000425	0.144
	62	IPI00018465	T-complex protein 1 subunit eta			59349.8	1	6	0.000365	0.112
	63	IPI00013468,IPI00514701	Mitotic checkpoint protein BUB3			37136.7	1	6	0.000365	0.198
	64	IPI00299904	Isoform 1 of DNA replication licensing factor MCM7			81291	1	6	0.000365	0.1
	65	IPI00299573	60S ribosomal protein L7a			29847.1	1	6	0.000365	0.253
	66	IPI00413108,IPI00553164	Ribosomal protein SA			33295.5	1	6	0.000365	0.2
	67	IPI00000873	Valyl-tRNA synthetase			140460	1	6	0.000365	0.0688
	68	IPI00215965,IPI00465365,IPI00797148	heterogeneous nuclear ribonucleoprotein A1 isoform b			38729	1	5	0.000668	0.204
	69	IPI00013877,IPI00216492,IPI00216493	Isoform 1 of Heterogeneous nuclear ribonucleoprotein H3			36909.6	1	5	0.000668	0.214
	70	IPI00216592,IPI00477313,IPI00759596	Isoform C1 of Heterogeneous nuclear ribonucleoproteins C1/C2			32320	1	5	0.000608	0.157
	71	IPI00013881,IPI00479191	heterogeneous nuclear ribonucleoprotein H1			49211.8	1	5	0.000486	0.207
	72	IPI00012074	Heterogeneous nuclear ribonucleoprotein R			70925.8	1	5	0.000486	0.0885
	73	IPI00419585	Peptidyl-prolyl cis-trans isomerase A			17863.7	1	5	0.000486	0.305
	74	IPI00003918	60S ribosomal protein L4			47549.9	1	5	0.000425	0.117
	75	IPI00017334	Prohibitin			29786.6	1	5	0.000425	0.195
	76	IPI00027626	T-complex protein 1 subunit zeta			57876.1	1	5	0.000425	0.106
	77	IPI00479786	KH-type splicing regulatory protein			73097.6	1	5	0.000425	0.0788
	78	IPI00396435	DEAH (Asp-Glu-Ala-His) box polypeptide 15			92813.4	1	5	0.000365	0.0763
	79	IPI00013296	40S ribosomal protein S18			17570.1	1	5	0.000365	0.311
	80	IPI00642971	eukaryotic translation elongation factor 1 delta isoform 1			71390.3	1	5	0.000365	0.11
	81	IPI00550363,IPI00647915	Transgelin-2			22242.7	1	5	0.000365	0.318
	82	IPI00010740	Isoform Long of Splicing factor, proline- and glutamine-rich			76131.5	1	5	0.000365	0.0877
	83	IPI00215780	40S ribosomal protein S19			15911.3	1	5	0.000365	0.278
	84	IPI00000494,IPI00797983	60S ribosomal protein L5			34214.3	1	5	0.000365	0.166
	85	IPI00218918	Annexin A1			38566.7	1	5	0.000304	0.154
	86	IPI00465361	60S ribosomal protein L13			24113	1	5	0.000304	0.233
	87	IPI00301263	CAD protein			242964	1	5	0.000304	0.0211
	88	IPI00001639	Importin beta-1 subunit			97153.3	1	5	0.000304	0.0765
	89	IPI00295992,IPI00646144	Isoform 2 of ATPase family AAA domain-containing protein 3A			66201.4	1	5	0.000304	0.0717
	90	IPI00009342	Ras GTPase-activating-like protein IQGAP1			189241	1	5	0.000304	0.0308
	91	IPI00007074	Tyrosyl-tRNA synthetase, cytoplasmic			58995.9	1	5	0.000304	0.116
	92	IPI00025491	Eukaryotic initiation factor 4A-I			46137.3	1	5	0.000304	0.155
	93	IPI00021840	40S ribosomal protein S6			28663.7	1	5	0.000304	0.181
	94	IPI00179330	ubiquitin and ribosomal protein S27a precursor			17947.6	1	4	0.00213	0.301
	95	IPI00456429,IPI00719280,IPI00743241,IPI00743650,IPI00744274,IPI00783060,IPI00784990,IPI00787573,IPI00789107,IPI00789823,IPI00790633,IPI00792712,IPI00793330,IPI00793729,IPI00793810,IPI00794211,IPI00794925,IPI00795527,IPI00796007,IPI00796600,IPI00797400,IPI00797482,IPI00798127,IPI00798155	ubiquitin and ribosomal protein L40 precursor			39403.1	1	4	0.00213	0.134
	96	IPI00216699,IPI00397834	Isoform 2 of Unc-112-related protein 2			75414.2	1	4	0.00079	0.0739
	97	IPI00011654	Tubulin beta chain			49652.6	1	4	0.000547	0.36
	98	IPI00644127	Isoleucyl-tRNA synthetase, cytoplasmic			144944	1	4	0.000486	0.0292
	99	IPI00419373	Isoform 1 of Heterogeneous nuclear ribonucleoprotein A3			39577.1	1	4	0.000486	0.132
	100	IPI00027834,IPI00465225,IPI00783589,IPI00796199	heterogeneous nuclear ribonucleoprotein L isoform a			64268.2	1	4	0.000425	0.0949
	101	IPI00022256,IPI00619900,IPI00798379	AP-2 complex subunit mu-1			49637.7	1	4	0.000425	0.115
	102	IPI00420014	U5 small nuclear ribonucleoprotein 200 kDa helicase			244496	1	4	0.000425	0.0187
	103	IPI00216587,IPI00645201	40S ribosomal protein S8			24057.2	1	4	0.000425	0.213
	104	IPI00021304	Keratin, type II cytoskeletal 2 epidermal			65848.4	1	4	0.000365	0.093
	105	IPI00301936	ELAV-like protein 1			36074.6	1	4	0.000365	0.138
	106	IPI00397526,IPI00479307,IPI00790503	Isoform 1 of Myosin-10			228927	1	4	0.000365	0.0177
	107	IPI00788958	Heat shock 70kDa protein 9B variant (Fragment)			73617.2	1	4	0.000365	0.0722
	108	IPI00016610	Poly(rC)-binding protein 1			37480.2	1	4	0.000365	0.157
	109	IPI00000875,IPI00747497	Elongation factor 1-gamma			49970.2	1	4	0.000304	0.0826
	110	IPI00025277	Programmed cell death protein 6			21851.1	1	4	0.000304	0.225
	111	IPI00029012	Eukaryotic translation initiation factor 3 subunit 10			166557	1	4	0.000304	0.0275
	112	IPI00220365,IPI00384463,IPI00798400	EIF4G1 variant protein (Fragment)			178140	1	4	0.000304	0.0289
	113	IPI00024933	60S ribosomal protein L12			17801.1	1	4	0.000304	0.394
	114	IPI00376798,IPI00746438	ribosomal protein L11			20235.2	1	4	0.000304	0.214
	115	IPI00013485	40S ribosomal protein S2			31307.2	1	4	0.000304	0.154
	116	IPI00220834	ATP-dependent DNA helicase 2 subunit 2			82557.9	1	4	0.000304	0.0547
	117	IPI00643041,IPI00793015,IPI00795671,IPI00796462	GTP-binding nuclear protein Ran			24273.9	1	4	0.000304	0.205
	118	IPI00025512	Heat-shock protein beta-1			22764.6	1	4	0.000243	0.215
	119	IPI00001159	GCN1-like protein 1			292919	1	4	0.000243	0.0161
	120	IPI00465430,IPI00644712	70 kDa protein			69855.4	1	4	0.000243	0.092
	121	IPI00375441,IPI00644386,IPI00788671	Isoform 1 of Far upstream element-binding protein 1			67542.6	1	4	0.000243	0.0963
	122	IPI00418169,IPI00455315	annexin A2 isoform 1			40395.3	1	4	0.000243	0.143
	123	IPI00021327	Isoform 1 of Growth factor receptor-bound protein 2			25188.8	1	4	0.000243	0.18
	124	IPI00027252	Prohibitin-2			33279.6	1	4	0.000243	0.147
	125	IPI00010271,IPI00219675	Isoform A of Ras-related C3 botulinum toxin substrate 1 precursor			21432.6	1	4	0.000243	0.214
	126	IPI00030179,IPI00398699	60S ribosomal protein L7			29209.7	1	4	0.000243	0.218
	127	IPI00554648	Keratin, type II cytoskeletal 8			53557	1	4	0.000243	0.102
	128	IPI00026272,IPI00031562,IPI00216456,IPI00303315	Histone H2A type 1-B			14023.9	1	3	0.00122	0.302
	129	IPI00219682	Erythrocyte band 7 integral membrane protein			31582.9	1	3	0.000486	0.0767
	130	IPI00028888,IPI00220684	Isoform 1 of Heterogeneous nuclear ribonucleoprotein D0			38416.5	1	3	0.000365	0.0704
	131	IPI00477150	36 kDa protein			36447	1	3	0.000365	0.0758
	132	IPI00026271	40S ribosomal protein S14			16123.7	1	3	0.000304	0.167
	133	IPI00179964,IPI00183626,IPI00334175	Isoform 1 of Polypyrimidine tract-binding protein 1			57204.5	1	3	0.000304	0.0678
	134	IPI00025974	Charged multivesicular body protein 4b			24933.2	1	3	0.000304	0.165
	135	IPI00218753	Isoform 3 of DNA topoisomerase 2-alpha			178701	1	3	0.000243	0.0204
	136	IPI00030876,IPI00783474	diaphanous 1 isoform 1			141335	1	3	0.000243	0.0212
	137	IPI00220740,IPI00549248	Isoform 2 of Nucleophosmin			29446.9	1	3	0.000243	0.0943
	138	IPI00017448	40S ribosomal protein S21			9093.6	1	3	0.000243	0.337
	139	IPI00219153	60S ribosomal protein L22			14638.1	1	3	0.000243	0.291
	140	IPI00026689	Hypothetical protein DKFZp686L20222			34762.1	1	3	0.000243	0.125
	141	IPI00008433	40S ribosomal protein S5			22727.8	1	3	0.000243	0.148
	142	IPI00170692,IPI00374657	Vesicle-associated membrane protein-associated protein A			27875.9	1	3	0.000243	0.177
	143	IPI00024660,IPI00386516,IPI00420088,IPI00643007	Isoform 1 of Protein KIAA0174			39734.2	1	3	0.000182	0.102
	144	IPI00011603	26S proteasome non-ATPase regulatory subunit 3			60961.6	1	3	0.000182	0.0749
	145	IPI00027270,IPI00433834,IPI00789514	60S ribosomal protein L26			17240.4	1	3	0.000182	0.124
	146	IPI00217471	Hemoglobin subunit epsilon			16053.8	1	3	0.000182	0.219
	147	IPI00297779	T-complex protein 1 subunit beta			57340.7	1	3	0.000182	0.0899
	148	IPI00640703	Isoform 1 of Exportin-5			136297	1	3	0.000182	0.0224
	149	IPI00017160	Uncharacterized protein C6orf55			33861.9	1	3	0.000182	0.127
	150	IPI00215719	60S ribosomal protein L18			21486	1	3	0.000182	0.198
	151	IPI00294536,IPI00796172	Serine-threonine kinase receptor-associated protein			38421.4	1	3	0.000182	0.12
	152	IPI00007928	Pre-mRNA-processing-splicing factor 8			273591	1	3	0.000182	0.0107
	153	IPI00302927	T-complex protein 1 subunit delta			57776.7	1	3	0.000182	0.0613
	154	IPI00440493	ATP synthase subunit alpha, mitochondrial precursor			59734.1	1	3	0.000182	0.0741
	155	IPI00306369	NOL1/NOP2/Sun domain family 2 protein			86454.8	1	3	0.000182	0.0587
	156	IPI00797090	78 kDa protein			77828.8	1	3	0.000182	0.0623
	157	IPI00025815	TAR DNA-binding protein 43			44721.7	1	3	0.000182	0.101
	158	IPI00395769,IPI00478410	Isoform Heart of ATP synthase gamma chain, mitochondrial precursor			32864.9	1	3	0.000182	0.111
	159	IPI00018597	Isoform Long of Tyrosine-protein kinase SYK			72049.8	1	3	0.000182	0.0614
	160	IPI00018350	DNA replication licensing factor MCM5			82270.3	1	3	0.000182	0.0463
	161	IPI00010720	T-complex protein 1 subunit epsilon			59654.3	1	3	0.000182	0.0665
	162	IPI00438229	tripartite motif-containing 28 protein			88531	1	3	0.000182	0.0347
	163	IPI00221088	40S ribosomal protein S9			22443.3	1	3	0.000182	0.13
	164	IPI00413324,IPI00478208,IPI00514874	60S ribosomal protein L17			21248.2	1	3	0.000182	0.148
	165	IPI00140420	Staphylococcal nuclease domain-containing protein 1			101980	1	3	0.000182	0.0407
	166	IPI00004459	Probable dimethyladenosine transferase			35219.6	1	3	0.000182	0.105
	167	IPI00220642	14-3-3 protein gamma			28153.9	1	3	0.000182	0.187
	168	IPI00023461,IPI00216505,IPI00398718,IPI00479469,IPI00552765,IPI00759546	Isoform 4 of Afadin			206790	1	3	0.000182	0.0165
	169	IPI00011913	Heterogeneous nuclear ribonucleoprotein A0			30822.5	1	3	0.000182	0.059
	170	IPI00001661,IPI00787306	regulator of chromosome condensation 1 isoform a			48126.3	1	3	0.000182	0.0575
	171	IPI00008438	40S ribosomal protein S10			18880.3	1	3	0.000182	0.146
	172	IPI00022143,IPI00746655	Isoform 1 of Protein FAM62A			122841	1	3	0.000182	0.0299
	173	IPI00641829	BAT1 protein			50662.1	1	3	0.000182	0.079
	174	IPI00377261	Isoform 1 of Far upstream element-binding protein 3			61621.9	1	3	0.000182	0.0542
	175	IPI00292020	Spermidine synthase			33806.4	1	3	0.000182	0.103
	176	IPI00003704	Isoform 1 of RNA-binding protein 4			40296.2	1	3	0.000182	0.0824
	177	IPI00103994	Leucyl-tRNA synthetase, cytoplasmic			134453	1	3	0.000182	0.0289
	178	IPI00012066,IPI00216689,IPI00470509,IPI00796337	poly(rC)-binding protein 2 isoform b			38204.5	1	3	0.000182	0.16
	179	IPI00022774	Transitional endoplasmic reticulum ATPase			89175.6	1	3	0.000182	0.0385
	180	IPI00465248	enolase 1			47152.2	1	3	0.000182	0.0922
	181	IPI00554723,IPI00646899	60S ribosomal protein L10			24428.4	1	3	0.000182	0.193
	182	IPI00604664,IPI00792541	NADH-ubiquinone oxidoreductase 75 kDa subunit, mitochondrial precursor			79450.4	1	3	0.000182	0.055
	183	IPI00171199,IPI00419249	proteasome alpha 3 subunit isoform 2			27629.7	1	3	0.000182	0.141
	184	IPI00012442	Ras GTPase-activating protein-binding protein 1			52144.8	1	3	0.000182	0.0773
	185	IPI00299086,IPI00478874,IPI00479018	Syntenin-1			32427.3	1	3	0.000182	0.154
	186	IPI00396370,IPI00719752,IPI00747447	Isoform 1 of Eukaryotic translation initiation factor 3 subunit 9			92474.8	1	3	0.000182	0.0577
	187	IPI00013174	Isoform 1 of RNA-binding protein 14			69474.3	1	2	0.000182	0.0314
	188	IPI00412579	60S ribosomal protein L10a			24682.8	1	2	0.000182	0.134
	189	IPI00009865	Keratin, type I cytoskeletal 10			59502.3	1	2	0.000182	0.059
	190	IPI00298788,IPI00418313	Isoform 1 of Interleukin enhancer-binding factor 3			95320.9	1	2	0.000182	0.0257
	191	IPI00021263,IPI00790768	14-3-3 protein zeta/delta			27727.9	1	2	0.000121	0.0898
	192	IPI00004416	Charged multivesicular body protein 2a			25087	1	2	0.000121	0.122
	193	IPI00011736	Phosphatidylinositol 3-kinase regulatory subunit beta			81608.4	1	2	0.000121	0.0343
	194	IPI00009104	RuvB-like 2			51008.9	1	2	0.000121	0.0455
	195	IPI00304692	Heterogeneous nuclear ribonucleoprotein G			42315.7	1	2	0.000121	0.046
	196	IPI00034049,IPI00399170	Isoform 1 of Regulator of nonsense transcripts 1			124329	1	2	0.000121	0.0168
	197	IPI00171611,IPI00219038,IPI00465070,IPI00719351	Histone H3.2			15239.5	0.999	2	0.000304	0.148
	198	IPI00216402	Histone H3.1t			15359.6	0.999	2	0.000304	0.148
	199	IPI00025039	rRNA 2'-O-methyltransferase fibrillarin			33766.1	0.999	2	0.000243	0.0748
	200	IPI00026185,IPI00218782,IPI00642256	Isoform 1 of F-actin capping protein subunit beta			33764.2	0.999	2	0.000182	0.0797
	201	IPI00010153,IPI00742805,IPI00795408	60S ribosomal protein L23			14847.9	0.999	2	0.000182	0.2
	202	IPI00399212,IPI00414127	similar to Ran-specific GTPase-activating protein			23292.8	0.999	2	0.000121	0.11
	203	IPI00384992,IPI00798256	Myosin light polypeptide 4			21415.8	0.999	2	0.000121	0.112
	204	IPI00444262,IPI00604620	CDNA FLJ45706 fis, clone FEBRA2028457, highly similar to Nucleolin			74410.2	0.999	2	0.000121	0.0335
	205	IPI00027107	Tu translation elongation factor, mitochondrial			49857.7	0.999	2	0.000121	0.0571
	206	IPI00456969,IPI00477531	Dynein heavy chain, cytosolic			532388	0.999	2	0.000121	0.00409
	207	IPI00012726,IPI00555747,IPI00642904,IPI00642944	Isoform 1 of Polyadenylate-binding protein 4			70765.8	0.999	2	0.000121	0.104
	208	IPI00031836	Developmentally-regulated GTP-binding protein 1			40525.8	0.999	2	0.000121	0.0708
	209	IPI00412771	CD2-associated protein			71436	0.999	2	0.000121	0.0313
	210	IPI00000000	Trypsin - Sus scrofa (Pig).			24391.3	0.998	2	0.00255	0.13
	211	IPI00410714	Hemoglobin subunit alpha			15108.4	0.998	2	0.000486	0.17
	212	IPI00398135,IPI00456758	similar to 60S ribosomal protein L27a			16604.3	0.998	2	0.000304	0.0878
	213	IPI00217963	Keratin, type I cytoskeletal 16			51119.8	0.998	2	0.000243	0.0805
	214	IPI00012772,IPI00797230	60S ribosomal protein L8			27875.6	0.998	2	0.000243	0.0781
	215	IPI00217030	40S ribosomal protein S4, X isoform			29450.1	0.998	2	0.000243	0.0725
	216	IPI00219018,IPI00795257	Glyceraldehyde-3-phosphate dehydrogenase			35904.1	0.998	2	0.000243	0.0838
	217	IPI00012345,IPI00215879,IPI00556297	Isoform SRP55-1 of Splicing factor, arginine/serine-rich 6			39570.4	0.998	2	0.000182	0.0523
	218	IPI00646917	Cleavage and polyadenylation specificity factor 5			26210.1	0.998	2	0.000182	0.0881
	219	IPI00165230,IPI00335930	Isoform 1 of DAZ-associated protein 1			40511.3	0.998	2	0.000182	0.082
	220	IPI00219678	Eukaryotic translation initiation factor 2 subunit 1			35963.5	0.998	2	0.000182	0.0796
	221	IPI00002821,IPI00069693,IPI00555744,IPI00739139	60S ribosomal protein L14			23140.9	0.998	2	0.000182	0.108
	222	IPI00385001,IPI00477040	Hypothetical protein DKFZp686L1653 (Fragment)			182466	0.998	2	0.000182	0.0165
	223	IPI00007019	Peptidyl-prolyl cis-trans isomerase-like 1			18219.3	0.998	2	0.000182	0.163
	224	IPI00031691	60S ribosomal protein L9			21845.7	0.998	2	0.000182	0.0573
	225	IPI00008453	Coronin-1C			53232.3	0.998	2	0.000182	0.0549
	226	IPI00016513	Ras-related protein Rab-10			22524.1	0.998	2	0.000182	0.115
	227	IPI00218693,IPI00642457	Adenine phosphoribosyltransferase			19459.3	0.998	2	0.000121	0.129
	228	IPI00064328,IPI00793983	protein arginine methyltransferase 5 isoform b			71303.7	0.998	2	0.000121	0.029
	229	IPI00021266,IPI00176755,IPI00789159,IPI00793523,IPI00794894	60S ribosomal protein L23a			17678.2	0.998	2	0.000121	0.0577
	230	IPI00479997	Stathmin			17153.8	0.998	2	0.000121	0.155
	231	IPI00011268,IPI00216044,IPI00642213	RNA binding protein (Fragment)			32532.9	0.998	2	0.000121	0.0586
	232	IPI00658023	Isoform 1 of Tyrosine-protein phosphatase non-receptor type 11			68418.2	0.998	2	0.000121	0.0335
	233	IPI00396321	Leucine-rich repeat-containing protein 59			34913.4	0.998	2	0.000121	0.0652
	234	IPI00294627,IPI00386114,IPI00386117,IPI00386118,IPI00386119,IPI00386120	splicing factor 1 isoform 2			61872	0.998	2	0.000121	0.0403
	235	IPI00024417,IPI00784470	Huntingtin-interacting protein 1-related protein			119326	0.998	2	0.000121	0.0197
	236	IPI00003881	heterogeneous nuclear ribonucleoprotein F			45653.8	0.998	2	0.000121	0.101
	237	IPI00291922	Proteasome subunit alpha type 5			26393.3	0.998	2	0.000121	0.141
	238	IPI00012750,IPI00401105,IPI00478694,IPI00740757	40S ribosomal protein S25			13725	0.998	2	0.000121	0.152
	239	IPI00013068	Eukaryotic translation initiation factor 3 subunit 6			52204.6	0.998	2	0.000121	0.036
	240	IPI00303476	ATP synthase subunit beta, mitochondrial precursor			56542.5	0.998	2	0.000121	0.0454
	241	IPI00012268	26S proteasome non-ATPase regulatory subunit 2			100184	0.998	2	0.000121	0.0297
	242	IPI00012011	Cofilin-1			18354	0.998	2	0.000121	0.152
	243	IPI00550021,IPI00651660	60S ribosomal protein L3			45960.3	0.998	2	0.000121	0.0522
	244	IPI00216308	Voltage-dependent anion-selective channel protein 1			30624.7	0.998	2	0.000121	0.0745
	245	IPI00304612,IPI00398964	60S ribosomal protein L13a			23428.7	0.998	2	0.000121	0.114
	246	IPI00550488	TALDO1 protein			35312.2	0.998	2	0.000121	0.0692
	247	IPI00554676,IPI00816618	Hemoglobin subunit gamma-2			15977.3	0.998	2	0.000121	0.171
	248	IPI00216393	Isoform Non-brain of Clathrin light chain A			23644	0.998	2	0.000121	0.0917
	249	IPI00022462	Transferrin receptor protein 1			84855.6	0.998	2	0.000121	0.0342
	250	IPI00016932	inositol polyphosphate phosphatase-like 1			138584	0.998	2	0.000121	0.0135
	251	IPI00023785,IPI00651653,IPI00651677	Isoform 1 of Probable ATP-dependent RNA helicase DDX17			72354.9	0.998	2	0.000121	0.0908
	252	IPI00007346,IPI00643915	Peptidyl-prolyl cis-trans isomerase H			19190	0.998	2	0.000121	0.102
	253	IPI00006181	Eukaryotic translation initiation factor 3 subunit 7			63955.8	0.998	2	0.000121	0.0493
	254	IPI00032003	Emerin			28976.9	0.998	2	0.000121	0.102
	255	IPI00031570	Probable UPF0334 kinase-like protein C1orf57			20694.8	0.998	2	0.000121	0.142
	256	IPI00220637,IPI00514587	Seryl-tRNA synthetase, cytoplasmic			58629.5	0.998	2	0.000121	0.0331
	257	IPI00219156	60S ribosomal protein L30			12635.5	0.998	2	0.000121	0.175
	258	IPI00456359	Isoform 1 of Ataxin-2-like protein			113354	0.998	2	0.000121	0.0167
	259	IPI00645020	14 kDa protein			14474	0.998	2	0.000121	0.134
	260	IPI00301058	Vasodilator-stimulated phosphoprotein			39679.8	0.998	2	0.000121	0.0712
	261	IPI00020513,IPI00792850,IPI00797866	67 kDa protein			67266	0.998	2	0.000121	0.0364
	262	IPI00216237	60S ribosomal protein L36			12105	0.998	2	0.000121	0.212
	263	IPI00554788,IPI00784347	49 kDa protein			48805.7	0.998	2	0.000121	0.0664
	264	IPI00105598	Proteasome 26S non-ATPase subunit 11 variant (Fragment)			47519.4	0.998	2	0.000121	0.0497
	265	IPI00219005	FK506-binding protein 4			51656.7	0.998	2	0.000121	0.0524
	266	IPI00335132,IPI00419258,IPI00644653,IPI00645948,IPI00815806	22 kDa protein			22049.5	0.998	2	0.000121	0.151
	267	IPI00033022	Isoform 1 of Dynamin-2			98049.9	0.998	2	0.000121	0.023
	268	IPI00219217	L-lactate dehydrogenase B chain			36489.4	0.998	2	0.000121	0.0631
	269	IPI00328987	Bystin			49584.5	0.998	2	0.000121	0.0549
	270	IPI00304693,IPI00607616,IPI00736669	Isoform 2 of Nucleoporin-like protein RIP			54163.3	0.998	2	0.000121	0.0632
	271	IPI00024145,IPI00216024,IPI00216026,IPI00216027,IPI00411815,IPI00455531,IPI00718908,IPI00737171	Isoform 1 of Voltage-dependent anion-selective channel protein 2			38075.7	0.998	2	0.000121	0.0634
	272	IPI00025874	Dolichyl-diphosphooligosaccharide--protein glycosyltransferase 67 kDa subunit precursor			72762	0.998	2	0.000121	0.0294
	273	IPI00029079	GMP synthase			76698.7	0.998	2	0.000121	0.0419
	274	IPI00027096,IPI00478900	39S ribosomal protein L19, mitochondrial precursor			33517.6	0.998	2	0.000121	0.0616
	275	IPI00005159	Actin-like protein 2			44743.7	0.998	2	0.000121	0.0584
	276	IPI00178440,IPI00414723	Elongation factor 1-beta			24615	0.998	2	0.000121	0.0982
	277	IPI00103415	Signal transducer and activator of transcription 5B			89848.5	0.998	2	0.000121	0.0369
	278	IPI00217223	Multifunctional protein ADE2			49662.3	0.997	2	0.000121	0.0554
	279	IPI00032881	Mitochondrial ribosomal protein S23			21752.8	0.997	2	0.000121	0.105
	280	IPI00000811,IPI00789119	Proteasome subunit beta type 6 precursor			25339.9	0.996	2	0.000121	0.0879
	281	IPI00221089	40S ribosomal protein S13			17074.1	0.996	2	0.000121	0.147
	282	IPI00103521,IPI00337705	Isoform 1 of Stonin-2			101148	0.995	2	0.000243	0.0221
	283	IPI00017963	Small nuclear ribonucleoprotein Sm D2			13509.1	0.995	2	0.000182	0.169
	284	IPI00027438	Flotillin-1			47336.8	0.995	2	0.000182	0.0515
	285	IPI00040897	similar to small nuclear ribonucleoprotein D2			13351.5	0.995	2	0.000182	0.171
	286	IPI00006213,IPI00795923	Pericentriol material 1			228540	0.995	2	0.000121	0.00939
	287	IPI00030320	Probable ATP-dependent RNA helicase DDX6			54400.6	0.995	2	0.000121	0.0435
	288	IPI00026665	Glutaminyl-tRNA synthetase			89640.2	0.995	2	0.000121	0.029

## Sheet: (B) VCAM-1, K562-α4 rep. 2
Table S1
(B) Proteins identified for VCAM-1 ligand-affinity purification using K562-α4 cells (biological replicate 2)
Biological experiment:
Cell line	SILAC	Purification	Crosslinker	Lysis	Samples pooled	Elution	Comments
K562-α4	Heavy	VCAM-1–coated beads	3 mM DTBP	0.5% (w/v) TX-100	4	150 μl 2× RSB	Cells cultured in Arg-deficient medium reconstituted with 25.75 mg/l [13C6]Arg (heavy) for 6 d prior to ligand-affinity purification
SDS-PAGE gel:
Gel	Load (μl/lane)	Lane	Gel slice	Size range (kDa)	Comments
1.0-mm 4–12% bis/tris MES	35	1, gel 1	1–30	10–600	30 slices
Mass spectrometry:
Instrument	Run	Injection (μl)	Peak-list file	Intermediate file	File merge	Comments
4000 Q TRAP	IDA LC-MS/MS	5	210807_AB_1.01_IDA.mgf, 210807_AB_1.02_IDA.mgf, 210807_AB_1.03_IDA.mgf, 210807_AB_1.04_IDA.mgf, 210807_AB_1.05_IDA.mgf, 210807_AB_1.06_IDA.mgf, 210807_AB_1.07_IDA.mgf, 210807_AB_1.08_IDA.mgf, 210807_AB_1.09_IDA.mgf, 210807_AB_1.10_IDA.mgf, 210807_AB_1.11_IDA.mgf, 210807_AB_1.12_IDA.mgf, 210807_AB_1.13_IDA.mgf, 210807_AB_1.14_IDA.mgf, 210807_AB_1.15_IDA.mgf, 220807_AB_1.16_IDA.mgf, 220807_AB_1.17_…	SBBA2 a4 WT.dat	Mascot Daemon merge	-
Database search:
Engine/Server	Database	Taxonomy	Enzyme specificity	Fixed mods	Variable mods	Peptide tol.	MS/MS tol.	Peptide threshold	Protein threshold	Comments
Scaffold (version 1.7.00): Mascot (version 2.2.03), X! Tandem (version 2007.01.01.1)	IPI Human (Contam.) (version 3.34)	-	Trypsin (max. 1 miss)	Carbamidomethyl (C)	Oxidation (M), 13C6 (R)	1.5	0.5	0.9	99%, 2 peptides	-
Protein summary:
	Hit	Accession number(s)	Description			Mass (Da)	Protein probability	Unique peptides	Total spectra	Sequence coverage
	1	IPI00024067,IPI00455383	clathrin heavy chain 1			191601	1	39	0.00313	0.273
	2	IPI00298994,IPI00784273	271 kDa protein			271153	1	38	0.00284	0.18
	3	IPI00333541	Filamin-A			280580	1	33	0.00199	0.158
	4	IPI00296337	Isoform 1 of DNA-dependent protein kinase catalytic subunit			469078	1	28	0.00178	0.0715
	5	IPI00708398	Serum albumin precursor			69276.2	1	25	0.00639	0.458
	6	IPI00645907	fatty acid synthase			273409	1	23	0.000994	0.109
	7	IPI00256684,IPI00304577,IPI00793223	Isoform B of AP-2 complex subunit alpha-1			105355	1	21	0.00121	0.263
	8	IPI00013808	Alpha-actinin-4			104839	1	18	0.00103	0.277
	9	IPI00334775,IPI00414676	85 kDa protein			84743.6	1	16	0.00195	0.27
	10	IPI00003865	Isoform 1 of Heat shock cognate 71 kDa protein			70881.8	1	15	0.000888	0.24
	11	IPI00171903,IPI00383296	heterogeneous nuclear ribonucleoprotein M isoform a			77499.3	1	14	0.00139	0.211
	12	IPI00420014	U5 small nuclear ribonucleoprotein 200 kDa helicase			244496	1	14	0.000604	0.0693
	13	IPI00742905	ATP-dependent RNA helicase A			146459	1	13	0.000497	0.119
	14	IPI00007752	Tubulin beta-2C chain			49812.7	1	12	0.000959	0.328
	15	IPI00453473	Histone H4			11218.5	1	11	0.00153	0.608
	16	IPI00387144,IPI00792677	Tubulin alpha-ubiquitous chain			50133.7	1	11	0.000852	0.337
	17	IPI00021439,IPI00021440	Actin, cytoplasmic 1			41719.8	1	10	0.00124	0.253
	18	IPI00783128	Gamma filamin variant			288939	1	10	0.000462	0.0573
	19	IPI00290770,IPI00552715,IPI00553185,IPI00744315	chaperonin containing TCP1, subunit 3 isoform b			56414	1	10	0.000426	0.221
	20	IPI00396378	Isoform B1 of Heterogeneous nuclear ribonucleoproteins A2/B1			37412.3	1	9	0.00071	0.365
	21	IPI00000874,IPI00640741	Peroxiredoxin-1			18958.3	1	9	0.000497	0.521
	22	IPI00017617	Probable ATP-dependent RNA helicase DDX5			69131.7	1	9	0.000426	0.161
	23	IPI00784156,IPI00784366	Isoform 1 of AP-2 complex subunit beta-1			104537	1	9	0.000391	0.141
	24	IPI00010896	Chloride intracellular channel protein 1			26774.1	1	9	0.000391	0.363
	25	IPI00438229	tripartite motif-containing 28 protein			88531	1	9	0.000355	0.15
	26	IPI00783271	Leucine-rich PPR motif-containing protein			157894	1	9	0.00032	0.0847
	27	IPI00018136,IPI00082827,IPI00643490	Isoform 1 of Vascular cell adhesion protein 1 precursor			81259.8	1	8	0.0021	0.108
	28	IPI00220327	Keratin, type II cytoskeletal 1			65870	1	8	0.00071	0.142
	29	IPI00011253	40S ribosomal protein S3			26670.6	1	8	0.000533	0.383
	30	IPI00216699,IPI00397834	Isoform 2 of Unc-112-related protein 2			75414.2	1	8	0.000497	0.149
	31	IPI00216049,IPI00216746,IPI00514561,IPI00807545	Isoform 1 of Heterogeneous nuclear ribonucleoprotein K			50960.5	1	8	0.000462	0.216
	32	IPI00021405	Isoform A of Lamin-A/C			74122.7	1	8	0.000426	0.143
	33	IPI00018465	T-complex protein 1 subunit eta			59349.8	1	8	0.00032	0.166
	34	IPI00290566	T-complex protein 1 subunit alpha			60327.2	1	8	0.00032	0.185
	35	IPI00186290	Elongation factor 2			95190.9	1	8	0.000284	0.126
	36	IPI00220362	10 kDa heat shock protein, mitochondrial			10782.5	1	8	0.000284	0.673
	37	IPI00807531	IGHG1 protein			51967.9	1	7	0.00142	0.204
	38	IPI00217465,IPI00217466	Histone H1.2			21216.6	1	7	0.00071	0.179
	39	IPI00216592,IPI00477313	Isoform C1 of Heterogeneous nuclear ribonucleoproteins C1/C2			32320	1	7	0.000639	0.239
	40	IPI00013296	40S ribosomal protein S18			17570.1	1	7	0.000391	0.391
	41	IPI00008524,IPI00796945	Isoform 1 of Polyadenylate-binding protein 1			70653.3	1	7	0.000355	0.167
	42	IPI00021327	Isoform 1 of Growth factor receptor-bound protein 2			25188.8	1	7	0.000355	0.272
	43	IPI00302925,IPI00784090	Chaperonin containing TCP1, subunit 8 (Theta) variant			59761.2	1	7	0.000284	0.153
	44	IPI00013452	glutamyl-prolyl tRNA synthetase			170575	1	7	0.000284	0.0496
	45	IPI00418471	Vimentin			53503.5	1	7	0.000284	0.185
	46	IPI00246058	PDCD6IP protein			96802.5	1	7	0.000284	0.0985
	47	IPI00789847	Protein			90085.6	1	7	0.000284	0.219
	48	IPI00479786	KH-type splicing regulatory protein			73097.6	1	7	0.000284	0.139
	49	IPI00220834	ATP-dependent DNA helicase 2 subunit 2			82557.9	1	7	0.000249	0.104
	50	IPI00015953	Isoform 1 of Nucleolar RNA helicase 2			87328	1	6	0.000639	0.106
	51	IPI00220706	Hemoglobin subunit gamma-1			15991.3	1	6	0.000604	0.329
	52	IPI00479217,IPI00644079	heterogeneous nuclear ribonucleoprotein U isoform b			88962.3	1	6	0.000497	0.0806
	53	IPI00472102,IPI00784154	61 kDa protein			61195.9	1	6	0.000462	0.151
	54	IPI00216587	40S ribosomal protein S8			24057.2	1	6	0.000426	0.333
	55	IPI00645194	integrin beta 1 isoform 1A precursor			88397.1	1	6	0.000391	0.0927
	56	IPI00221092	40S ribosomal protein S16			16296.7	1	6	0.00032	0.317
	57	IPI00000494,IPI00797983	60S ribosomal protein L5			34214.3	1	6	0.00032	0.196
	58	IPI00449049	Poly [ADP-ribose] polymerase 1			112939	1	6	0.00032	0.074
	59	IPI00304925,IPI00807640	Heat shock 70 kDa protein 1			70022	1	6	0.000284	0.139
	60	IPI00444262,IPI00604620	CDNA FLJ45706 fis, clone FEBRA2028457, highly similar to Nucleolin			74410.2	1	6	0.000249	0.0932
	61	IPI00009342	Ras GTPase-activating-like protein IQGAP1			189241	1	6	0.000249	0.0374
	62	IPI00215637	ATP-dependent RNA helicase DDX3X			73096.5	1	6	0.000249	0.12
	63	IPI00000873	Valyl-tRNA synthetase			140460	1	6	0.000249	0.0578
	64	IPI00027252	Prohibitin-2			33279.6	1	6	0.000213	0.254
	65	IPI00479145	Keratin, type I cytoskeletal 19			44075	1	6	0.000213	0.158
	66	IPI00302927	T-complex protein 1 subunit delta			57776.7	1	6	0.000213	0.139
	67	IPI00186711	plectin 1 isoform 6			531766	1	6	0.000213	0.0126
	68	IPI00018534,IPI00020101,IPI00152906,IPI00303133,IPI00329665,IPI00554798,IPI00719084,IPI00794461	Histone H2B type 1-L			13803.5	1	5	0.000533	0.384
	69	IPI00171611,IPI00219038,IPI00465070,IPI00719351	Histone H3.2			15239.5	1	5	0.000426	0.319
	70	IPI00218918	Annexin A1			38566.7	1	5	0.000284	0.194
	71	IPI00215965,IPI00465365,IPI00797148,IPI00816268	heterogeneous nuclear ribonucleoprotein A1 isoform b			38729	1	5	0.000284	0.215
	72	IPI00013468,IPI00514701	Mitotic checkpoint protein BUB3			37136.7	1	5	0.000284	0.174
	73	IPI00456969,IPI00477531	Dynein heavy chain, cytosolic			532388	1	5	0.000284	0.0105
	74	IPI00419880	40S ribosomal protein S3a			29796.1	1	5	0.000284	0.209
	75	IPI00013877,IPI00216492	Isoform 1 of Heterogeneous nuclear ribonucleoprotein H3			36909.6	1	5	0.000249	0.214
	76	IPI00554723,IPI00646899	60S ribosomal protein L10			24428.4	1	5	0.000249	0.254
	77	IPI00641829	BAT1 protein			50662.1	1	5	0.000249	0.126
	78	IPI00554648	Keratin, type II cytoskeletal 8			53557	1	5	0.000249	0.0892
	79	IPI00027834,IPI00465225,IPI00783589,IPI00796199	heterogeneous nuclear ribonucleoprotein L isoform a			64268.2	1	5	0.000213	0.117
	80	IPI00103994	Leucyl-tRNA synthetase, cytoplasmic			134453	1	5	0.000213	0.0502
	81	IPI00413108,IPI00553164	Ribosomal protein SA			33295.5	1	5	0.000213	0.173
	82	IPI00012074	Heterogeneous nuclear ribonucleoprotein R			70925.8	1	5	0.000213	0.0995
	83	IPI00001159	GCN1-like protein 1			292919	1	5	0.000178	0.0213
	84	IPI00025277	Programmed cell death protein 6			21851.1	1	5	0.000178	0.267
	85	IPI00023048,IPI00642971	Elongation factor 1-delta			71390.3	1	5	0.000178	0.105
	86	IPI00001639	Importin beta-1 subunit			97153.3	1	5	0.000178	0.0811
	87	IPI00221088	40S ribosomal protein S9			22443.3	1	5	0.000178	0.187
	88	IPI00295992,IPI00646144	Isoform 2 of ATPase family AAA domain-containing protein 3A			66201.4	1	5	0.000178	0.0887
	89	IPI00788958	Heat shock 70kDa protein 9B variant (Fragment)			73617.2	1	5	0.000178	0.1
	90	IPI00219156	60S ribosomal protein L30			12635.5	1	5	0.000178	0.447
	91	IPI00005615,IPI00642600,IPI00644708	Nucleolysin TIAR			41571.9	1	5	0.000178	0.149
	92	IPI00018350	DNA replication licensing factor MCM5			82270.3	1	5	0.000178	0.0899
	93	IPI00179330	ubiquitin and ribosomal protein S27a precursor			17947.6	1	4	0.000959	0.301
	94	IPI00026272,IPI00031562,IPI00216456,IPI00303315	Histone H2A type 1-B			14023.9	1	4	0.000746	0.357
	95	IPI00218753,IPI00218754,IPI00414101,IPI00478232	Isoform 3 of DNA topoisomerase 2-alpha			182669	1	4	0.00032	0.0298
	96	IPI00007928	Pre-mRNA-processing-splicing factor 8			273591	1	4	0.00032	0.015
	97	IPI00550363,IPI00647915	Transgelin-2			22242.7	1	4	0.000284	0.258
	98	IPI00644127	Isoleucyl-tRNA synthetase, cytoplasmic			144944	1	4	0.000284	0.03
	99	IPI00009865	Keratin, type I cytoskeletal 10			59502.3	1	4	0.000284	0.086
	100	IPI00026271	40S ribosomal protein S14			16123.7	1	4	0.000284	0.26
	101	IPI00383111	57 kDa protein			56545.6	1	4	0.000284	0.0921
	102	IPI00301263	CAD protein			242964	1	4	0.000249	0.0189
	103	IPI00292020	Spermidine synthase			33806.4	1	4	0.000249	0.146
	104	IPI00376798,IPI00746438	ribosomal protein L11			20235.2	1	4	0.000249	0.214
	105	IPI00397526,IPI00479307,IPI00790503	Isoform 1 of Myosin-10			228927	1	4	0.000249	0.0202
	106	IPI00217030	40S ribosomal protein S4, X isoform			29450.1	1	4	0.000249	0.157
	107	IPI00297779	T-complex protein 1 subunit beta			57340.7	1	4	0.000213	0.0805
	108	IPI00641950	Lung cancer oncogene 7			37871.3	1	4	0.000213	0.167
	109	IPI00021263,IPI00790768	14-3-3 protein zeta/delta			27727.9	1	4	0.000213	0.2
	110	IPI00069693	Similar to ribosomal protein L14			23383.1	1	4	0.000213	0.209
	111	IPI00216184,IPI00290738,IPI00400849	Isoform 2 of Phosphatidylinositol-binding clathrin assembly protein			68747.7	1	4	0.000213	0.0649
	112	IPI00217473	Hemoglobin subunit zeta			15488.2	1	4	0.000213	0.319
	113	IPI00003918	60S ribosomal protein L4			47549.9	1	4	0.000178	0.124
	114	IPI00013881,IPI00479191	heterogeneous nuclear ribonucleoprotein H1			49211.8	1	4	0.000178	0.163
	115	IPI00375441,IPI00644386,IPI00788671	Isoform 1 of Far upstream element-binding protein 1			67542.6	1	4	0.000178	0.0932
	116	IPI00009328	Probable ATP-dependent RNA helicase DDX48			46723.2	1	4	0.000178	0.107
	117	IPI00004459	Probable dimethyladenosine transferase			35219.6	1	4	0.000178	0.128
	118	IPI00005198	Interleukin enhancer-binding factor 2			43044.7	1	4	0.000178	0.154
	119	IPI00025512	Heat-shock protein beta-1			22764.6	1	4	0.000178	0.254
	120	IPI00465430,IPI00644712	70 kDa protein			69855.4	1	4	0.000178	0.0772
	121	IPI00029623	Proteasome subunit alpha type 6			27381.5	1	4	0.000178	0.179
	122	IPI00009803	Integrin alpha-4 precursor			115317	1	4	0.000178	0.0462
	123	IPI00010740	Isoform Long of Splicing factor, proline- and glutamine-rich			76131.5	1	4	0.000178	0.0637
	124	IPI00179964,IPI00183626,IPI00334175	Isoform 1 of Polypyrimidine tract-binding protein 1			57204.5	1	4	0.000178	0.0979
	125	IPI00013485	40S ribosomal protein S2			31307.2	1	4	0.000178	0.154
	126	IPI00034049,IPI00399170	Isoform 1 of Regulator of nonsense transcripts 1			124329	1	4	0.000178	0.0381
	127	IPI00419307,IPI00554737	alpha isoform of regulatory subunit A, protein phosphatase 2			65291.7	1	4	0.000142	0.0781
	128	IPI00300074	Phenylalanyl-tRNA synthetase beta chain			66114.6	1	4	0.000142	0.0713
	129	IPI00010720	T-complex protein 1 subunit epsilon			59654.3	1	4	0.000142	0.0943
	130	IPI00418169,IPI00455315	annexin A2 isoform 1			40395.3	1	4	0.000142	0.16
	131	IPI00029012	Eukaryotic translation initiation factor 3 subunit 10			166557	1	4	0.000142	0.0297
	132	IPI00027350,IPI00375400	Peroxiredoxin-2			21743.2	1	4	0.000142	0.239
	133	IPI00297477	U2 small nuclear ribonucleoprotein A'			28399.1	1	4	0.000142	0.11
	134	IPI00008530	60S acidic ribosomal protein P0			34256.3	1	4	0.000142	0.142
	135	IPI00025091	40S ribosomal protein S11			18282.1	1	4	0.000142	0.217
	136	IPI00554788,IPI00784347	49 kDa protein			48805.7	1	4	0.000142	0.135
	137	IPI00304596	Non-POU domain-containing octamer-binding protein			54213.6	1	4	0.000142	0.0977
	138	IPI00220301	Peroxiredoxin-6			24886.9	1	4	0.000142	0.188
	139	IPI00011654	Tubulin beta chain			49652.6	1	3	0.000391	0.394
	140	IPI00215719	60S ribosomal protein L18			21486	1	3	0.000249	0.198
	141	IPI00793696	19 kDa protein			19392.5	1	3	0.000213	0.184
	142	IPI00640703	Isoform 1 of Exportin-5			136297	1	3	0.000213	0.0266
	143	IPI00292134	Epidermal growth factor receptor substrate 15			98640	1	3	0.000213	0.0324
	144	IPI00215919	ADP-ribosylation factor 5			20380.9	1	3	0.000213	0.173
	145	IPI00219365	Moesin			67672.6	1	3	0.000213	0.0556
	146	IPI00221091	40S ribosomal protein S15a			14690.8	1	3	0.000213	0.248
	147	IPI00012750,IPI00401105,IPI00478694,IPI00740757	40S ribosomal protein S25			13725	1	3	0.000178	0.224
	148	IPI00412579	60S ribosomal protein L10a			24682.8	1	3	0.000178	0.199
	149	IPI00472675,IPI00783781	228 kDa protein			228138	1	3	0.000178	0.0139
	150	IPI00025491	Eukaryotic initiation factor 4A-I			46137.3	1	3	0.000178	0.0887
	151	IPI00158615,IPI00376490,IPI00797347	Isoform 1 of THO complex subunit 2			174055	1	3	0.000178	0.0198
	152	IPI00301936	ELAV-like protein 1			36074.6	1	3	0.000178	0.0951
	153	IPI00219840	Isoform 1 of AP-2 complex subunit sigma-1			16999.9	1	3	0.000178	0.169
	154	IPI00220740,IPI00549248	Isoform 2 of Nucleophosmin			32557.4	1	3	0.000178	0.085
	155	IPI00022256,IPI00619900,IPI00798379	AP-2 complex subunit mu-1			49637.7	1	3	0.000178	0.069
	156	IPI00215780	40S ribosomal protein S19			15911.3	1	3	0.000178	0.174
	157	IPI00643041,IPI00793015,IPI00795671,IPI00796462	GTP-binding nuclear protein Ran			24273.9	1	3	0.000178	0.167
	158	IPI00216691	Profilin-1			14905.1	1	3	0.000142	0.281
	159	IPI00396435	DEAH (Asp-Glu-Ala-His) box polypeptide 15			92813.4	1	3	0.000142	0.0455
	160	IPI00550821,IPI00719106	Isoform 1 of Cleavage and polyadenylation specificity factor 7			52032.5	1	3	0.000142	0.0764
	161	IPI00024175,IPI00218372	Isoform 1 of Proteasome subunit alpha type 7			27869.1	1	3	0.000142	0.149
	162	IPI00298788,IPI00418313	Isoform 1 of Interleukin enhancer-binding factor 3			95790.4	1	3	0.000142	0.0457
	163	IPI00219757	Glutathione S-transferase P			23207.5	1	3	0.000142	0.215
	164	IPI00397904	Nuclear pore complex protein Nup93			93473.2	1	3	0.000142	0.0427
	165	IPI00216237	60S ribosomal protein L36			12105	1	3	0.000142	0.289
	166	IPI00419373	Isoform 1 of Heterogeneous nuclear ribonucleoprotein A3			39577.1	1	3	0.000142	0.0926
	167	IPI00016513	Ras-related protein Rab-10			22524.1	1	3	0.000142	0.17
	168	IPI00465233,IPI00745266	DJ1014D13.1 protein			70886.5	1	3	0.000142	0.0527
	169	IPI00027270	60S ribosomal protein L26			17240.4	1	3	0.000142	0.131
	170	IPI00306369	NOL1/NOP2/Sun domain family 2 protein			86454.8	1	3	0.000142	0.0404
	171	IPI00413324,IPI00478208,IPI00514874	60S ribosomal protein L17			21248.2	1	3	0.000142	0.159
	172	IPI00220365,IPI00384463,IPI00386533,IPI00479262,IPI00552639,IPI00759560,IPI00798400	EIF4G1 variant protein (Fragment)			178140	1	3	0.000142	0.0234
	173	IPI00007346,IPI00643915	Peptidyl-prolyl cis-trans isomerase H			19190	1	3	0.000142	0.181
	174	IPI00024933	60S ribosomal protein L12			17801.1	1	3	0.000142	0.279
	175	IPI00221354,IPI00645208	Isoform Short of RNA-binding protein FUS			53337	1	3	0.000142	0.0629
	176	IPI00024279,IPI00641437	HEAT repeat-containing protein 1			242361	1	3	0.000142	0.0145
	177	IPI00024989,IPI00411680	Protein-L-isoaspartate (D-aspartate) O-methyltransferase			24661.8	1	3	0.000142	0.149
	178	IPI00026689	Hypothetical protein DKFZp686L20222			34762.1	1	3	0.000142	0.0924
	179	IPI00304692	Heterogeneous nuclear ribonucleoprotein G			42315.7	1	3	0.000142	0.0818
	180	IPI00219018,IPI00795257	Glyceraldehyde-3-phosphate dehydrogenase			35904.1	1	3	0.000142	0.138
	181	IPI00018140,IPI00402182,IPI00402183,IPI00402184	Isoform 1 of Heterogeneous nuclear ribonucleoprotein Q			58718.9	1	3	0.000106	0.108
	182	IPI00012268	26S proteasome non-ATPase regulatory subunit 2			100184	1	3	0.000106	0.0463
	183	IPI00027423,IPI00550451	protein phosphatase 1, catalytic subunit, alpha isoform 3			37495.9	1	3	0.000106	0.106
	184	IPI00219678	Eukaryotic translation initiation factor 2 subunit 1			35963.5	1	3	0.000106	0.112
	185	IPI00216951	Aspartyl-tRNA synthetase, cytoplasmic			57118.7	1	3	0.000106	0.0759
	186	IPI00022462	Transferrin receptor protein 1			84855.6	1	3	0.000106	0.0487
	187	IPI00017334	Prohibitin			29786.6	1	3	0.000106	0.121
	188	IPI00299904	Isoform 1 of DNA replication licensing factor MCM7			81291	1	3	0.000106	0.0515
	189	IPI00022970,IPI00742682	Nucleoprotein TPR			265846	1	3	0.000106	0.0123
	190	IPI00003704	Isoform 1 of RNA-binding protein 4			40296.2	1	3	0.000106	0.0907
	191	IPI00008240	Methionyl-tRNA synthetase, cytoplasmic			101100	1	3	0.000106	0.0411
	192	IPI00298558	Programmed cell death protein 10			24684.5	1	3	0.000106	0.156
	193	IPI00170692,IPI00374657	Vesicle-associated membrane protein-associated protein A			27875.9	1	3	0.000106	0.121
	194	IPI00008453	Coronin-1C			53232.3	1	3	0.000106	0.0802
	195	IPI00000816	14-3-3 protein epsilon			29157	1	3	0.000106	0.129
	196	IPI00298961,IPI00784388	Exportin-1			123371	1	3	0.000106	0.042
	197	IPI00000811,IPI00789119	Proteasome subunit beta type 6 precursor			25339.9	1	3	0.000106	0.13
	198	IPI00026167	NHP2-like protein 1			14024.6	1	3	0.000106	0.228
	199	IPI00018931	Vacuolar protein sorting-associated protein 35			91692	1	3	0.000106	0.0427
	200	IPI00016339	Ras-related protein Rab-5C			23464.7	1	3	0.000106	0.171
	201	IPI00000875,IPI00747497	Elongation factor 1-gamma			49970.2	1	3	0.000106	0.0826
	202	IPI00022744,IPI00219994	Isoform 1 of Exportin-2			110404	1	3	0.000106	0.0463
	203	IPI00013174	Isoform 1 of RNA-binding protein 14			69474.3	1	3	0.000106	0.0762
	204	IPI00019359	Keratin, type I cytoskeletal 9			62113	1	3	0.000106	0.053
	205	IPI00140420	Staphylococcal nuclease domain-containing protein 1			101980	1	3	0.000106	0.0407
	206	IPI00513971	40S ribosomal protein S27			9311.7	1	3	0.000106	0.398
	207	IPI00031517	DNA replication licensing factor MCM6			92872.6	1	3	0.000106	0.0451
	208	IPI00010271,IPI00219675	Isoform A of Ras-related C3 botulinum toxin substrate 1 precursor			21432.6	1	3	0.000106	0.141
	209	IPI00024145,IPI00216024,IPI00216026,IPI00216027,IPI00411815,IPI00455531,IPI00718908,IPI00737171	Isoform 1 of Voltage-dependent anion-selective channel protein 2			38075.7	1	3	0.000106	0.121
	210	IPI00012340,IPI00793205	Splicing factor, arginine/serine-rich 9			25524.9	1	3	0.000106	0.158
	211	IPI00171199,IPI00419249	proteasome alpha 3 subunit isoform 2			28415.7	1	3	0.000106	0.141
	212	IPI00456898	similar to ribosomal protein S12			14579.8	1	3	0.000106	0.265
	213	IPI00300127	N-acetyltransferase 10			115690	1	3	0.000106	0.0342
	214	IPI00007321,IPI00398727	Isoform 1 of Acyl-protein thioesterase 1			22858.2	1	3	0.000106	0.15
	215	IPI00011274	heterogeneous nuclear ribonucleoprotein D-like			46420.6	1	2	0.000355	0.0595
	216	IPI00419585	Peptidyl-prolyl cis-trans isomerase A			17863.7	1	2	0.000213	0.0793
	217	IPI00032881	Mitochondrial ribosomal protein S23			21752.8	1	2	0.000106	0.105
	218	IPI00019502	Myosin-9			226388	1	2	0.000106	0.0169
	219	IPI00304612,IPI00398964	60S ribosomal protein L13a			23428.7	1	2	0.000106	0.114
	220	IPI00465022	similar to SMC hinge domain containing 1			216610	1	2	0.000106	0.011
	221	IPI00217975	Lamin-B1			66260.4	1	2	7.058e-05	0.041
	222	IPI00008557	insulin-like growth factor 2 mRNA binding protein 1			63462.5	1	2	7.058e-05	0.0399
	223	IPI00016932	inositol polyphosphate phosphatase-like 1			138584	1	2	7.058e-05	0.0103
	224	IPI00299086,IPI00478874,IPI00479018	Syntenin-1			32427.3	1	2	7.058e-05	0.104
	225	IPI00329633	Threonyl-tRNA synthetase, cytoplasmic			83419.8	1	2	7.058e-05	0.0332
	226	IPI00024919,IPI00374151	Thioredoxin-dependent peroxide reductase, mitochondrial precursor			27674.7	1	2	7.058e-05	0.0977
	227	IPI00013068	Eukaryotic translation initiation factor 3 subunit 6			52204.6	1	2	7.058e-05	0.0405
	228	IPI00009960,IPI00470829,IPI00554469	Isoform 1 of Mitochondrial inner membrane protein			80010.2	1	2	7.058e-05	0.0317
	229	IPI00299573,IPI00479315	60S ribosomal protein L7a			29847.1	1	2	7.058e-05	0.113
	230	IPI00012442	Ras GTPase-activating protein-binding protein 1			52144.8	1	2	7.058e-05	0.0558
	231	IPI00398135,IPI00456758	similar to 60S ribosomal protein L27a			16412.2	0.999	2	0.000213	0.0884
	232	IPI00000846	Isoform 1 of Chromodomain helicase-DNA-binding protein 4			217977	0.999	2	0.000142	0.0115
	233	IPI00455210	Isoform 2 of Chromodomain helicase-DNA-binding protein 4			220820	0.999	2	0.000142	0.0113
	234	IPI00013894,IPI00479946	Stress-induced-phosphoprotein 1			62624.1	0.999	2	0.000106	0.0424
	235	IPI00017964	Small nuclear ribonucleoprotein Sm D3			13898.6	0.999	2	0.000106	0.151
	236	IPI00335168,IPI00744444,IPI00789605,IPI00796366,IPI00797001	myosin, light chain 6, alkali, smooth muscle and non-muscle isoform 1			16911.8	0.999	2	0.000106	0.146
	237	IPI00011736	Phosphatidylinositol 3-kinase regulatory subunit beta			81608.4	0.999	2	0.000106	0.0343
	238	IPI00010153,IPI00742805,IPI00795408	60S ribosomal protein L23			14847.9	0.999	2	0.000106	0.164
	239	IPI00033022	Isoform 1 of Dynamin-2			98049.9	0.999	2	0.000106	0.0299
	240	IPI00465248	enolase 1			47152.2	0.999	2	0.000106	0.0737
	241	IPI00298520,IPI00514053	Hypothetical protein DKFZp686M09245			61581.4	0.999	2	7.058e-05	0.0399
	242	IPI00550488	TALDO1 protein			35312.2	0.999	2	7.058e-05	0.0755
	243	IPI00003519	116 kDa U5 small nuclear ribonucleoprotein component			109420	0.999	2	7.058e-05	0.0216
	244	IPI00295857,IPI00646493	Coatomer subunit alpha			138317	0.999	2	7.058e-05	0.0147
	245	IPI00007074	Tyrosyl-tRNA synthetase, cytoplasmic			58995.9	0.999	2	7.058e-05	0.0361
	246	IPI00021840	40S ribosomal protein S6			28663.7	0.999	2	7.058e-05	0.0803
	247	IPI00182533	60S ribosomal protein L28			15598.7	0.999	2	7.058e-05	0.14
	248	IPI00736402	similar to Nucleolar GTP-binding protein 1			82207.4	0.999	2	7.058e-05	0.0353
	249	IPI00000000	Trypsin - Sus scrofa (Pig).			24391.3	0.998	2	0.000994	0.13
	250	IPI00410714	Hemoglobin subunit alpha			15108.4	0.998	2	0.00032	0.17
	251	IPI00217471	Hemoglobin subunit epsilon			16053.8	0.998	2	0.000249	0.219
	252	IPI00293276	Macrophage migration inhibitory factor			12327.3	0.998	2	0.000213	0.175
	253	IPI00026185,IPI00218782,IPI00642256	Isoform 1 of F-actin capping protein subunit beta			31333.6	0.998	2	0.000213	0.0866
	254	IPI00554676,IPI00816618	Hemoglobin subunit gamma-2			15977.3	0.998	2	0.000178	0.329
	255	IPI00221089	40S ribosomal protein S13			17074.1	0.998	2	0.000106	0.147
	256	IPI00017963	Small nuclear ribonucleoprotein Sm D2			13509.1	0.998	2	0.000106	0.0932
	257	IPI00007611	ATP synthase O subunit, mitochondrial precursor			23259.4	0.998	2	0.000106	0.108
	258	IPI00025815	TAR DNA-binding protein 43			44721.7	0.998	2	0.000106	0.0725
	259	IPI00554777	Asparagine synthetase			64222.5	0.998	2	0.000106	0.0393
	260	IPI00018349	DNA replication licensing factor MCM4			96542.6	0.998	2	0.000106	0.0232
	261	IPI00215790	60S ribosomal protein L38			8069.3	0.998	2	0.000106	0.348
	262	IPI00040897	similar to small nuclear ribonucleoprotein D2			13351.5	0.998	2	0.000106	0.094
	263	IPI00385001,IPI00477040	Hypothetical protein DKFZp686L1653 (Fragment)			182466	0.998	2	0.000106	0.0153
	264	IPI00013415	40S ribosomal protein S7			22109.5	0.998	2	0.000106	0.0876
	265	IPI00007019	Peptidyl-prolyl cis-trans isomerase-like 1			18219.3	0.998	2	0.000106	0.205
	266	IPI00221093,IPI00478114,IPI00791157	40S ribosomal protein S17			15902	0.998	2	0.000106	0.162
	267	IPI00456359	Isoform 1 of Ataxin-2-like protein			113354	0.998	2	0.000106	0.0242
	268	IPI00029750,IPI00219486	Isoform 1 of 40S ribosomal protein S24			15405.8	0.998	2	0.000106	0.0902
	269	IPI00005969	F-actin capping protein alpha-1 subunit			32773.9	0.998	2	0.000106	0.0877
	270	IPI00011603	26S proteasome non-ATPase regulatory subunit 3			60961.6	0.998	2	7.058e-05	0.0506
	271	IPI00794894	Protein			17786	0.998	2	7.058e-05	0.114
	272	IPI00033494,IPI00220573,IPI00604523	Myosin regulatory light chain			19762.3	0.998	2	7.058e-05	0.122
	273	IPI00024417,IPI00784470	Huntingtin-interacting protein 1-related protein			119372	0.998	2	7.058e-05	0.0187
	274	IPI00010865,IPI00640088,IPI00643245	Casein kinase II subunit beta			26908.2	0.998	2	7.058e-05	0.0855
	275	IPI00103732,IPI00221108,IPI00642342	Thymidylate synthase			31741.8	0.998	2	7.058e-05	0.086
	276	IPI00302850	Small nuclear ribonucleoprotein Sm D1			13263.9	0.998	2	7.058e-05	0.185
	277	IPI00102864	Hexokinase-2			102363	0.998	2	7.058e-05	0.0262
	278	IPI00410666,IPI00425560,IPI00425562,IPI00425566	Isoform 3 of Protein LAP4			174915	0.998	2	7.058e-05	0.0129
	279	IPI00247583,IPI00788010	60S ribosomal protein L21			18415.8	0.998	2	7.058e-05	0.164
	280	IPI00008380,IPI00429689,IPI00789014,IPI00815784	Serine/threonine-protein phosphatase 2A catalytic subunit alpha isoform			35576.5	0.998	2	7.058e-05	0.0809
	281	IPI00550746	Nuclear migration protein nudC			38225.7	0.998	2	7.058e-05	0.0604
	282	IPI00395627,IPI00552308	Isoform 1 of Calcyclin-binding protein			26192.3	0.998	2	7.058e-05	0.0526
	283	IPI00018597	Isoform Long of Tyrosine-protein kinase SYK			72049.8	0.998	2	7.058e-05	0.0362
	284	IPI00017855,IPI00790739	Aconitate hydratase, mitochondrial precursor			85410	0.998	2	7.058e-05	0.0308
	285	IPI00023785,IPI00651653,IPI00651677	Isoform 1 of Probable ATP-dependent RNA helicase DDX17			72540.2	0.998	2	7.058e-05	0.107
	286	IPI00001661,IPI00787306	regulator of chromosome condensation 1 isoform a			46733.7	0.998	2	7.058e-05	0.0411
	287	IPI00009253	Alpha-soluble NSF attachment protein			33216.1	0.998	2	7.058e-05	0.0848
	288	IPI00296291,IPI00642238,IPI00646486,IPI00744429	HP1-BP74			61190.7	0.998	2	7.058e-05	0.0344
	289	IPI00027626	T-complex protein 1 subunit zeta			57876.1	0.998	2	7.058e-05	0.0491
	290	IPI00430814	Isoform 3 of Cellular nucleic acid-binding protein			18393.9	0.998	2	7.058e-05	0.132
	291	IPI00011285	Calpain-1 catalytic subunit			81874.6	0.998	2	7.058e-05	0.0308
	292	IPI00465315	Cytochrome c			11600.2	0.998	2	7.058e-05	0.221
	293	IPI00032158,IPI00386189	Isoform 2 of NMDA receptor-regulated protein 1			101189	0.998	2	7.058e-05	0.0266
	294	IPI00291398	Isoform Long of Nucleolysin TIA-1 isoform p40			42942.2	0.998	2	7.058e-05	0.143
	295	IPI00746934	retinoblastoma-associated factor 600			573911	0.998	2	7.058e-05	0.00444
	296	IPI00029048	Tubulin--tyrosine ligase-like protein 12			74385.7	0.998	2	7.058e-05	0.0311
	297	IPI00219483,IPI00219484,IPI00290204	Isoform 2 of U1 small nuclear ribonucleoprotein 70 kDa			50601.3	0.998	2	7.058e-05	0.0631
	298	IPI00025796	NADH dehydrogenase [ubiquinone] iron-sulfur protein 3, mitochondrial precursor			30223.7	0.998	2	7.058e-05	0.0909
	299	IPI00550882	Pyrroline-5-carboxylate reductase 1			33343.1	0.998	2	7.058e-05	0.0752
	300	IPI00218693,IPI00642457	Adenine phosphoribosyltransferase			19459.3	0.998	2	7.058e-05	0.129
	301	IPI00384992,IPI00798256	Myosin light polypeptide 4			14155.2	0.998	2	7.058e-05	0.173
	302	IPI00328840	THO complex subunit 4			27540.5	0.998	2	7.058e-05	0.11
	303	IPI00807557	Hypothetical protein (Fragment)			45133.4	0.998	2	7.058e-05	0.0419
	304	IPI00465361	60S ribosomal protein L13			24113	0.998	2	7.058e-05	0.124
	305	IPI00220194	Solute carrier family 2, facilitated glucose transporter member 1			54067.3	0.998	2	7.058e-05	0.0366
	306	IPI00303476	ATP synthase subunit beta, mitochondrial precursor			56542.5	0.998	2	7.058e-05	0.0454
	307	IPI00027107	Tu translation elongation factor, mitochondrial			49857.7	0.998	2	7.058e-05	0.0681
	308	IPI00183400,IPI00790374	Casein kinase I isoform alpha			38898.8	0.998	2	7.058e-05	0.0653
	309	IPI00005154	FACT complex subunit SSRP1			81059.6	0.998	2	7.058e-05	0.0367
	310	IPI00008552	Thioredoxin-like protein 2			37414.8	0.998	2	7.058e-05	0.0627
	311	IPI00033025,IPI00552502,IPI00795623,IPI00816201	Isoform 1 of Septin-7			50791.3	0.998	2	7.058e-05	0.0731
	312	IPI00031424,IPI00070943	Isoform 2 of Phosphatidylinositol 4-kinase alpha			96969.8	0.998	2	7.058e-05	0.0281
	313	IPI00024364	Transportin 1 (Importin beta-)2			102341	0.998	2	7.058e-05	0.0256
	314	IPI00005158,IPI00334291,IPI00642982	Lon protease homolog, mitochondrial precursor			106473	0.998	2	7.058e-05	0.0219
	315	IPI00103521,IPI00337705	Isoform 1 of Stonin-2			79502.4	0.998	2	7.058e-05	0.0285
	316	IPI00016832,IPI00472442	Isoform Short of Proteasome subunit alpha type 1			29538	0.998	2	7.058e-05	0.057
	317	IPI00030363,IPI00440499	Acetyl-CoA acetyltransferase, mitochondrial precursor			45181.8	0.998	2	7.058e-05	0.0586
	318	IPI00031691	60S ribosomal protein L9			21845.7	0.998	2	7.058e-05	0.13
	319	IPI00025019	Proteasome subunit beta type 1 precursor			26472.5	0.998	2	7.058e-05	0.116
	320	IPI00013214	DNA replication licensing factor MCM3			90964.6	0.998	2	7.058e-05	0.0248
	321	IPI00217468	Histone H1.5			22432.5	0.998	2	7.058e-05	0.0933
	322	IPI00219217	L-lactate dehydrogenase B chain			36489.4	0.998	2	7.058e-05	0.0571
	323	IPI00413611	DNA topoisomerase 1			90711.7	0.998	2	7.058e-05	0.0275
	324	IPI00216318,IPI00759832	tyrosine 3-monooxygenase/tryptophan 5-monooxygenase activation protein, beta polypeptide			28065.1	0.998	2	7.058e-05	0.199
	325	IPI00016610	Poly(rC)-binding protein 1			37480.2	0.998	2	7.058e-05	0.0955
	326	IPI00291755,IPI00783433	206 kDa protein			205520	0.997	2	7.058e-05	0.0101
	327	IPI00185919	Isoform 1 of La-related protein 1			123495	0.997	2	7.058e-05	0.0183
	328	IPI00009841,IPI00065554	CDNA FLJ31747 fis, clone NT2RI2007377, highly similar to RNA-BINDING PROTEIN EWS			62460	0.997	2	7.058e-05	0.0483
	329	IPI00013475,IPI00031370	Tubulin beta-2A chain			49889.1	0.997	2	7.058e-05	0.308
	330	IPI00291006	Malate dehydrogenase, mitochondrial precursor			35513.7	0.997	2	7.058e-05	0.0681
	331	IPI00017672	CDNA FLJ25678 fis, clone TST04067, highly similar to PURINE NUCLEOSIDE PHOSPHORYLASE			32533.5	0.997	2	7.058e-05	0.0649
	332	IPI00306301	Pyruvate dehydrogenase E1 component alpha subunit, somatic form, mitochondrial precursor			43278.5	0.996	2	7.058e-05	0.0615
	333	IPI00184330	DNA replication licensing factor MCM2			101880	0.996	2	7.058e-05	0.0266
	334	IPI00002214,IPI00787605,IPI00789457	Importin alpha-2 subunit			57844.5	0.996	2	7.058e-05	0.0454
	335	IPI00409671,IPI00783850	DEAD box polypeptide 42 protein			102959	0.995	2	7.058e-05	0.0224
	336	IPI00003588	Eukaryotic translation elongation factor 1 epsilon-1			19793.1	0.995	2	7.058e-05	0.115

## Sheet: (C) VCAM-1, K562-α4 rep. 3
Table S1
(C) Proteins identified for VCAM-1 ligand-affinity purification using K562-α4 cells (biological replicate 3)
Biological experiment:
Cell line	SILAC	Purification	Crosslinker	Lysis	Samples pooled	Elution	Comments
K562-α4	-	VCAM-1–coated beads	3 mM DTBP	0.5% (w/v) TX-100	4	150 μl 2× RSB	-
SDS-PAGE gel:
Gel	Load (μl/lane)	Lane	Gel slice	Size range (kDa)	Comments
1.0-mm 4–12% bis/tris MES	40	1, gel 3	1–30	10–600	30 slices
Mass spectrometry:
Instrument	Run	Injection (μl)	Peak-list file	Intermediate file	File merge	Comments
4000 Q TRAP	IDA LC-MS/MS	5	161007_JH_1.01_IDA.mgf, 161007_JH_1.02_IDA.mgf, 161007_JH_1.03_IDA.mgf, 161007_JH_1.04_IDA.mgf, 161007_JH_1.05_IDA.mgf, 161007_JH_1.06_IDA.mgf, 161007_JH_1.07_IDA.mgf, 161007_JH_1.08_IDA.mgf, 161007_JH_1.09_IDA.mgf, 161007_JH_1.10_IDA.mgf, 161007_JH_1.11_IDA.mgf, 161007_JH_1.12_IDA.mgf, 161007_JH_1.13_IDA.mgf, 161007_JH_1.14_IDA.mgf, 161007_JH_1.15_IDA.mgf, 171007_JH_1.16_IDA.mgf, 171007_JH_1.17_…	VCAM a4 WT BBA 101007 set.dat	Mascot Daemon merge	-
Database search:
Engine/Server	Database	Taxonomy	Enzyme specificity	Fixed mods	Variable mods	Peptide tol.	MS/MS tol.	Peptide threshold	Protein threshold	Comments
Scaffold (version 1.7.00): Mascot (version 2.2.03), X! Tandem (version 2007.01.01.1)	IPI Human (Contam.) (version 3.34)	-	Trypsin (max. 1 miss)	Carbamidomethyl (C)	Oxidation (M), 13C6 (R)	1.5	0.5	0.9	99%, 2 peptides	-
Protein summary:
	Hit	Accession number(s)	Description			Mass (Da)	Protein probability	Unique peptides	Total spectra	Sequence coverage
	1	IPI00298994,IPI00784273	271 kDa protein			271153	1	50	0.00587	0.275
	2	IPI00024067,IPI00455383	clathrin heavy chain 1			191601	1	48	0.00607	0.371
	3	IPI00333541	Filamin-A			280580	1	32	0.00192	0.162
	4	IPI00645907	fatty acid synthase			273409	1	30	0.0014	0.149
	5	IPI00708398	Serum albumin precursor			69276.2	1	28	0.01	0.501
	6	IPI00334775,IPI00414676	85 kDa protein			83118.1	1	21	0.00124	0.325
	7	IPI00256684,IPI00304577,IPI00793223	Isoform B of AP-2 complex subunit alpha-1			105355	1	19	0.00104	0.24
	8	IPI00784156,IPI00784366	Isoform 1 of AP-2 complex subunit beta-1			104537	1	18	0.00108	0.246
	9	IPI00007752	Tubulin beta-2C chain			49812.7	1	16	0.00204	0.409
	10	IPI00171903,IPI00383296	heterogeneous nuclear ribonucleoprotein M isoform a			77499.3	1	16	0.00148	0.295
	11	IPI00296337	Isoform 1 of DNA-dependent protein kinase catalytic subunit			469078	1	16	0.000759	0.0448
	12	IPI00186290	Elongation factor 2			95190.9	1	13	0.000759	0.215
	13	IPI00472102,IPI00784154	61 kDa protein			61195.9	1	13	0.000759	0.336
	14	IPI00479786	KH-type splicing regulatory protein			73097.6	1	13	0.000639	0.274
	15	IPI00018136,IPI00082827,IPI00643490	Isoform 1 of Vascular cell adhesion protein 1 precursor			81259.8	1	12	0.00356	0.207
	16	IPI00021440	Actin, cytoplasmic 2			41775.9	1	12	0.00212	0.419
	17	IPI00013808	Alpha-actinin-4			104839	1	12	0.000639	0.17
	18	IPI00000874,IPI00640741	Peroxiredoxin-1			22092.9	1	12	0.000639	0.482
	19	IPI00246058	PDCD6IP protein			96802.5	1	12	0.000599	0.196
	20	IPI00003865	Isoform 1 of Heat shock cognate 71 kDa protein			70881.8	1	11	0.000719	0.228
	21	IPI00418471	Vimentin			53503.5	1	10	0.00104	0.258
	22	IPI00387144,IPI00792677	Tubulin alpha-ubiquitous chain			50133.7	1	9	0.000759	0.315
	23	IPI00645194	integrin beta 1 isoform 1A precursor			88397.1	1	9	0.000599	0.147
	24	IPI00216184,IPI00290738,IPI00400849	Isoform 2 of Phosphatidylinositol-binding clathrin assembly protein			68747.7	1	9	0.000479	0.192
	25	IPI00453473	Histone H4			11218.5	1	8	0.00104	0.559
	26	IPI00396378	Isoform B1 of Heterogeneous nuclear ribonucleoproteins A2/B1			37412.3	1	8	0.000759	0.323
	27	IPI00220327	Keratin, type II cytoskeletal 1			65870	1	8	0.000679	0.135
	28	IPI00419585	Peptidyl-prolyl cis-trans isomerase A			17863.7	1	8	0.000639	0.396
	29	IPI00009803	Integrin alpha-4 precursor			115317	1	8	0.000479	0.0896
	30	IPI00742905	ATP-dependent RNA helicase A			146459	1	8	0.000479	0.089
	31	IPI00215637	ATP-dependent RNA helicase DDX3X			73096.5	1	8	0.000479	0.169
	32	IPI00186711	plectin 1 isoform 6			531766	1	8	0.000399	0.0171
	33	IPI00220706	Hemoglobin subunit gamma-1			15991.3	1	7	0.000679	0.507
	34	IPI00013296	40S ribosomal protein S18			17570.1	1	7	0.000479	0.404
	35	IPI00025512	Heat-shock protein beta-1			22764.6	1	7	0.000439	0.454
	36	IPI00219365	Moesin			67672.6	1	7	0.000399	0.132
	37	IPI00010896	Chloride intracellular channel protein 1			26774.1	1	7	0.000359	0.433
	38	IPI00018465	T-complex protein 1 subunit eta			59349.8	1	7	0.00032	0.214
	39	IPI00027834,IPI00783589,IPI00796199	heterogeneous nuclear ribonucleoprotein L isoform a			64114.8	1	7	0.00032	0.155
	40	IPI00034049,IPI00399170	Isoform 1 of Regulator of nonsense transcripts 1			124329	1	7	0.00028	0.07
	41	IPI00396485,IPI00472724	Elongation factor 1-alpha 1			50123.2	1	6	0.00112	0.16
	42	IPI00013877,IPI00216492,IPI00216493	Isoform 1 of Heterogeneous nuclear ribonucleoprotein H3			36909.6	1	6	0.000759	0.286
	43	IPI00179964,IPI00183626,IPI00334175	Isoform 1 of Polypyrimidine tract-binding protein 1			57204.5	1	6	0.000519	0.185
	44	IPI00218918	Annexin A1			38566.7	1	6	0.000439	0.281
	45	IPI00011253	40S ribosomal protein S3			26670.6	1	6	0.00032	0.309
	46	IPI00217030	40S ribosomal protein S4, X isoform			29450.1	1	6	0.00032	0.202
	47	IPI00000873	Valyl-tRNA synthetase			140460	1	6	0.00032	0.068
	48	IPI00018140,IPI00402182,IPI00402183,IPI00402184	Isoform 1 of Heterogeneous nuclear ribonucleoprotein Q			69585.5	1	6	0.00028	0.125
	49	IPI00479145	Keratin, type I cytoskeletal 19			44075	1	6	0.00028	0.155
	50	IPI00013468,IPI00514701	Mitotic checkpoint protein BUB3			36936.5	1	6	0.00028	0.212
	51	IPI00220362	10 kDa heat shock protein, mitochondrial			10782.5	1	6	0.00028	0.683
	52	IPI00008524,IPI00796945	Isoform 1 of Polyadenylate-binding protein 1			70653.3	1	6	0.00028	0.12
	53	IPI00024417,IPI00784470	Huntingtin-interacting protein 1-related protein			119372	1	6	0.00024	0.0758
	54	IPI00040897	similar to small nuclear ribonucleoprotein D2			13351.5	1	6	0.00024	0.419
	55	IPI00449049	Poly [ADP-ribose] polymerase 1			112939	1	6	0.00024	0.08
	56	IPI00013485	40S ribosomal protein S2			31307.2	1	6	0.00024	0.239
	57	IPI00179330	ubiquitin and ribosomal protein S27a precursor			17947.6	1	5	0.00132	0.314
	58	IPI00017617	Probable ATP-dependent RNA helicase DDX5			69131.7	1	5	0.000559	0.088
	59	IPI00019359	Keratin, type I cytoskeletal 9			62113	1	5	0.000479	0.0867
	60	IPI00217466	Histone H1.2			22202.1	1	5	0.000399	0.173
	61	IPI00010740	Isoform Long of Splicing factor, proline- and glutamine-rich			76131.5	1	5	0.00032	0.0835
	62	IPI00010720	T-complex protein 1 subunit epsilon			59654.3	1	5	0.00032	0.12
	63	IPI00024933	60S ribosomal protein L12			17801.1	1	5	0.00032	0.491
	64	IPI00010153,IPI00742805,IPI00795408	60S ribosomal protein L23			14847.9	1	5	0.00032	0.386
	65	IPI00456898	similar to ribosomal protein S12			14579.8	1	5	0.00032	0.455
	66	IPI00216691	Profilin-1			14905.1	1	5	0.00028	0.468
	67	IPI00297779	T-complex protein 1 subunit beta			57340.7	1	5	0.00028	0.167
	68	IPI00290770,IPI00552715,IPI00553185,IPI00744315	chaperonin containing TCP1, subunit 3 isoform b			60446.3	1	5	0.00028	0.11
	69	IPI00783128	Gamma filamin variant			288939	1	5	0.00028	0.037
	70	IPI00026271	40S ribosomal protein S14			16123.7	1	5	0.00024	0.333
	71	IPI00215780	40S ribosomal protein S19			15911.3	1	5	0.00024	0.264
	72	IPI00026689	Hypothetical protein DKFZp686L20222			34762.1	1	5	0.00024	0.188
	73	IPI00796462	27 kDa protein			26798.4	1	5	0.00024	0.239
	74	IPI00641950	Lung cancer oncogene 7			37871.3	1	5	0.0002	0.17
	75	IPI00001159	GCN1-like protein 1			292919	1	5	0.0002	0.0262
	76	IPI00181306,IPI00514856	Isoform 3 of Ubiquitin-associated protein 2-like			112562	1	5	0.0002	0.0693
	77	IPI00550363,IPI00647915	Transgelin-2			22242.7	1	5	0.0002	0.303
	78	IPI00293655	ATP-dependent RNA helicase DDX1			82415.2	1	5	0.0002	0.118
	79	IPI00017334	Prohibitin			29786.6	1	5	0.0002	0.235
	80	IPI00788958	Heat shock 70kDa protein 9B variant (Fragment)			73617.2	1	5	0.0002	0.0898
	81	IPI00031570	Probable UPF0334 kinase-like protein C1orf57			20694.8	1	5	0.0002	0.379
	82	IPI00025491	Eukaryotic initiation factor 4A-I			46137.3	1	5	0.0002	0.16
	83	IPI00026272,IPI00031562,IPI00216456,IPI00303315	Histone H2A type 1-B			14023.9	1	4	0.000959	0.357
	84	IPI00013881,IPI00479191	heterogeneous nuclear ribonucleoprotein H1			49211.8	1	4	0.000439	0.145
	85	IPI00011654	Tubulin beta chain			49652.6	1	4	0.000439	0.482
	86	IPI00215965,IPI00465365,IPI00797148,IPI00816268	heterogeneous nuclear ribonucleoprotein A1 isoform b			38729	1	4	0.000359	0.175
	87	IPI00220740,IPI00549248	Isoform 2 of Nucleophosmin			29446.9	1	4	0.00032	0.174
	88	IPI00217471	Hemoglobin subunit epsilon			16053.8	1	4	0.00028	0.486
	89	IPI00646917	Cleavage and polyadenylation specificity factor 5			26210.1	1	4	0.00028	0.234
	90	IPI00022774	Transitional endoplasmic reticulum ATPase			89175.6	1	4	0.00028	0.0708
	91	IPI00301263	CAD protein			242964	1	4	0.00024	0.0189
	92	IPI00479315	31 kDa protein			30531.3	1	4	0.00024	0.219
	93	IPI00299086,IPI00478874,IPI00479018	Syntenin-1			32427.3	1	4	0.00024	0.245
	94	IPI00292134	Epidermal growth factor receptor substrate 15			98640	1	4	0.0002	0.0569
	95	IPI00384992,IPI00798256	Myosin light polypeptide 4			14155.2	1	4	0.0002	0.378
	96	IPI00219682	Erythrocyte band 7 integral membrane protein			31582.9	1	4	0.0002	0.146
	97	IPI00375441,IPI00644386,IPI00788671	Isoform 1 of Far upstream element-binding protein 1			67542.6	1	4	0.0002	0.0637
	98	IPI00386533	Isoform E of Eukaryotic translation initiation factor 4 gamma 1			154870	1	4	0.0002	0.0328
	99	IPI00291175,IPI00307162	vinculin isoform VCL			116706	1	4	0.0002	0.0657
	100	IPI00027626	T-complex protein 1 subunit zeta			57876.1	1	4	0.0002	0.166
	101	IPI00641829	BAT1 protein			50662.1	1	4	0.0002	0.12
	102	IPI00009342	Ras GTPase-activating-like protein IQGAP1			189241	1	4	0.0002	0.0398
	103	IPI00216049,IPI00216746,IPI00514561,IPI00807545	Isoform 1 of Heterogeneous nuclear ribonucleoprotein K			50960.5	1	4	0.00016	0.095
	104	IPI00023048,IPI00642971	Elongation factor 1-delta			30972.7	1	4	0.00016	0.214
	105	IPI00021263,IPI00790768	14-3-3 protein zeta/delta			27727.9	1	4	0.00016	0.249
	106	IPI00789847	Protein			90085.6	1	4	0.00016	0.168
	107	IPI00027350,IPI00375400	Peroxiredoxin-2			21743.2	1	4	0.00016	0.279
	108	IPI00027252	Prohibitin-2			33279.6	1	4	0.00016	0.161
	109	IPI00377261	Isoform 1 of Far upstream element-binding protein 3			61621.9	1	4	0.00016	0.0857
	110	IPI00216587,IPI00645201	40S ribosomal protein S8			24057.2	1	4	0.00016	0.208
	111	IPI00221091	40S ribosomal protein S15a			14690.8	1	4	0.00016	0.264
	112	IPI00000494,IPI00797983	60S ribosomal protein L5			34214.3	1	4	0.00016	0.145
	113	IPI00000000	Trypsin - Sus scrofa (Pig).			24391.3	1	3	0.00184	0.217
	114	IPI00303133,IPI00329665	Histone H2B type 1-H			13743.4	1	3	0.00124	0.272
	115	IPI00410714	Hemoglobin subunit alpha			15108.4	1	3	0.000519	0.284
	116	IPI00000875,IPI00747497	Elongation factor 1-gamma			49970.2	1	3	0.00028	0.0711
	117	IPI00216699,IPI00397834	Isoform 2 of Unc-112-related protein 2			75414.2	1	3	0.00024	0.0618
	118	IPI00001639	Importin beta-1 subunit			97153.3	1	3	0.00024	0.0491
	119	IPI00007321,IPI00398727	Isoform 1 of Acyl-protein thioesterase 1			24652.2	1	3	0.00024	0.165
	120	IPI00215719	60S ribosomal protein L18			21486	1	3	0.0002	0.193
	121	IPI00301936	ELAV-like protein 1			36074.6	1	3	0.0002	0.175
	122	IPI00291006	Malate dehydrogenase, mitochondrial precursor			35513.7	1	3	0.0002	0.13
	123	IPI00008433	40S ribosomal protein S5			22727.8	1	3	0.0002	0.158
	124	IPI00012340,IPI00793205	Splicing factor, arginine/serine-rich 9			14450.7	1	3	0.0002	0.28
	125	IPI00016610	Poly(rC)-binding protein 1			37480.2	1	3	0.0002	0.152
	126	IPI00554648	Keratin, type II cytoskeletal 8			53557	1	3	0.0002	0.0788
	127	IPI00412607	60S ribosomal protein L35			14403.3	1	3	0.00016	0.221
	128	IPI00171611,IPI00219038,IPI00465070,IPI00719351	Histone H3.2			15239.5	1	3	0.00016	0.237
	129	IPI00219840	Isoform 1 of AP-2 complex subunit sigma-1			16999.9	1	3	0.00016	0.169
	130	IPI00025277	Programmed cell death protein 6			21851.1	1	3	0.00016	0.178
	131	IPI00027423,IPI00550451	protein phosphatase 1, catalytic subunit, alpha isoform 3			38615.1	1	3	0.00016	0.144
	132	IPI00219153	60S ribosomal protein L22			14638.1	1	3	0.00016	0.291
	133	IPI00021327	Isoform 1 of Growth factor receptor-bound protein 2			25188.8	1	3	0.00016	0.0922
	134	IPI00216402	Histone H3.1t			15359.6	1	3	0.00016	0.237
	135	IPI00023461,IPI00216505,IPI00398718,IPI00479469,IPI00552765,IPI00759546	Isoform 4 of Afadin			206790	1	3	0.00016	0.0214
	136	IPI00007346,IPI00643915	Peptidyl-prolyl cis-trans isomerase H			15782.5	1	3	0.00016	0.222
	137	IPI00007019	Peptidyl-prolyl cis-trans isomerase-like 1			18219.3	1	3	0.00016	0.265
	138	IPI00419880	40S ribosomal protein S3a			29796.1	1	3	0.00016	0.126
	139	IPI00024989,IPI00411680	Protein-L-isoaspartate (D-aspartate) O-methyltransferase			24661.8	1	3	0.00016	0.171
	140	IPI00219156	60S ribosomal protein L30			12635.5	1	3	0.00016	0.316
	141	IPI00645020	14 kDa protein			14474	1	3	0.00016	0.239
	142	IPI00020513,IPI00792850,IPI00797866	67 kDa protein			61258	1	3	0.00016	0.0979
	143	IPI00216237	60S ribosomal protein L36			12105	1	3	0.00016	0.289
	144	IPI00015148	Ras-related protein Rap-1b precursor			20806.9	1	3	0.00016	0.158
	145	IPI00219018,IPI00795257	Glyceraldehyde-3-phosphate dehydrogenase			35904.1	1	3	0.00016	0.141
	146	IPI00304925,IPI00807640	Heat shock 70 kDa protein 1			70022	1	3	0.00012	0.123
	147	IPI00302925,IPI00784090	Chaperonin containing TCP1, subunit 8 (Theta) variant			59471.8	1	3	0.00012	0.0548
	148	IPI00018364	Ras-related protein Rap-2b precursor			20486.4	1	3	0.00012	0.137
	149	IPI00007423,IPI00759824	Isoform 1 of Acidic leucine-rich nuclear phosphoprotein 32 family member B			28770.6	1	3	0.00012	0.128
	150	IPI00396321	Leucine-rich repeat-containing protein 59			34913.4	1	3	0.00012	0.137
	151	IPI00335168,IPI00744444,IPI00789605,IPI00796366,IPI00797001	myosin, light chain 6, alkali, smooth muscle and non-muscle isoform 1			16911.8	1	3	0.00012	0.219
	152	IPI00009841,IPI00065554	CDNA FLJ31747 fis, clone NT2RI2007377, highly similar to RNA-BINDING PROTEIN EWS			68947.8	1	3	0.00012	0.0666
	153	IPI00010865,IPI00640088,IPI00643245	Casein kinase II subunit beta			24924.9	1	3	0.00012	0.13
	154	IPI00027175,IPI00414264	Sorcin			21658.7	1	3	0.00012	0.212
	155	IPI00025091	40S ribosomal protein S11			18282.1	1	3	0.00012	0.134
	156	IPI00215914,IPI00215917	ADP-ribosylation factor 1			20452.5	1	3	0.00012	0.194
	157	IPI00012011	Cofilin-1			18354	1	3	0.00012	0.273
	158	IPI00069693	Similar to ribosomal protein L14			23383.1	1	3	0.00012	0.154
	159	IPI00008557	insulin-like growth factor 2 mRNA binding protein 1			63462.5	1	3	0.00012	0.0693
	160	IPI00002495,IPI00027082,IPI00397365,IPI00647389	Isoform 1 of Epsin-1			69022.3	1	3	0.00012	0.071
	161	IPI00221088	40S ribosomal protein S9			22443.3	1	3	0.00012	0.14
	162	IPI00013415	40S ribosomal protein S7			22109.5	1	3	0.00012	0.201
	163	IPI00413324,IPI00478208,IPI00514874	60S ribosomal protein L17			21248.2	1	3	0.00012	0.148
	164	IPI00376844	Putative ubiquitin-conjugating enzyme E2 N-like			17359.7	1	3	0.00012	0.196
	165	IPI00001661,IPI00787306	regulator of chromosome condensation 1 isoform a			48126.3	1	3	0.00012	0.0819
	166	IPI00376798,IPI00746438	ribosomal protein L11			20235.2	1	3	0.00012	0.135
	167	IPI00420014	U5 small nuclear ribonucleoprotein 200 kDa helicase			244496	1	3	0.00012	0.014
	168	IPI00028006	Proteasome subunit beta type 2			22819.5	1	3	0.00012	0.179
	169	IPI00217966	lactate dehydrogenase A			36671.2	1	3	0.00012	0.111
	170	IPI00219757	Glutathione S-transferase P			23207.5	1	3	0.00012	0.215
	171	IPI00008530	60S acidic ribosomal protein P0			34256.3	1	3	0.00012	0.145
	172	IPI00419373	Isoform 1 of Heterogeneous nuclear ribonucleoprotein A3			39577.1	1	3	0.00012	0.0714
	173	IPI00413108,IPI00553164	Ribosomal protein SA			33295.5	1	3	0.00012	0.127
	174	IPI00219861	acid phosphatase 1 isoform c			18024.7	1	3	0.00012	0.203
	175	IPI00005969	F-actin capping protein alpha-1 subunit			32773.9	1	3	0.00012	0.151
	176	IPI00000816	14-3-3 protein epsilon			29157	1	3	0.00012	0.165
	177	IPI00030911	Vesicle-associated membrane protein 8			11420.3	1	3	0.00012	0.31
	178	IPI00554723,IPI00646899	60S ribosomal protein L10			24428.4	1	3	0.00012	0.117
	179	IPI00025039	rRNA 2'-O-methyltransferase fibrillarin			33766.1	1	3	0.00012	0.112
	180	IPI00465439,IPI00796333	Fructose-bisphosphate aldolase A			39271.4	1	3	0.00012	0.124
	181	IPI00793696	19 kDa protein			19392.5	1	2	0.0002	0.125
	182	IPI00010270	Ras-related C3 botulinum toxin substrate 2 precursor			21411.2	1	2	0.00016	0.125
	183	IPI00289334,IPI00382696,IPI00382697,IPI00382700,IPI00477536,IPI00480131	Isoform 1 of Filamin-B			278172	1	2	0.00016	0.0211
	184	IPI00294627,IPI00386114,IPI00386117,IPI00386118,IPI00386119,IPI00386120	splicing factor 1 isoform 2			80352.7	1	2	0.00012	0.0353
	185	IPI00397526,IPI00479307,IPI00790503	Isoform 1 of Myosin-10			228927	1	2	0.00012	0.00911
	186	IPI00217473	Hemoglobin subunit zeta			15488.2	1	2	0.00012	0.149
	187	IPI00024661,IPI00647787	Protein transport protein Sec24C			118297	1	2	0.00012	0.0311
	188	IPI00418169,IPI00455315	annexin A2 isoform 1			38456.9	1	2	7.957e-05	0.074
	189	IPI00008438	40S ribosomal protein S10			18880.3	1	2	7.957e-05	0.176
	190	IPI00103521,IPI00337705	Isoform 1 of Stonin-2			101148	1	2	7.957e-05	0.0276
	191	IPI00033022	Isoform 1 of Dynamin-2			98049.9	1	2	7.957e-05	0.0287
	192	IPI00396370,IPI00719752,IPI00747447	Isoform 1 of Eukaryotic translation initiation factor 3 subunit 9			92474.8	1	2	7.957e-05	0.043
	193	IPI00444262,IPI00604620	CDNA FLJ45706 fis, clone FEBRA2028457, highly similar to Nucleolin			74410.2	0.999	2	0.00024	0.0451
	194	IPI00013452	glutamyl-prolyl tRNA synthetase			170575	0.999	2	0.00016	0.0159
	195	IPI00017448	40S ribosomal protein S21			9093.6	0.999	2	0.00012	0.229
	196	IPI00012066,IPI00216689,IPI00470509,IPI00796337	poly(rC)-binding protein 2 isoform b			38204.5	0.999	2	0.00012	0.144
	197	IPI00221092	40S ribosomal protein S16			16296.7	0.999	2	0.00012	0.0828
	198	IPI00012795	Eukaryotic translation initiation factor 3 subunit 2			36484	0.999	2	7.957e-05	0.08
	199	IPI00003881	heterogeneous nuclear ribonucleoprotein F			45653.8	0.999	2	7.957e-05	0.121
	200	IPI00026185,IPI00218782,IPI00642256	Isoform 1 of F-actin capping protein subunit beta			31333.6	0.999	2	7.957e-05	0.083
	201	IPI00554811	Actin-related protein 2/3 complex subunit 4			19518.2	0.999	2	7.957e-05	0.114
	202	IPI00304612,IPI00398964	60S ribosomal protein L13a			23428.7	0.999	2	7.957e-05	0.114
	203	IPI00140420	Staphylococcal nuclease domain-containing protein 1			101980	0.999	2	7.957e-05	0.0352
	204	IPI00295992,IPI00646144	Isoform 2 of ATPase family AAA domain-containing protein 3A			66201.4	0.999	2	7.957e-05	0.0324
	205	IPI00009253	Alpha-soluble NSF attachment protein			33216.1	0.999	2	7.957e-05	0.0881
	206	IPI00031836	Developmentally-regulated GTP-binding protein 1			40525.8	0.999	2	7.957e-05	0.0572
	207	IPI00746934	retinoblastoma-associated factor 600			573911	0.999	2	7.957e-05	0.00386
	208	IPI00022597	NEDD8-conjugating enzyme Ubc12			20882.9	0.999	2	7.957e-05	0.12
	209	IPI00552276	Isoform 4 of Sorting nexin-3			16298.3	0.999	2	7.957e-05	0.121
	210	IPI00304693,IPI00607616,IPI00736669	Isoform 2 of Nucleoporin-like protein RIP			58241.5	0.999	2	7.957e-05	0.0374
	211	IPI00011274,IPI00045498	heterogeneous nuclear ribonucleoprotein D-like			46420.6	0.998	2	0.0002	0.0595
	212	IPI00025815	TAR DNA-binding protein 43			44721.7	0.998	2	0.0002	0.0556
	213	IPI00554676,IPI00816618	Hemoglobin subunit gamma-2			16576	0.998	2	0.0002	0.5
	214	IPI00015953	Isoform 1 of Nucleolar RNA helicase 2			87328	0.998	2	0.00016	0.0422
	215	IPI00513971	40S ribosomal protein S27			9311.7	0.998	2	0.00016	0.253
	216	IPI00011913	Heterogeneous nuclear ribonucleoprotein A0			30822.5	0.998	2	0.00016	0.0951
	217	IPI00025019	Proteasome subunit beta type 1 precursor			26472.5	0.998	2	0.00016	0.141
	218	IPI00016513	Ras-related protein Rab-10			22524.1	0.998	2	0.00016	0.11
	219	IPI00479217,IPI00644079	heterogeneous nuclear ribonucleoprotein U isoform b			88962.3	0.998	2	0.00012	0.0459
	220	IPI00328840	THO complex subunit 4			27540.5	0.998	2	0.00012	0.11
	221	IPI00005615,IPI00642600,IPI00644708	Nucleolysin TIAR			41571.9	0.998	2	0.00012	0.0587
	222	IPI00219219	Galectin-1			14566.6	0.998	2	0.00012	0.187
	223	IPI00719622,IPI00787692	40S ribosomal protein S28			7822.9	0.998	2	0.00012	0.246
	224	IPI00022256,IPI00619900	AP-2 complex subunit mu-1			49637.7	0.998	2	0.00012	0.0437
	225	IPI00216393	Isoform Non-brain of Clathrin light chain A			23644	0.998	2	0.00012	0.133
	226	IPI00220642	14-3-3 protein gamma			28153.9	0.998	2	0.00012	0.122
	227	IPI00022143,IPI00746655	Isoform 1 of Protein FAM62A			122841	0.998	2	0.00012	0.0263
	228	IPI00025084,IPI00794720	Calpain small subunit 1			28298.6	0.998	2	0.00012	0.0858
	229	IPI00456359	Isoform 1 of Ataxin-2-like protein			113354	0.998	2	0.00012	0.0372
	230	IPI00220301	Peroxiredoxin-6			24886.9	0.998	2	0.00012	0.117
	231	IPI00218848	ATP synthase, H+ transporting, mitochondrial F0 complex, subunit e			8290.2	0.998	2	0.00012	0.181
	232	IPI00218693,IPI00642457	Adenine phosphoribosyltransferase			19459.3	0.998	2	7.957e-05	0.129
	233	IPI00329200,IPI00783829,IPI00793443	127 kDa protein			126507	0.998	2	7.957e-05	0.033
	234	IPI00479997	Stathmin			17153.8	0.998	2	7.957e-05	0.155
	235	IPI00021692,IPI00218263,IPI00384261,IPI00395357,IPI00410279	Isoform EXP42 of Muscleblind-like protein			41798.7	0.998	2	7.957e-05	0.0412
	236	IPI00014808	Platelet-activating factor acetylhydrolase IB subunit gamma			25715.6	0.998	2	7.957e-05	0.0779
	237	IPI00305152,IPI00445429,IPI00515103,IPI00746182,IPI00795507	SEC31 homolog A isoform 4			121636	0.998	2	7.957e-05	0.0235
	238	IPI00016339	Ras-related protein Rab-5C			23464.7	0.998	2	7.957e-05	0.12
	239	IPI00024919,IPI00374151	Thioredoxin-dependent peroxide reductase, mitochondrial precursor			27674.7	0.998	2	7.957e-05	0.102
	240	IPI00030243,IPI00219445	Isoform 1 of Proteasome activator complex subunit 3			29489.3	0.998	2	7.957e-05	0.0787
	241	IPI00007611	ATP synthase O subunit, mitochondrial precursor			23259.4	0.998	2	7.957e-05	0.108
	242	IPI00301434	BolA-like protein 2 isoform a			16914.1	0.998	2	7.957e-05	0.164
	243	IPI00017596	Microtubule-associated protein RP/EB family member 1			29850.3	0.998	2	7.957e-05	0.139
	244	IPI00479186,IPI00784179	pyruvate kinase 3 isoform 1			57919.5	0.998	2	7.957e-05	0.0735
	245	IPI00027107	Tu translation elongation factor, mitochondrial			49857.7	0.998	2	7.957e-05	0.0681
	246	IPI00783271	Leucine-rich PPR motif-containing protein			157894	0.998	2	7.957e-05	0.023
	247	IPI00022462	Transferrin receptor protein 1			84855.6	0.998	2	7.957e-05	0.0329
	248	IPI00334579,IPI00428285,IPI00428286,IPI00428287,IPI00428288,IPI00428289,IPI00640672,IPI00645648	Mitochondrial ribosomal protein L43			28657.2	0.998	2	7.957e-05	0.069
	249	IPI00013241	Ubiquitin-like protein 5			8529.2	0.998	2	7.957e-05	0.288
	250	IPI00299904	Isoform 1 of DNA replication licensing factor MCM7			81291	0.998	2	7.957e-05	0.0473
	251	IPI00332371,IPI00742657,IPI00784216	liver phosphofructokinase isoform b			85001.2	0.998	2	7.957e-05	0.0308
	252	IPI00647089	13 kDa protein			13325.6	0.998	2	7.957e-05	0.195
	253	IPI00297477	U2 small nuclear ribonucleoprotein A'			28399.1	0.998	2	7.957e-05	0.0667
	254	IPI00005162	Actin-related protein 2/3 complex subunit 3			20398.6	0.998	2	7.957e-05	0.153
	255	IPI00011285	Calpain-1 catalytic subunit			81874.6	0.998	2	7.957e-05	0.0392
	256	IPI00025974	Charged multivesicular body protein 4b			24933.2	0.998	2	7.957e-05	0.0893
	257	IPI00012772	60S ribosomal protein L8			27875.6	0.998	2	7.957e-05	0.0742
	258	IPI00012493,IPI00794659	40S ribosomal protein S20			13355	0.998	2	7.957e-05	0.227
	259	IPI00221093,IPI00478114,IPI00791157	40S ribosomal protein S17			15401.3	0.998	2	7.957e-05	0.0896
	260	IPI00003482	2,4-dienoyl-CoA reductase, mitochondrial precursor			36050.9	0.998	2	7.957e-05	0.0716
	261	IPI00292020	Spermidine synthase			33806.4	0.998	2	7.957e-05	0.0762
	262	IPI00003704	Isoform 1 of RNA-binding protein 4			40296.2	0.998	2	7.957e-05	0.121
	263	IPI00220834	ATP-dependent DNA helicase 2 subunit 2			82557.9	0.998	2	7.957e-05	0.0342
	264	IPI00301058	Vasodilator-stimulated phosphoprotein			39679.8	0.998	2	7.957e-05	0.066
	265	IPI00017297	Matrin-3			94608.7	0.998	2	7.957e-05	0.046
	266	IPI00032881	Mitochondrial ribosomal protein S23			21752.8	0.998	2	7.957e-05	0.105
	267	IPI00303207	ATP-binding cassette sub-family E member 1			67298.4	0.998	2	7.957e-05	0.0534
	268	IPI00033143	Eukaryotic translation initiation factor 3 subunit 12			25042.4	0.998	2	7.957e-05	0.115
	269	IPI00335132,IPI00419258,IPI00644653,IPI00645948,IPI00815806	22 kDa protein			22049.5	0.998	2	7.957e-05	0.13
	270	IPI00640462	Guanine nucleotide binding protein (G protein), beta polypeptide 1			12267.4	0.998	2	7.957e-05	0.194
	271	IPI00027032,IPI00027618,IPI00513881	Acyl-protein thioesterase 2			24719.2	0.998	2	7.957e-05	0.113
	272	IPI00027442,IPI00784131	Alanyl-tRNA synthetase, cytoplasmic			106795	0.998	2	7.957e-05	0.031
	273	IPI00171199,IPI00419249	proteasome alpha 3 subunit isoform 2			28415.7	0.998	2	7.957e-05	0.0823
	274	IPI00029079	GMP synthase			76698.7	0.998	2	7.957e-05	0.0447
	275	IPI00220835	Protein transport protein Sec61 subunit beta			9825.2	0.998	2	7.957e-05	0.274
	276	IPI00376503,IPI00550882	pyrroline-5-carboxylate reductase 1 isoform 2			33323	0.998	2	7.957e-05	0.0981
	277	IPI00032827	Pre-mRNA branch site protein p14			14567.6	0.998	2	7.957e-05	0.208
	278	IPI00298961,IPI00784388	Exportin-1			123371	0.998	2	7.957e-05	0.0308
	279	IPI00396435	DEAH (Asp-Glu-Ala-His) box polypeptide 15			92813.4	0.997	2	7.957e-05	0.0246
	280	IPI00003918	60S ribosomal protein L4			47549.9	0.997	2	7.957e-05	0.0493
	281	IPI00465361	60S ribosomal protein L13			24113	0.996	2	7.957e-05	0.1

## Sheet: (D) VCAM-1, K562-X4C0 rep. 1
Table S1
(D) Proteins identified for VCAM-1 ligand-affinity purification using K562-X4C0 cells (biological replicate 1)
Biological experiment:
Cell line	SILAC	Purification	Crosslinker	Lysis	Samples pooled	Elution	Comments
K562-X4C0	Light	VCAM-1–coated beads	3 mM DTBP	0.5% (w/v) TX-100	4	150 μl 2× RSB	Cells cultured in Arg-deficient medium reconstituted with 25.75 mg/l Arg (light) for 6 d prior to ligand-affinity purification
SDS-PAGE gel:
Gel	Load (μl/lane)	Lane	Gel slice	Size range (kDa)	Comments
1.0-mm 4–12% bis/tris MES	35	3, gel 2	1–30	10–600	30 slices
Mass spectrometry:
Instrument	Run	Injection (μl)	Peak-list file	Intermediate file	File merge	Comments
4000 Q TRAP	IDA LC-MS/MS	5	011007_AB_3.01_IDA.mgf, 011007_AB_3.02_IDA.mgf, 011007_AB_3.03_IDA.mgf, 011007_AB_3.04_IDA.mgf, 011007_AB_3.05_IDA.mgf, 011007_AB_3.06_IDA.mgf, 011007_AB_3.07_IDA.mgf, 011007_AB_3.08_IDA.mgf, 011007_AB_3.09_IDA.mgf, 011007_AB_3.10_IDA.mgf, 011007_AB_3.11_IDA.mgf, 011007_AB_3.12_IDA.mgf, 011007_AB_3.13_IDA.mgf, 011007_AB_3.14_IDA.mgf, 011007_AB_3.15_IDA.mgf, 011007_AB_3.16_IDA.mgf, 011007_AB_3.17_…	20071001 VCAM X4C0 mutant SBBA.dat	Mascot Daemon merge	-
Database search:
Engine/Server	Database	Taxonomy	Enzyme specificity	Fixed mods	Variable mods	Peptide tol.	MS/MS tol.	Peptide threshold	Protein threshold	Comments
Scaffold (version 1.7.00): Mascot (version 2.2.03), X! Tandem (version 2007.01.01.1)	IPI Human (Contam.) (version 3.34)	-	Trypsin (max. 1 miss)	Carbamidomethyl (C)	Oxidation (M), 13C6 (R)	1.5	0.5	0.9	99%, 2 peptides	-
Protein summary:
	Hit	Accession number(s)	Description			Mass (Da)	Protein probability	Unique peptides	Total spectra	Sequence coverage
	1	IPI00024067,IPI00455383	clathrin heavy chain 1			191601	1	32	0.00603	0.219
	2	IPI00298994,IPI00784273	271 kDa protein			271153	1	24	0.00229	0.116
	3	IPI00708398	Serum albumin precursor			69276.2	1	23	0.0101	0.437
	4	IPI00296337	Isoform 1 of DNA-dependent protein kinase catalytic subunit			469078	1	20	0.00146	0.0521
	5	IPI00256684,IPI00304577,IPI00793223	Isoform B of AP-2 complex subunit alpha-1			105355	1	19	0.00208	0.229
	6	IPI00645907	fatty acid synthase			273409	1	17	0.000988	0.0749
	7	IPI00334775,IPI00414676	85 kDa protein			84743.6	1	15	0.00224	0.264
	8	IPI00171903,IPI00383296	heterogeneous nuclear ribonucleoprotein M isoform a			77499.3	1	15	0.00208	0.264
	9	IPI00783128	Gamma filamin variant			288939	1	15	0.00114	0.0799
	10	IPI00021439,IPI00021440	Actin, cytoplasmic 1			41719.8	1	14	0.00218	0.435
	11	IPI00007752	Tubulin beta-2C chain			49812.7	1	14	0.00177	0.357
	12	IPI00333541	Filamin-A			280580	1	14	0.00109	0.0718
	13	IPI00013808	Alpha-actinin-4			104839	1	14	0.00109	0.229
	14	IPI00742905	ATP-dependent RNA helicase A			146459	1	14	0.000936	0.116
	15	IPI00003865	Isoform 1 of Heat shock cognate 71 kDa protein			70881.8	1	12	0.0012	0.234
	16	IPI00017617	Probable ATP-dependent RNA helicase DDX5			69131.7	1	11	0.00114	0.195
	17	IPI00784156,IPI00784366	Isoform 1 of AP-2 complex subunit beta-1			104537	1	11	0.00104	0.136
	18	IPI00418471	Vimentin			53503.5	1	11	0.000832	0.288
	19	IPI00641950	Lung cancer oncogene 7			37871.3	1	11	0.000728	0.343
	20	IPI00387144,IPI00792677	Tubulin alpha-ubiquitous chain			50133.7	1	10	0.000988	0.302
	21	IPI00008524,IPI00796945	Isoform 1 of Polyadenylate-binding protein 1			70653.3	1	10	0.00078	0.16
	22	IPI00479786	KH-type splicing regulatory protein			73097.6	1	9	0.000728	0.191
	23	IPI00420014	U5 small nuclear ribonucleoprotein 200 kDa helicase			244496	1	9	0.000676	0.0449
	24	IPI00011253	40S ribosomal protein S3			26670.6	1	9	0.00052	0.42
	25	IPI00216049,IPI00216746,IPI00514561,IPI00807545	Isoform 1 of Heterogeneous nuclear ribonucleoprotein K			50960.5	1	9	0.000468	0.225
	26	IPI00018136	Isoform 1 of Vascular cell adhesion protein 1 precursor			81259.8	1	8	0.00198	0.108
	27	IPI00396378	Isoform B1 of Heterogeneous nuclear ribonucleoproteins A2/B1			37412.3	1	8	0.00135	0.289
	28	IPI00216592,IPI00477313,IPI00759596	Isoform C1 of Heterogeneous nuclear ribonucleoproteins C1/C2			32320	1	8	0.000988	0.232
	29	IPI00013452	glutamyl-prolyl tRNA synthetase			170575	1	8	0.000572	0.0635
	30	IPI00007928	Pre-mRNA-processing-splicing factor 8			273591	1	8	0.000468	0.0326
	31	IPI00396485,IPI00472724	Elongation factor 1-alpha 1			50123.2	1	7	0.00146	0.149
	32	IPI00015953	Isoform 1 of Nucleolar RNA helicase 2			87328	1	7	0.000884	0.121
	33	IPI00216184,IPI00290738,IPI00400849	Isoform 2 of Phosphatidylinositol-binding clathrin assembly protein			68747.7	1	7	0.000676	0.13
	34	IPI00449049	Poly [ADP-ribose] polymerase 1			112939	1	7	0.000572	0.0938
	35	IPI00186290	Elongation factor 2			95190.9	1	7	0.00052	0.098
	36	IPI00103994	Leucyl-tRNA synthetase, cytoplasmic			134453	1	7	0.000468	0.0697
	37	IPI00453473	Histone H4			11218.5	1	7	0.000416	0.618
	38	IPI00302925,IPI00784090	Chaperonin containing TCP1, subunit 8 (Theta) variant			59761.2	1	7	0.000416	0.131
	39	IPI00290770,IPI00552715,IPI00553185,IPI00744315	chaperonin containing TCP1, subunit 3 isoform b			60446.3	1	7	0.000416	0.165
	40	IPI00215637	ATP-dependent RNA helicase DDX3X			73096.5	1	7	0.000416	0.138
	41	IPI00301936	ELAV-like protein 1			36074.6	1	7	0.000364	0.239
	42	IPI00018534,IPI00020101,IPI00152906,IPI00303133,IPI00329665,IPI00554798,IPI00719084,IPI00794461	Histone H2B type 1-L			13888.6	1	6	0.0012	0.484
	43	IPI00010740	Isoform Long of Splicing factor, proline- and glutamine-rich			76131.5	1	6	0.00078	0.103
	44	IPI00220327	Keratin, type II cytoskeletal 1			65870	1	6	0.000676	0.0855
	45	IPI00397526,IPI00479307,IPI00790503	Isoform 1 of Myosin-10			228927	1	6	0.000624	0.0299
	46	IPI00021405	Isoform A of Lamin-A/C			74122.7	1	6	0.000624	0.107
	47	IPI00465361	60S ribosomal protein L13			24113	1	6	0.00052	0.243
	48	IPI00219365	Moesin			67672.6	1	6	0.00052	0.109
	49	IPI00013881,IPI00479191	heterogeneous nuclear ribonucleoprotein H1			51212.1	1	6	0.000468	0.206
	50	IPI00019359	Keratin, type I cytoskeletal 9			62113	1	6	0.000468	0.104
	51	IPI00140420	Staphylococcal nuclease domain-containing protein 1			101980	1	6	0.000468	0.078
	52	IPI00554648	Keratin, type II cytoskeletal 8			53557	1	6	0.000468	0.149
	53	IPI00027834,IPI00465225,IPI00783589,IPI00796199	heterogeneous nuclear ribonucleoprotein L isoform a			64114.8	1	6	0.000416	0.178
	54	IPI00419880	40S ribosomal protein S3a			29796.1	1	6	0.000416	0.198
	55	IPI00001159	GCN1-like protein 1			292919	1	6	0.000364	0.0258
	56	IPI00000875,IPI00747497	Elongation factor 1-gamma			49970.2	1	6	0.000364	0.184
	57	IPI00479217,IPI00644079	heterogeneous nuclear ribonucleoprotein U isoform b			88962.3	1	6	0.000312	0.0968
	58	IPI00297779	T-complex protein 1 subunit beta			57340.7	1	6	0.000312	0.131
	59	IPI00013468,IPI00514701	Mitotic checkpoint protein BUB3			37136.7	1	6	0.000312	0.174
	60	IPI00009342	Ras GTPase-activating-like protein IQGAP1			189241	1	6	0.000312	0.0362
	61	IPI00304596	Non-POU domain-containing octamer-binding protein			54213.6	1	6	0.000312	0.161
	62	IPI00030179,IPI00398699	60S ribosomal protein L7			29209.7	1	6	0.000312	0.262
	63	IPI00000494,IPI00797983	60S ribosomal protein L5			34214.3	1	6	0.000312	0.253
	64	IPI00793696	19 kDa protein			19392.5	1	5	0.00052	0.202
	65	IPI00010896	Chloride intracellular channel protein 1			26774.1	1	5	0.000416	0.233
	66	IPI00025512	Heat-shock protein beta-1			22764.6	1	5	0.000364	0.293
	67	IPI00025091	40S ribosomal protein S11			18282.1	1	5	0.000364	0.21
	68	IPI00554777	Asparagine synthetase			64222.5	1	5	0.000364	0.102
	69	IPI00024417,IPI00784470	Huntingtin-interacting protein 1-related protein			119372	1	5	0.00026	0.0534
	70	IPI00018465	T-complex protein 1 subunit eta			59349.8	1	5	0.00026	0.0902
	71	IPI00018350	DNA replication licensing factor MCM5			82270.3	1	5	0.00026	0.0749
	72	IPI00016932	inositol polyphosphate phosphatase-like 1			138584	1	5	0.00026	0.0374
	73	IPI00017334	Prohibitin			29786.6	1	5	0.00026	0.199
	74	IPI00299904	Isoform 1 of DNA replication licensing factor MCM7			81291	1	5	0.00026	0.0835
	75	IPI00472102,IPI00784154	61 kDa protein			61195.9	1	5	0.00026	0.117
	76	IPI00025491	Eukaryotic initiation factor 4A-I			46137.3	1	5	0.00026	0.185
	77	IPI00000873	Valyl-tRNA synthetase			140460	1	5	0.00026	0.053
	78	IPI00179330	ubiquitin and ribosomal protein S27a precursor			17947.6	1	4	0.0013	0.301
	79	IPI00171611,IPI00219038,IPI00465070,IPI00719351	Histone H3.2			15239.5	1	4	0.000624	0.252
	80	IPI00216402	Histone H3.1t			15359.6	1	4	0.000624	0.252
	81	IPI00217467	Histone H1.4			21717.7	1	4	0.000416	0.216
	82	IPI00554676,IPI00816618	Hemoglobin subunit gamma-2			15977.3	1	4	0.000364	0.253
	83	IPI00646144	ATPase family, AAA domain containing 3A			64338.1	1	4	0.000364	0.0629
	84	IPI00012074	Heterogeneous nuclear ribonucleoprotein R			70925.8	1	4	0.000364	0.0727
	85	IPI00290566	T-complex protein 1 subunit alpha			60327.2	1	4	0.000364	0.0719
	86	IPI00419373	Isoform 1 of Heterogeneous nuclear ribonucleoprotein A3			39577.1	1	4	0.000364	0.135
	87	IPI00000874,IPI00640741	Peroxiredoxin-1			22092.9	1	4	0.000364	0.221
	88	IPI00479145	Keratin, type I cytoskeletal 19			44075	1	4	0.000312	0.1
	89	IPI00023048,IPI00642971	Elongation factor 1-delta			30972.7	1	4	0.000312	0.157
	90	IPI00644127	Isoleucyl-tRNA synthetase, cytoplasmic			144944	1	4	0.000312	0.0308
	91	IPI00788958	Heat shock 70kDa protein 9B variant (Fragment)			73617.2	1	4	0.000312	0.0692
	92	IPI00021840	40S ribosomal protein S6			28663.7	1	4	0.000312	0.181
	93	IPI00215719	60S ribosomal protein L18			21486	1	4	0.00026	0.203
	94	IPI00013174	Isoform 1 of RNA-binding protein 14			69474.3	1	4	0.00026	0.0732
	95	IPI00375441,IPI00644386,IPI00788671	Isoform 1 of Far upstream element-binding protein 1			67542.6	1	4	0.00026	0.0761
	96	IPI00027626	T-complex protein 1 subunit zeta			57876.1	1	4	0.00026	0.0887
	97	IPI00216587,IPI00645201	40S ribosomal protein S8			24057.2	1	4	0.00026	0.217
	98	IPI00008453	Coronin-1C			53232.3	1	4	0.00026	0.0992
	99	IPI00017030,IPI00402167,IPI00477329,IPI00760846,IPI00760925	234 kDa protein			233533	1	4	0.00026	0.0204
	100	IPI00005614,IPI00783839,IPI00794135	Isoform Long of Spectrin beta chain, brain 1			274644	1	4	0.00026	0.0165
	101	IPI00027270	60S ribosomal protein L26			17240.4	1	4	0.000208	0.2
	102	IPI00640703	Isoform 1 of Exportin-5			136297	1	4	0.000208	0.0382
	103	IPI00009803	Integrin alpha-4 precursor			115317	1	4	0.000208	0.0405
	104	IPI00217975	Lamin-B1			66260.4	1	4	0.000208	0.0957
	105	IPI00783271	Leucine-rich PPR motif-containing protein			157894	1	4	0.000208	0.0323
	106	IPI00021327	Isoform 1 of Growth factor receptor-bound protein 2			25188.8	1	4	0.000208	0.194
	107	IPI00009328	Probable ATP-dependent RNA helicase DDX48			46723.2	1	4	0.000208	0.159
	108	IPI00022462	Transferrin receptor protein 1			84855.6	1	4	0.000208	0.0618
	109	IPI00027252	Prohibitin-2			33279.6	1	4	0.000208	0.13
	110	IPI00641829	BAT1 protein			50662.1	1	4	0.000208	0.122
	111	IPI00017297	Matrin-3			94608.7	1	4	0.000208	0.059
	112	IPI00299573,IPI00479315	60S ribosomal protein L7a			29847.1	1	4	0.000208	0.193
	113	IPI00645194	integrin beta 1 isoform 1A precursor			88397.1	1	4	0.000208	0.0689
	114	IPI00007074	Tyrosyl-tRNA synthetase, cytoplasmic			58995.9	1	4	0.000208	0.0892
	115	IPI00300127	N-acetyltransferase 10			115690	1	4	0.000208	0.0556
	116	IPI00016610	Poly(rC)-binding protein 1			37480.2	1	4	0.000208	0.163
	117	IPI00081836,IPI00102165,IPI00216457,IPI00220855,IPI00255316,IPI00291764,IPI00339274,IPI00552873	Histone H2A type 1-H			16592.7	1	3	0.00109	0.148
	118	IPI00215965,IPI00465365,IPI00797148,IPI00816268	heterogeneous nuclear ribonucleoprotein A1 isoform b			38729	1	3	0.000572	0.118
	119	IPI00028888,IPI00220684	Isoform 1 of Heterogeneous nuclear ribonucleoprotein D0			32816.7	1	3	0.000468	0.105
	120	IPI00477150	36 kDa protein			36447	1	3	0.000468	0.097
	121	IPI00646917	Cleavage and polyadenylation specificity factor 5			26210.1	1	3	0.000416	0.128
	122	IPI00013877,IPI00216492,IPI00216493	Isoform 1 of Heterogeneous nuclear ribonucleoprotein H3			31508.4	1	3	0.000416	0.121
	123	IPI00217030	40S ribosomal protein S4, X isoform			29450.1	1	3	0.000416	0.107
	124	IPI00012750,IPI00401105,IPI00478694,IPI00740757	40S ribosomal protein S25			13725	1	3	0.000312	0.2
	125	IPI00179964,IPI00183626,IPI00334175	Isoform 1 of Polypyrimidine tract-binding protein 1			57204.5	1	3	0.000312	0.0678
	126	IPI00026689	Hypothetical protein DKFZp686L20222			34762.1	1	3	0.000312	0.102
	127	IPI00410714	Hemoglobin subunit alpha			15108.4	1	3	0.000312	0.234
	128	IPI00013981,IPI00477734	Proto-oncogene tyrosine-protein kinase Yes			60653.5	1	3	0.00026	0.0554
	129	IPI00011200,IPI00642548	D-3-phosphoglycerate dehydrogenase			56501.4	1	3	0.00026	0.0639
	130	IPI00026271	40S ribosomal protein S14			16123.7	1	3	0.00026	0.18
	131	IPI00019502	Myosin-9			226388	1	3	0.00026	0.0291
	132	IPI00550021,IPI00651660	60S ribosomal protein L3			45960.3	1	3	0.00026	0.0821
	133	IPI00413108,IPI00553164	Ribosomal protein SA			33295.5	1	3	0.00026	0.107
	134	IPI00304925,IPI00807640	Heat shock 70 kDa protein 1			70022	1	3	0.000208	0.0858
	135	IPI00021266,IPI00176755,IPI00789159,IPI00793523,IPI00794894	60S ribosomal protein L23a			17678.2	1	3	0.000208	0.141
	136	IPI00399212,IPI00414127	similar to Ran-specific GTPase-activating protein			35005.8	1	3	0.000208	0.0721
	137	IPI00017963	Small nuclear ribonucleoprotein Sm D2			13509.1	1	3	0.000208	0.178
	138	IPI00218753,IPI00218754,IPI00414101,IPI00478232	Isoform 3 of DNA topoisomerase 2-alpha			178701	1	3	0.000208	0.0211
	139	IPI00003918	60S ribosomal protein L4			47549.9	1	3	0.000208	0.0704
	140	IPI00165230,IPI00335930	Isoform 1 of DAZ-associated protein 1			43365	1	3	0.000208	0.101
	141	IPI00220365,IPI00384463,IPI00386533,IPI00479262,IPI00552639,IPI00759560,IPI00798400	EIF4G1 variant protein (Fragment)			154870	1	3	0.000208	0.0271
	142	IPI00376798,IPI00746438	ribosomal protein L11			20235.2	1	3	0.000208	0.146
	143	IPI00377261	Isoform 1 of Far upstream element-binding protein 3			61621.9	1	3	0.000208	0.0717
	144	IPI00012772,IPI00797230	60S ribosomal protein L8			27875.6	1	3	0.000208	0.141
	145	IPI00013485	40S ribosomal protein S2			31307.2	1	3	0.000208	0.116
	146	IPI00220834	ATP-dependent DNA helicase 2 subunit 2			82557.9	1	3	0.000208	0.041
	147	IPI00220730,IPI00782965,IPI00793304	116 kDa protein			116398	1	3	0.000208	0.0452
	148	IPI00643041,IPI00793015,IPI00795671,IPI00796462	GTP-binding nuclear protein Ran			24273.9	1	3	0.000208	0.167
	149	IPI00005198	Interleukin enhancer-binding factor 2			43044.7	1	3	0.000208	0.0923
	150	IPI00465430,IPI00644712	70 kDa protein			69855.4	1	3	0.000156	0.0657
	151	IPI00396321	Leucine-rich repeat-containing protein 59			34913.4	1	3	0.000156	0.0945
	152	IPI00003881	heterogeneous nuclear ribonucleoprotein F			45653.8	1	3	0.000156	0.164
	153	IPI00306369	NOL1/NOP2/Sun domain family 2 protein			86454.8	1	3	0.000156	0.0456
	154	IPI00219678	Eukaryotic translation initiation factor 2 subunit 1			35963.5	1	3	0.000156	0.102
	155	IPI00297211	SWI/SNF-related matrix-associated actin-dependent regulator of chromatin subfamily A member 5			121893	1	3	0.000156	0.0285
	156	IPI00003479	Mitogen-activated protein kinase 1			41242.7	1	3	0.000156	0.0724
	157	IPI00017448	40S ribosomal protein S21			9093.6	1	3	0.000156	0.337
	158	IPI00008557	insulin-like growth factor 2 mRNA binding protein 1			63462.5	1	3	0.000156	0.0624
	159	IPI00030910,IPI00150961,IPI00639921,IPI00783872	GPI-anchored membrane protein 1			72731.8	1	3	0.000156	0.0524
	160	IPI00219153	60S ribosomal protein L22			14638.1	1	3	0.000156	0.228
	161	IPI00025329	60S ribosomal protein L19			23449.4	1	3	0.000156	0.138
	162	IPI00023785,IPI00651653,IPI00651677	Isoform 1 of Probable ATP-dependent RNA helicase DDX17			72525.2	1	3	0.000156	0.146
	163	IPI00220642	14-3-3 protein gamma			28153.9	1	3	0.000156	0.187
	164	IPI00008982,IPI00218547	Isoform Long of Delta 1-pyrroline-5-carboxylate synthetase			87284.9	1	3	0.000156	0.0403
	165	IPI00024364	Transportin 1 (Importin beta-)2			102341	1	3	0.000156	0.0401
	166	IPI00292020	Spermidine synthase			33806.4	1	3	0.000156	0.103
	167	IPI00215780	40S ribosomal protein S19			15911.3	1	3	0.000156	0.174
	168	IPI00219156	60S ribosomal protein L30			12635.5	1	3	0.000156	0.342
	169	IPI00003704	Isoform 1 of RNA-binding protein 4			40296.2	1	3	0.000156	0.0907
	170	IPI00009104	RuvB-like 2			51008.9	1	3	0.000156	0.0801
	171	IPI00008433	40S ribosomal protein S5			22727.8	1	3	0.000156	0.148
	172	IPI00465248	enolase 1			47152.2	1	3	0.000156	0.0806
	173	IPI00034049,IPI00399170	Isoform 1 of Regulator of nonsense transcripts 1			124329	1	3	0.000156	0.0283
	174	IPI00304693,IPI00607616,IPI00736669	Isoform 2 of Nucleoporin-like protein RIP			58241.5	1	3	0.000156	0.0623
	175	IPI00026625,IPI00376609	Isoform 1 of Nuclear pore complex protein Nup155			155185	1	3	0.000156	0.0266
	176	IPI00012340	Splicing factor, arginine/serine-rich 9			25524.9	1	3	0.000156	0.154
	177	IPI00012442	Ras GTPase-activating protein-binding protein 1			52144.8	1	3	0.000156	0.0794
	178	IPI00005159	Actin-like protein 2			44743.7	1	3	0.000156	0.0939
	179	IPI00218918	Annexin A1			38566.7	1	2	0.000156	0.087
	180	IPI00419585	Peptidyl-prolyl cis-trans isomerase A			17863.7	1	2	0.000156	0.152
	181	IPI00396435	DEAH (Asp-Glu-Ala-His) box polypeptide 15			92813.4	1	2	0.000104	0.0234
	182	IPI00807557	Hypothetical protein (Fragment)			45133.4	1	2	0.000104	0.0443
	183	IPI00006025	Isoform 1 of Squamous cell carcinoma antigen recognized by T-cells 3			109918	1	2	0.000104	0.0177
	184	IPI00556485,IPI00791188,IPI00792267,IPI00793002,IPI00794884	RPLP0 protein			27418.4	1	2	0.000104	0.0902
	185	IPI00329389,IPI00741742,IPI00790342	60S ribosomal protein L6			32580.1	1	2	0.000104	0.0662
	186	IPI00413324,IPI00478208,IPI00514874	60S ribosomal protein L17			21248.2	1	2	0.000104	0.104
	187	IPI00029012	Eukaryotic translation initiation factor 3 subunit 10			166557	1	2	0.000104	0.0138
	188	IPI00789847	Protein			90085.6	1	2	0.000104	0.0995
	189	IPI00008530	60S acidic ribosomal protein P0			34256.3	1	2	0.000104	0.0726
	190	IPI00554723,IPI00646899	60S ribosomal protein L10			26575.6	1	2	0.000104	0.0913
	191	IPI00029079	GMP synthase			76698.7	1	2	0.000104	0.0346
	192	IPI00221088	40S ribosomal protein S9			22443.3	0.999	2	0.000208	0.0881
	193	IPI00001639	Importin beta-1 subunit			97153.3	0.999	2	0.000156	0.0308
	194	IPI00795769	52 kDa protein			51765.4	0.999	2	0.000104	0.063
	195	IPI00291006	Malate dehydrogenase, mitochondrial precursor			35513.7	0.999	2	0.000104	0.0562
	196	IPI00003519	116 kDa U5 small nuclear ribonucleoprotein component			109420	0.999	2	0.000104	0.0226
	197	IPI00183964	Hypothetical protein DKFZp434F0621			115298	0.999	2	0.000104	0.0213
	198	IPI00017964	Small nuclear ribonucleoprotein Sm D3			13898.6	0.999	2	0.000104	0.103
	199	IPI00291398	Isoform Long of Nucleolysin TIA-1 isoform p40			42942.2	0.999	2	0.000104	0.0544
	200	IPI00472675,IPI00783781	228 kDa protein			228138	0.999	2	0.000104	0.00943
	201	IPI00026302	60S ribosomal protein L31			14445.2	0.999	2	0.000104	0.168
	202	IPI00033022	Isoform 1 of Dynamin-2			98049.9	0.999	2	0.000104	0.0241
	203	IPI00298961,IPI00784388	Exportin-1			123371	0.999	2	0.000104	0.0224
	204	IPI00000000	Trypsin - Sus scrofa (Pig).			24391.3	0.998	2	0.00229	0.13
	205	IPI00181306,IPI00514856	Isoform 3 of Ubiquitin-associated protein 2-like			112562	0.998	2	0.00026	0.0215
	206	IPI00008240	Methionyl-tRNA synthetase, cytoplasmic			101100	0.998	2	0.00026	0.0244
	207	IPI00444262,IPI00604620	CDNA FLJ45706 fis, clone FEBRA2028457, highly similar to Nucleolin			74410.2	0.998	2	0.000208	0.0335
	208	IPI00550363,IPI00647915	Transgelin-2			22242.7	0.998	2	0.000208	0.126
	209	IPI00304612,IPI00398964	60S ribosomal protein L13a			23428.7	0.998	2	0.000208	0.0941
	210	IPI00022256,IPI00619900,IPI00798379	AP-2 complex subunit mu-1			49637.7	0.998	2	0.000208	0.0437
	211	IPI00012066,IPI00216689,IPI00470509,IPI00796337	poly(rC)-binding protein 2 isoform b			38204.5	0.998	2	0.000208	0.155
	212	IPI00221091	40S ribosomal protein S15a			14690.8	0.998	2	0.000208	0.0853
	213	IPI00786982	similar to phosphoglycerate mutase family member 5			40431.7	0.998	2	0.000208	0.0661
	214	IPI00292134	Epidermal growth factor receptor substrate 15			98640	0.998	2	0.000156	0.0212
	215	IPI00335168,IPI00744444,IPI00789605,IPI00796366,IPI00797001	myosin, light chain 6, alkali, smooth muscle and non-muscle isoform 1			16911.8	0.998	2	0.000156	0.146
	216	IPI00012345,IPI00215879,IPI00556297	Isoform SRP55-1 of Splicing factor, arginine/serine-rich 6			39570.4	0.998	2	0.000156	0.0523
	217	IPI00027438	Flotillin-1			47336.8	0.998	2	0.000156	0.0492
	218	IPI00301263	CAD protein			242964	0.998	2	0.000156	0.00764
	219	IPI00220740,IPI00549248	Isoform 2 of Nucleophosmin			29446.9	0.998	2	0.000156	0.0415
	220	IPI00030320	Probable ATP-dependent RNA helicase DDX6			54400.6	0.998	2	0.000156	0.0435
	221	IPI00002821,IPI00069693,IPI00555744,IPI00739139	60S ribosomal protein L14			23241	0.998	2	0.000156	0.108
	222	IPI00059366,IPI00304171,IPI00744148	H2A histone family, member Y isoform 2			39600.8	0.998	2	0.000156	0.0538
	223	IPI00438229	tripartite motif-containing 28 protein			88531	0.998	2	0.000156	0.0252
	224	IPI00024933	60S ribosomal protein L12			17801.1	0.998	2	0.000156	0.206
	225	IPI00465022	similar to SMC hinge domain containing 1			216610	0.998	2	0.000156	0.012
	226	IPI00011654	Tubulin beta chain			49652.6	0.998	2	0.000156	0.358
	227	IPI00018522,IPI00215734,IPI00382516	Isoform 1 of Protein arginine N-methyltransferase 1			41468.1	0.998	2	0.000156	0.072
	228	IPI00647217	Superkiller viralicidic activity 2-like 2			117790	0.998	2	0.000156	0.0202
	229	IPI00170692,IPI00374657	Vesicle-associated membrane protein-associated protein A			27875.9	0.998	2	0.000156	0.0562
	230	IPI00456898	similar to ribosomal protein S12			14579.8	0.998	2	0.000156	0.144
	231	IPI00297178,IPI00552073	DEAD/H (Asp-Glu-Ala-Asp/His) box polypeptide 16			119248	0.998	2	0.000104	0.0231
	232	IPI00217471	Hemoglobin subunit epsilon			16053.8	0.998	2	0.000104	0.219
	233	IPI00179713,IPI00180983,IPI00743914	insulin-like growth factor 2 mRNA binding protein 2 isoform a			66104.4	0.998	2	0.000104	0.0434
	234	IPI00216113,IPI00290435	Isoform 2 of Kinesin-like protein KIF2C			75544.8	0.998	2	0.000104	0.0388
	235	IPI00021692,IPI00218263,IPI00384261,IPI00395357,IPI00410279	Isoform EXP42 of Muscleblind-like protein			41798.7	0.998	2	0.000104	0.0438
	236	IPI00384992	Myosin light polypeptide 4			21415.8	0.998	2	0.000104	0.112
	237	IPI00217357	Cell division cycle and apoptosis regulator protein 1			132806	0.998	2	0.000104	0.0157
	238	IPI00550821,IPI00719106	Isoform 1 of Cleavage and polyadenylation specificity factor 7			51078.5	0.998	2	0.000104	0.052
	239	IPI00029822,IPI00293426	SMARCA4 isoform 2			188135	0.998	2	0.000104	0.0143
	240	IPI00016910,IPI00646839	Eukaryotic translation initiation factor 3 subunit 8			105329	0.998	2	0.000104	0.0208
	241	IPI00746388	Ezrin			69671.9	0.998	2	0.000104	0.0594
	242	IPI00220918	Isoform 2 of DNA (cytosine-5)-methyltransferase 1			184805	0.998	2	0.000104	0.0116
	243	IPI00797090	78 kDa protein			77828.8	0.998	2	0.000104	0.0257
	244	IPI00027423,IPI00550451	protein phosphatase 1, catalytic subunit, alpha isoform 3			38615.1	0.998	2	0.000104	0.0528
	245	IPI00025815	TAR DNA-binding protein 43			44721.7	0.998	2	0.000104	0.0725
	246	IPI00247583,IPI00788010	60S ribosomal protein L21			18415.8	0.998	2	0.000104	0.151
	247	IPI00220578	Guanine nucleotide-binding protein G			40384.2	0.998	2	0.000104	0.0595
	248	IPI00021263,IPI00790768	14-3-3 protein zeta/delta			27727.9	0.998	2	0.000104	0.0898
	249	IPI00554811	Actin-related protein 2/3 complex subunit 4			19518.2	0.998	2	0.000104	0.0958
	250	IPI00015952,IPI00782985	Eukaryotic translation initiation factor 4 gamma 2			102349	0.998	2	0.000104	0.021
	251	IPI00646779	TUBB6 protein			50072.4	0.998	2	0.000104	0.192
	252	IPI00216951	Aspartyl-tRNA synthetase, cytoplasmic			57118.7	0.998	2	0.000104	0.0379
	253	IPI00418169,IPI00455315	annexin A2 isoform 1			40395.3	0.998	2	0.000104	0.0532
	254	IPI00031522	Trifunctional enzyme subunit alpha, mitochondrial precursor			82983.9	0.998	2	0.000104	0.0275
	255	IPI00001661,IPI00787306	regulator of chromosome condensation 1 isoform a			48126.3	0.998	2	0.000104	0.0398
	256	IPI00006181	Eukaryotic translation initiation factor 3 subunit 7			63955.8	0.998	2	0.000104	0.0438
	257	IPI00221354,IPI00260715,IPI00645208,IPI00785172	Isoform Short of RNA-binding protein FUS			31977.1	0.998	2	0.000104	0.11
	258	IPI00011736	Phosphatidylinositol 3-kinase regulatory subunit beta			81608.4	0.998	2	0.000104	0.0316
	259	IPI00031517	DNA replication licensing factor MCM6			92872.6	0.998	2	0.000104	0.0305
	260	IPI00012493,IPI00794659	40S ribosomal protein S20			13355	0.998	2	0.000104	0.227
	261	IPI00411733,IPI00477295	Isoform 1 of Putative ATP-dependent RNA helicase DHX30			133924	0.998	2	0.000104	0.0159
	262	IPI00012726,IPI00555747,IPI00642904,IPI00642944	Isoform 1 of Polyadenylate-binding protein 4			69561.5	0.998	2	0.000104	0.114
	263	IPI00220637,IPI00514587	Seryl-tRNA synthetase, cytoplasmic			58629.5	0.998	2	0.000104	0.0331
	264	IPI00007940,IPI00795223	SPFH domain-containing protein 1 precursor			38908.7	0.998	2	0.000104	0.0694
	265	IPI00217468	Histone H1.5			22432.5	0.998	2	0.000104	0.164
	266	IPI00411937	Nucleolar protein Nop56			66034	0.998	2	0.000104	0.0303
	267	IPI00429191	Eukaryotic peptide chain release factor subunit 1			48883.4	0.998	2	0.000104	0.0528
	268	IPI00011454,IPI00383581,IPI00441414,IPI00472068	Isoform 2 of Neutral alpha-glucosidase AB precursor			109422	0.998	2	0.000104	0.0248
	269	IPI00398135,IPI00456758	similar to 60S ribosomal protein L27a			16604.3	0.998	2	0.000104	0.135
	270	IPI00246058	PDCD6IP protein			96802.5	0.998	2	0.000104	0.0309
	271	IPI00464990	Glycoprotein Ib beta			43140.5	0.998	2	0.000104	0.0535
	272	IPI00219217	L-lactate dehydrogenase B chain			36489.4	0.998	2	0.000104	0.0631
	273	IPI00024145,IPI00216024,IPI00216026,IPI00216027,IPI00411815,IPI00455531,IPI00718908,IPI00737171	Isoform 1 of Voltage-dependent anion-selective channel protein 2			38075.7	0.998	2	0.000104	0.0634
	274	IPI00297084	dolichyl-diphosphooligosaccharide-protein glycosyltransferase precursor			50784.5	0.998	2	0.000104	0.0439
	275	IPI00396534,IPI00414027	Isoform 2 of Intersectin-2			190484	0.998	2	0.000104	0.0162
	276	IPI00396370,IPI00719752,IPI00747447	Isoform 1 of Eukaryotic translation initiation factor 3 subunit 9			99084.7	0.998	2	0.000104	0.0263
	277	IPI00465233,IPI00745266	DJ1014D13.1 protein			70886.5	0.998	2	0.000104	0.0362
	278	IPI00412579	60S ribosomal protein L10a			24682.8	0.997	2	0.000208	0.12
	279	IPI00479186,IPI00784179	pyruvate kinase 3 isoform 1			57919.5	0.997	2	0.000104	0.0414
	280	IPI00739117	HBxAg transactivated protein 2			308586	0.997	2	0.000104	0.0071
	281	IPI00013214	DNA replication licensing factor MCM3			90964.6	0.996	2	0.000156	0.0198
	282	IPI00220113,IPI00396171,IPI00745518	Isoform 2 of Microtubule-associated protein 4			102889	0.996	2	0.000104	0.0225
	283	IPI00024661,IPI00647787	Protein transport protein Sec24C			118297	0.996	2	0.000104	0.0192
	284	IPI00022774	Transitional endoplasmic reticulum ATPase			89175.6	0.995	2	0.000104	0.0335

## Sheet: (E) VCAM-1, K562-X4C0 rep. 2
Table S1
(E) Proteins identified for VCAM-1 ligand-affinity purification using K562-X4C0 cells (biological replicate 2)
Biological experiment:
Cell line	SILAC	Purification	Crosslinker	Lysis	Samples pooled	Elution	Comments
K562-X4C0	Light	VCAM-1–coated beads	3 mM DTBP	0.5% (w/v) TX-100	4	150 μl 2× RSB	Cells cultured in Arg-deficient medium reconstituted with 25.75 mg/l Arg (light) for 6 d prior to ligand-affinity purification
SDS-PAGE gel:
Gel	Load (μl/lane)	Lane	Gel slice	Size range (kDa)	Comments
1.0-mm 4–12% bis/tris MES	35	2, gel 1	1–30	10–600	30 slices
Mass spectrometry:
Instrument	Run	Injection (μl)	Peak-list file	Intermediate file	File merge	Comments
4000 Q TRAP	IDA LC-MS/MS	5	050907_AB_2.01_IDA.mgf, 050907_AB_2.02_IDA.mgf, 050907_AB_2.03_IDA.mgf, 050907_AB_2.04_IDA.mgf, 050907_AB_2.05_IDA.mgf, 050907_AB_2.06_IDA.mgf, 050907_AB_2.07_IDA.mgf, 050907_AB_2.08_IDA.mgf, 050907_AB_2.09_IDA.mgf, 050907_AB_2.10_IDA.mgf, 050907_AB_2.11_IDA.mgf, 050907_AB_2.12_IDA.mgf, 050907_AB_2.13_IDA.mgf, 050907_AB_2.14_IDA.mgf, 050907_AB_2.15_IDA.mgf, 050907_AB_2.16_IDA.mgf, 050907_AB_2.17_…	SBBA2 X4C0.dat	Mascot Daemon merge	-
Database search:
Engine/Server	Database	Taxonomy	Enzyme specificity	Fixed mods	Variable mods	Peptide tol.	MS/MS tol.	Peptide threshold	Protein threshold	Comments
Scaffold (version 1.7.00): Mascot (version 2.2.03), X! Tandem (version 2007.01.01.1)	IPI Human (Contam.) (version 3.34)	-	Trypsin (max. 1 miss)	Carbamidomethyl (C)	Oxidation (M), 13C6 (R)	1.5	0.5	0.9	99%, 2 peptides	-
Protein summary:
	Hit	Accession number(s)	Description			Mass (Da)	Protein probability	Unique peptides	Total spectra	Sequence coverage
	1	IPI00024067,IPI00455383	clathrin heavy chain 1			187877	1	45	0.00474	0.32
	2	IPI00708398	Serum albumin precursor			69276.2	1	29	0.00769	0.519
	3	IPI00298994,IPI00784273	271 kDa protein			271153	1	27	0.00224	0.128
	4	IPI00296337	Isoform 1 of DNA-dependent protein kinase catalytic subunit			469078	1	27	0.00155	0.0736
	5	IPI00645907	fatty acid synthase			273409	1	25	0.00136	0.116
	6	IPI00783128	Gamma filamin variant			288939	1	24	0.00163	0.125
	7	IPI00013808	Alpha-actinin-4			104839	1	22	0.0014	0.318
	8	IPI00333541	Filamin-A			280580	1	22	0.00118	0.117
	9	IPI00256684,IPI00304577,IPI00793223	Isoform B of AP-2 complex subunit alpha-1			105355	1	20	0.00125	0.24
	10	IPI00007752	Tubulin beta-2C chain			49812.7	1	17	0.00144	0.44
	11	IPI00334775,IPI00414676	85 kDa protein			84743.6	1	16	0.00193	0.27
	12	IPI00171903,IPI00383296	heterogeneous nuclear ribonucleoprotein M isoform a			73604.5	1	15	0.00163	0.272
	13	IPI00742905	ATP-dependent RNA helicase A			146459	1	13	0.000644	0.112
	14	IPI00021439,IPI00021440	Actin, cytoplasmic 1			41719.8	1	11	0.00125	0.392
	15	IPI00784156,IPI00784366	Isoform 1 of AP-2 complex subunit beta-1			104537	1	11	0.000568	0.16
	16	IPI00453473	Histone H4			11218.5	1	10	0.0014	0.657
	17	IPI00397526,IPI00479307,IPI00790503	Isoform 1 of Myosin-10			228927	1	10	0.00072	0.0592
	18	IPI00396378	Isoform B1 of Heterogeneous nuclear ribonucleoproteins A2/B1			37412.3	1	10	0.000682	0.382
	19	IPI00017617	Probable ATP-dependent RNA helicase DDX5			69131.7	1	10	0.00053	0.166
	20	IPI00003865	Isoform 1 of Heat shock cognate 71 kDa protein			70881.8	1	10	0.00053	0.177
	21	IPI00018136,IPI00082827,IPI00643490	Isoform 1 of Vascular cell adhesion protein 1 precursor			81259.8	1	9	0.00208	0.176
	22	IPI00000874,IPI00640741	Peroxiredoxin-1			22092.9	1	9	0.00053	0.442
	23	IPI00010896	Chloride intracellular channel protein 1			26774.1	1	9	0.00053	0.521
	24	IPI00013296	40S ribosomal protein S18			17570.1	1	9	0.000493	0.444
	25	IPI00420014	U5 small nuclear ribonucleoprotein 200 kDa helicase			244496	1	9	0.000455	0.0421
	26	IPI00186290	Elongation factor 2			95190.9	1	9	0.000379	0.119
	27	IPI00396485,IPI00472724	Elongation factor 1-alpha 1			50123.2	1	8	0.00114	0.219
	28	IPI00387144,IPI00792677	Tubulin alpha-ubiquitous chain			46295.5	1	8	0.000985	0.317
	29	IPI00001159	GCN1-like protein 1			292919	1	8	0.000417	0.034
	30	IPI00011253	40S ribosomal protein S3			26670.6	1	8	0.000417	0.375
	31	IPI00015953	Isoform 1 of Nucleolar RNA helicase 2			87328	1	7	0.00053	0.119
	32	IPI00645194	integrin beta 1 isoform 1A precursor			88397.1	1	7	0.00053	0.0977
	33	IPI00216184,IPI00290738,IPI00400849	Isoform 2 of Phosphatidylinositol-binding clathrin assembly protein			68747.7	1	7	0.000493	0.133
	34	IPI00219365	Moesin			67672.6	1	7	0.000493	0.141
	35	IPI00449049	Poly [ADP-ribose] polymerase 1			112939	1	7	0.000417	0.0839
	36	IPI00216049,IPI00216746,IPI00514561,IPI00807545	Isoform 1 of Heterogeneous nuclear ribonucleoprotein K			51012.4	1	7	0.000379	0.207
	37	IPI00418471	Vimentin			53503.5	1	7	0.000303	0.183
	38	IPI00008524,IPI00796945	Isoform 1 of Polyadenylate-binding protein 1			70653.3	1	7	0.000265	0.145
	39	IPI00217466	Histone H1.2			22202.1	1	6	0.000493	0.182
	40	IPI00025512	Heat-shock protein beta-1			22764.6	1	6	0.000455	0.376
	41	IPI00220706	Hemoglobin subunit gamma-1			15991.3	1	6	0.000455	0.445
	42	IPI00550363,IPI00647915	Transgelin-2			22242.7	1	6	0.000417	0.364
	43	IPI00302925,IPI00784090	Chaperonin containing TCP1, subunit 8 (Theta) variant			59761.2	1	6	0.000379	0.133
	44	IPI00013877,IPI00216492,IPI00216493	Isoform 1 of Heterogeneous nuclear ribonucleoprotein H3			31508.4	1	6	0.000379	0.333
	45	IPI00010740	Isoform Long of Splicing factor, proline- and glutamine-rich			76131.5	1	6	0.000379	0.0976
	46	IPI00218918	Annexin A1			38566.7	1	6	0.000341	0.238
	47	IPI00290770,IPI00552715,IPI00553185,IPI00744315	chaperonin containing TCP1, subunit 3 isoform b			60446.3	1	6	0.000341	0.125
	48	IPI00419880	40S ribosomal protein S3a			29796.1	1	6	0.000341	0.186
	49	IPI00472102,IPI00784154	61 kDa protein			61195.9	1	6	0.000341	0.158
	50	IPI00304925,IPI00807640	Heat shock 70 kDa protein 1			70022	1	6	0.000303	0.147
	51	IPI00013468,IPI00514701	Mitotic checkpoint protein BUB3			36936.5	1	6	0.000303	0.239
	52	IPI00009342	Ras GTPase-activating-like protein IQGAP1			189241	1	6	0.000303	0.0434
	53	IPI00018465	T-complex protein 1 subunit eta			59349.8	1	6	0.000265	0.144
	54	IPI00001639	Importin beta-1 subunit			97153.3	1	6	0.000265	0.104
	55	IPI00140420	Staphylococcal nuclease domain-containing protein 1			101980	1	6	0.000265	0.0791
	56	IPI00215637	ATP-dependent RNA helicase DDX3X			73096.5	1	6	0.000265	0.107
	57	IPI00022462	Transferrin receptor protein 1			84855.6	1	6	0.000227	0.0947
	58	IPI00220362	10 kDa heat shock protein, mitochondrial			10782.5	1	6	0.000227	0.604
	59	IPI00300127	N-acetyltransferase 10			115690	1	6	0.000227	0.0771
	60	IPI00018534,IPI00020101,IPI00152906,IPI00303133,IPI00329665,IPI00554798,IPI00719084,IPI00794461	Histone H2B type 1-L			13803.5	1	5	0.000834	0.384
	61	IPI00179330	ubiquitin and ribosomal protein S27a precursor			17947.6	1	5	0.000682	0.301
	62	IPI00456429,IPI00719280,IPI00743241,IPI00743650,IPI00744274,IPI00783060,IPI00784990,IPI00787573,IPI00789107,IPI00789823,IPI00790633,IPI00792712,IPI00793330,IPI00793729,IPI00793810,IPI00794211,IPI00794925,IPI00795527,IPI00796007,IPI00796600,IPI00797400,IPI00797482,IPI00798127,IPI00798155	ubiquitin and ribosomal protein L40 precursor			39403.1	1	5	0.000682	0.134
	63	IPI00479217,IPI00644079	heterogeneous nuclear ribonucleoprotein U isoform b			88962.3	1	5	0.000493	0.072
	64	IPI00216587,IPI00645201	40S ribosomal protein S8			24057.2	1	5	0.000417	0.203
	65	IPI00216592,IPI00477313	Isoform C1 of Heterogeneous nuclear ribonucleoproteins C1/C2			32320	1	5	0.000379	0.157
	66	IPI00419585	Peptidyl-prolyl cis-trans isomerase A			17863.7	1	5	0.000379	0.238
	67	IPI00221092	40S ribosomal protein S16			16296.7	1	5	0.000341	0.297
	68	IPI00291006	Malate dehydrogenase, mitochondrial precursor			35513.7	1	5	0.000341	0.186
	69	IPI00376798,IPI00746438	ribosomal protein L11			20235.2	1	5	0.000341	0.292
	70	IPI00219156	60S ribosomal protein L30			12635.5	1	5	0.000303	0.518
	71	IPI00297779	T-complex protein 1 subunit beta			57340.7	1	5	0.000303	0.144
	72	IPI00456898	similar to ribosomal protein S12			14579.8	1	5	0.000303	0.364
	73	IPI00215965,IPI00465365,IPI00797148,IPI00816268	heterogeneous nuclear ribonucleoprotein A1 isoform b			38729	1	5	0.000265	0.177
	74	IPI00301263	CAD protein			242964	1	5	0.000265	0.0225
	75	IPI00026271	40S ribosomal protein S14			16123.7	1	5	0.000265	0.387
	76	IPI00019502	Myosin-9			226388	1	5	0.000265	0.0459
	77	IPI00641829	BAT1 protein			50662.1	1	5	0.000265	0.145
	78	IPI00418169,IPI00455315	annexin A2 isoform 1			40395.3	1	5	0.000227	0.177
	79	IPI00788958	Heat shock 70kDa protein 9B variant (Fragment)			73617.2	1	5	0.000227	0.0928
	80	IPI00641950	Lung cancer oncogene 7			37871.3	1	5	0.000227	0.19
	81	IPI00554811	Actin-related protein 2/3 complex subunit 4			19518.2	1	5	0.000227	0.258
	82	IPI00021263,IPI00790768	14-3-3 protein zeta/delta			27727.9	1	5	0.000227	0.298
	83	IPI00413324,IPI00478208,IPI00514874	60S ribosomal protein L17			21295.1	1	5	0.000227	0.212
	84	IPI00219678	Eukaryotic translation initiation factor 2 subunit 1			35963.5	1	5	0.000189	0.194
	85	IPI00299904	Isoform 1 of DNA replication licensing factor MCM7			81291	1	5	0.000189	0.0918
	86	IPI00027252	Prohibitin-2			33279.6	1	5	0.000189	0.201
	87	IPI00005614,IPI00783839,IPI00794135	Isoform Long of Spectrin beta chain, brain 1			274595	1	5	0.000189	0.0228
	88	IPI00005198	Interleukin enhancer-binding factor 2			43044.7	1	5	0.000189	0.187
	89	IPI00783474	diaphanous 1 isoform 1			140404	1	5	0.000189	0.0475
	90	IPI00465430,IPI00644712	70 kDa protein			69855.4	1	5	0.000189	0.107
	91	IPI00304612,IPI00398964	60S ribosomal protein L13a			23428.7	1	5	0.000189	0.257
	92	IPI00021327	Isoform 1 of Growth factor receptor-bound protein 2			25188.8	1	5	0.000189	0.189
	93	IPI00024989,IPI00411680	Protein-L-isoaspartate (D-aspartate) O-methyltransferase			24661.8	1	5	0.000189	0.281
	94	IPI00220327	Keratin, type II cytoskeletal 1			65870	1	4	0.00053	0.0731
	95	IPI00171611,IPI00219038,IPI00465070,IPI00719351	Histone H3.2			15239.5	1	4	0.000417	0.311
	96	IPI00216402	Histone H3.1t			15359.6	1	4	0.000417	0.311
	97	IPI00472675,IPI00783781	228 kDa protein			227909	1	4	0.000341	0.0174
	98	IPI00009865	Keratin, type I cytoskeletal 10			59502.3	1	4	0.000265	0.0826
	99	IPI00019359	Keratin, type I cytoskeletal 9			62113	1	4	0.000265	0.0979
	100	IPI00024933	60S ribosomal protein L12			17801.1	1	4	0.000265	0.376
	101	IPI00383111	57 kDa protein			56545.6	1	4	0.000265	0.0885
	102	IPI00017030,IPI00402167,IPI00477329,IPI00760846,IPI00760925	234 kDa protein			227108	1	4	0.000227	0.0234
	103	IPI00789847	Protein			90085.6	1	4	0.000227	0.156
	104	IPI00215780	40S ribosomal protein S19			15911.3	1	4	0.000227	0.174
	105	IPI00220834	ATP-dependent DNA helicase 2 subunit 2			82557.9	1	4	0.000227	0.0534
	106	IPI00479786	KH-type splicing regulatory protein			73097.6	1	4	0.000227	0.0647
	107	IPI00013881,IPI00479191	heterogeneous nuclear ribonucleoprotein H1			49211.8	1	4	0.000189	0.163
	108	IPI00783271	Leucine-rich PPR motif-containing protein			157894	1	4	0.000189	0.033
	109	IPI00008453	Coronin-1C			53232.3	1	4	0.000189	0.106
	110	IPI00302927	T-complex protein 1 subunit delta			57776.7	1	4	0.000189	0.0948
	111	IPI00215914,IPI00215917	ADP-ribosylation factor 1			20548.4	1	4	0.000189	0.239
	112	IPI00012011	Cofilin-1			18354	1	4	0.000189	0.303
	113	IPI00456969,IPI00477531	Dynein heavy chain, cytosolic			532388	1	4	0.000189	0.00818
	114	IPI00300096	Ras-related protein Rab-35			23007.3	1	4	0.000189	0.224
	115	IPI00013214	DNA replication licensing factor MCM3			90964.6	1	4	0.000189	0.0606
	116	IPI00011603	26S proteasome non-ATPase regulatory subunit 3			60961.6	1	4	0.000152	0.0824
	117	IPI00021304	Keratin, type II cytoskeletal 2 epidermal			65848.4	1	4	0.000152	0.0651
	118	IPI00375441,IPI00644386,IPI00788671	Isoform 1 of Far upstream element-binding protein 1			67542.6	1	4	0.000152	0.0807
	119	IPI00438229	tripartite motif-containing 28 protein			88531	1	4	0.000152	0.0599
	120	IPI00219153	60S ribosomal protein L22			14638.1	1	4	0.000152	0.291
	121	IPI00003519	116 kDa U5 small nuclear ribonucleoprotein component			109420	1	4	0.000152	0.0422
	122	IPI00009328	Probable ATP-dependent RNA helicase DDX48			46723.2	1	4	0.000152	0.11
	123	IPI00103994	Leucyl-tRNA synthetase, cytoplasmic			134453	1	4	0.000152	0.0374
	124	IPI00215790	60S ribosomal protein L38			8069.3	1	4	0.000152	0.493
	125	IPI00021405	Isoform A of Lamin-A/C			74122.7	1	4	0.000152	0.0693
	126	IPI00012795	Eukaryotic translation initiation factor 3 subunit 2			36484	1	4	0.000152	0.148
	127	IPI00797090	78 kDa protein			77828.8	1	4	0.000152	0.0758
	128	IPI00025091	40S ribosomal protein S11			18282.1	1	4	0.000152	0.21
	129	IPI00002821,IPI00069693,IPI00555744,IPI00739139	60S ribosomal protein L14			23140.9	1	4	0.000152	0.212
	130	IPI00007346	Peptidyl-prolyl cis-trans isomerase H			19190	1	4	0.000152	0.232
	131	IPI00010153,IPI00742805,IPI00795408	60S ribosomal protein L23			14847.9	1	4	0.000152	0.364
	132	IPI00456359	Isoform 1 of Ataxin-2-like protein			113354	1	4	0.000152	0.0428
	133	IPI00796861	WUGSC:H_RG054D04.1 protein			29020.3	1	4	0.000152	0.182
	134	IPI00026202	60S ribosomal protein L18a			20744.6	1	4	0.000152	0.216
	135	IPI00220301	Peroxiredoxin-6			24886.9	1	4	0.000152	0.211
	136	IPI00221091	40S ribosomal protein S15a			14690.8	1	4	0.000152	0.318
	137	IPI00219018,IPI00795257	Glyceraldehyde-3-phosphate dehydrogenase			35904.1	1	4	0.000152	0.171
	138	IPI00011654	Tubulin beta chain			49652.6	1	3	0.000606	0.441
	139	IPI00007928	Pre-mRNA-processing-splicing factor 8			273591	1	3	0.00053	0.0107
	140	IPI00181306,IPI00514856	Isoform 3 of Ubiquitin-associated protein 2-like			112562	1	3	0.000341	0.0337
	141	IPI00218753,IPI00218754,IPI00414101,IPI00478232	Isoform 3 of DNA topoisomerase 2-alpha			178701	1	3	0.000227	0.023
	142	IPI00220740,IPI00549248	Isoform 2 of Nucleophosmin			29446.9	1	3	0.000227	0.0943
	143	IPI00012074	Heterogeneous nuclear ribonucleoprotein R			70925.8	1	3	0.000227	0.0521
	144	IPI00398135,IPI00456758	similar to 60S ribosomal protein L27a			16604.3	1	3	0.000227	0.223
	145	IPI00640703	Isoform 1 of Exportin-5			136297	1	3	0.000189	0.0249
	146	IPI00644127	Isoleucyl-tRNA synthetase, cytoplasmic			144944	1	3	0.000189	0.0269
	147	IPI00008530	60S acidic ribosomal protein P0			34256.3	1	3	0.000189	0.104
	148	IPI00216237	60S ribosomal protein L36			12105	1	3	0.000189	0.289
	149	IPI00246058	PDCD6IP protein			96802.5	1	3	0.000189	0.0584
	150	IPI00027270,IPI00433834,IPI00789514	60S ribosomal protein L26			17240.4	1	3	0.000189	0.166
	151	IPI00604620	nucleolin			76597.9	1	3	0.000189	0.0563
	152	IPI00550021,IPI00651660	60S ribosomal protein L3			40134.1	1	3	0.000189	0.105
	153	IPI00005162	Actin-related protein 2/3 complex subunit 3			20398.6	1	3	0.000189	0.153
	154	IPI00217473	Hemoglobin subunit zeta			15488.2	1	3	0.000189	0.213
	155	IPI00554648	Keratin, type II cytoskeletal 8			53557	1	3	0.000189	0.0871
	156	IPI00021266,IPI00789159,IPI00793523,IPI00794894	60S ribosomal protein L23a			17678.2	1	3	0.000152	0.122
	157	IPI00027834,IPI00465225,IPI00783589,IPI00796199	heterogeneous nuclear ribonucleoprotein L isoform a			50542.8	1	3	0.000152	0.0877
	158	IPI00554777	Asparagine synthetase			64222.5	1	3	0.000152	0.0571
	159	IPI00412579	60S ribosomal protein L10a			24682.8	1	3	0.000152	0.213
	160	IPI00005705,IPI00218187	Isoform Gamma-1 of Serine/threonine-protein phosphatase PP1-gamma catalytic subunit			38502.1	1	3	0.000152	0.0742
	161	IPI00219757	Glutathione S-transferase P			23207.5	1	3	0.000152	0.215
	162	IPI00419373	Isoform 1 of Heterogeneous nuclear ribonucleoprotein A3			39577.1	1	3	0.000152	0.119
	163	IPI00413108,IPI00553164	Ribosomal protein SA			33295.5	1	3	0.000152	0.137
	164	IPI00335132,IPI00419258,IPI00644653,IPI00645948,IPI00815806	22 kDa protein			22049.5	1	3	0.000152	0.203
	165	IPI00007074	Tyrosyl-tRNA synthetase, cytoplasmic			58995.9	1	3	0.000152	0.0607
	166	IPI00000494,IPI00797983	60S ribosomal protein L5			28026.8	1	3	0.000152	0.146
	167	IPI00220835	Protein transport protein Sec61 subunit beta			9825.2	1	3	0.000152	0.379
	168	IPI00026167	NHP2-like protein 1			14024.6	1	3	0.000152	0.323
	169	IPI00301936	ELAV-like protein 1			36074.6	1	3	0.000152	0.135
	170	IPI00013174	Isoform 1 of RNA-binding protein 14			69474.3	1	3	0.000152	0.0718
	171	IPI00183964	Hypothetical protein DKFZp434F0621			115298	1	3	0.000152	0.0281
	172	IPI00008438	40S ribosomal protein S10			18880.3	1	3	0.000152	0.146
	173	IPI00290566	T-complex protein 1 subunit alpha			60327.2	1	3	0.000152	0.0719
	174	IPI00217030	40S ribosomal protein S4, X isoform			29450.1	1	3	0.000152	0.107
	175	IPI00034049,IPI00399170	Isoform 1 of Regulator of nonsense transcripts 1			123019	1	3	0.000152	0.0268
	176	IPI00000873	Valyl-tRNA synthetase			140460	1	3	0.000152	0.0285
	177	IPI00031812,IPI00385699	Nuclease sensitive element-binding protein 1			35774.5	1	3	0.000114	0.136
	178	IPI00025277	Programmed cell death protein 6			21851.1	1	3	0.000114	0.173
	179	IPI00023048,IPI00642971	Elongation factor 1-delta			30972.7	1	3	0.000114	0.121
	180	IPI00008557	insulin-like growth factor 2 mRNA binding protein 1			63462.5	1	3	0.000114	0.0555
	181	IPI00221088	40S ribosomal protein S9			22443.3	1	3	0.000114	0.13
	182	IPI00023785,IPI00651653,IPI00651677	Isoform 1 of Probable ATP-dependent RNA helicase DDX17			72354.9	1	3	0.000114	0.137
	183	IPI00027350,IPI00375400	Peroxiredoxin-2			21743.2	1	3	0.000114	0.142
	184	IPI00027626	T-complex protein 1 subunit zeta			57876.1	1	3	0.000114	0.0717
	185	IPI00003704	Isoform 1 of RNA-binding protein 4			40296.2	1	3	0.000114	0.104
	186	IPI00554723,IPI00646899	60S ribosomal protein L10			26575.6	1	3	0.000114	0.161
	187	IPI00025491	Eukaryotic initiation factor 4A-I			46137.3	1	3	0.000114	0.123
	188	IPI00298961,IPI00784388	Exportin-1			123284	1	3	0.000114	0.0421
	189	IPI00003927	40 kDa peptidyl-prolyl cis-trans isomerase			40615.7	1	3	0.000114	0.106
	190	IPI00182533	60S ribosomal protein L28			15598.7	1	3	0.000114	0.177
	191	IPI00807557	Hypothetical protein (Fragment)			45133.4	1	3	0.000114	0.0764
	192	IPI00306369	NOL1/NOP2/Sun domain family 2 protein			86454.8	1	3	0.000114	0.0522
	193	IPI00179964,IPI00183626,IPI00334175	Isoform 1 of Polypyrimidine tract-binding protein 1			57204.5	1	3	0.000114	0.0622
	194	IPI00186711	plectin 1 isoform 6			531766	1	3	0.000114	0.00726
	195	IPI00029750,IPI00219486	Isoform 1 of 40S ribosomal protein S24			15405.8	1	3	0.000114	0.203
	196	IPI00013485	40S ribosomal protein S2			31307.2	1	3	0.000114	0.12
	197	IPI00479315	31 kDa protein			30531.3	1	3	0.000114	0.174
	198	IPI00026689	Hypothetical protein DKFZp686L20222			34762.1	1	3	0.000114	0.109
	199	IPI00465248	enolase 1			47152.2	1	3	0.000114	0.101
	200	IPI00012340,IPI00793205	Splicing factor, arginine/serine-rich 9			25524.9	1	3	0.000114	0.158
	201	IPI00026272,IPI00031562,IPI00216456,IPI00303315	Histone H2A type 1-B			14023.9	1	2	0.000606	0.217
	202	IPI00216699,IPI00397834	Isoform 2 of Unc-112-related protein 2			75414.2	1	2	0.000227	0.0332
	203	IPI00017963	Small nuclear ribonucleoprotein Sm D2			13509.1	1	2	0.000189	0.0932
	204	IPI00018140,IPI00402182,IPI00402183,IPI00402184	Isoform 1 of Heterogeneous nuclear ribonucleoprotein Q			69585.5	1	2	0.000152	0.0706
	205	IPI00012772,IPI00797230	60S ribosomal protein L8			27875.6	1	2	0.000152	0.109
	206	IPI00646917	Cleavage and polyadenylation specificity factor 5			26210.1	1	2	0.000114	0.145
	207	IPI00010720	T-complex protein 1 subunit epsilon			59654.3	1	2	0.000114	0.0407
	208	IPI00009803	Integrin alpha-4 precursor			115317	1	2	0.000114	0.0173
	209	IPI00033494,IPI00220573,IPI00604523	Myosin regulatory light chain			19646	1	2	7.556e-05	0.123
	210	IPI00024175,IPI00218372	Isoform 1 of Proteasome subunit alpha type 7			27869.1	1	2	7.556e-05	0.0887
	211	IPI00005159	Actin-like protein 2			44743.7	1	2	7.556e-05	0.0863
	212	IPI00292134	Epidermal growth factor receptor substrate 15			98640	1	2	7.556e-05	0.0313
	213	IPI00479145	Keratin, type I cytoskeletal 19			44075	1	2	7.556e-05	0.0575
	214	IPI00000875,IPI00747497	Elongation factor 1-gamma			49970.2	1	2	7.556e-05	0.0551
	215	IPI00220365,IPI00384463,IPI00386533,IPI00479262,IPI00552639,IPI00759560,IPI00798400	EIF4G1 variant protein (Fragment)			178140	1	2	7.556e-05	0.0129
	216	IPI00304596	Non-POU domain-containing octamer-binding protein			54213.6	1	2	7.556e-05	0.0488
	217	IPI00028888,IPI00220684	Isoform 1 of Heterogeneous nuclear ribonucleoprotein D0			38416.5	0.999	2	0.000303	0.0704
	218	IPI00410714	Hemoglobin subunit alpha			15108.4	0.999	2	0.000303	0.17
	219	IPI00217471	Hemoglobin subunit epsilon			16053.8	0.999	2	0.000152	0.219
	220	IPI00010271,IPI00219675	Isoform A of Ras-related C3 botulinum toxin substrate 1 precursor			21432.6	0.999	2	0.000114	0.109
	221	IPI00013452	glutamyl-prolyl tRNA synthetase			170575	0.999	2	7.556e-05	0.0146
	222	IPI00026185,IPI00218782,IPI00642256	Isoform 1 of F-actin capping protein subunit beta			33764.2	0.999	2	7.556e-05	0.0964
	223	IPI00016932	inositol polyphosphate phosphatase-like 1			138584	0.999	2	7.556e-05	0.0143
	224	IPI00784614,IPI00784808,IPI00784936	Isoform 1 of Septin-9			65384.3	0.999	2	7.556e-05	0.041
	225	IPI00298788,IPI00418313	Isoform 1 of Interleukin enhancer-binding factor 3			95320.9	0.999	2	7.556e-05	0.0302
	226	IPI00017726,IPI00336094	hydroxysteroid (17-beta) dehydrogenase 10 isoform 1			26905.1	0.999	2	7.556e-05	0.103
	227	IPI00329633	Threonyl-tRNA synthetase, cytoplasmic			83419.8	0.999	2	7.556e-05	0.0249
	228	IPI00219840	Isoform 1 of AP-2 complex subunit sigma-1			16999.9	0.999	2	7.556e-05	0.0775
	229	IPI00022744,IPI00219994	Isoform 1 of Exportin-2			110404	0.999	2	7.556e-05	0.0268
	230	IPI00554788,IPI00784347	49 kDa protein			48805.7	0.999	2	7.556e-05	0.0549
	231	IPI00000000	Trypsin - Sus scrofa (Pig).			24391.3	0.998	2	0.00148	0.13
	232	IPI00293276	Macrophage migration inhibitory factor			12327.3	0.998	2	0.000227	0.175
	233	IPI00793696	19 kDa protein			19392.5	0.998	2	0.000189	0.125
	234	IPI00304693,IPI00607616,IPI00736669	Isoform 2 of Nucleoporin-like protein RIP			54163.3	0.998	2	0.000189	0.0402
	235	IPI00513971	40S ribosomal protein S27			9311.7	0.998	2	0.000189	0.253
	236	IPI00025815	TAR DNA-binding protein 43			44721.7	0.998	2	0.000152	0.058
	237	IPI00294911	Succinate dehydrogenase [ubiquinone] iron-sulfur protein, mitochondrial precursor			31613	0.998	2	0.000152	0.0714
	238	IPI00163849,IPI00645613,IPI00646339	Epidermal growth factor receptor substrate 15-like 1			66462.5	0.998	2	0.000152	0.0333
	239	IPI00013971,IPI00023505,IPI00646445	Isoform IIC1 of Low affinity immunoglobulin gamma Fc region receptor II-c precursor			35560.1	0.998	2	0.000152	0.0588
	240	IPI00216691	Profilin-1			14905.1	0.998	2	0.000114	0.18
	241	IPI00399212,IPI00414127	similar to Ran-specific GTPase-activating protein			23292.8	0.998	2	0.000114	0.11
	242	IPI00011200,IPI00642548	D-3-phosphoglycerate dehydrogenase			56501.4	0.998	2	0.000114	0.0451
	243	IPI00550821,IPI00719106	Isoform 1 of Cleavage and polyadenylation specificity factor 7			52032.5	0.998	2	0.000114	0.0467
	244	IPI00300074	Phenylalanyl-tRNA synthetase beta chain			66114.6	0.998	2	0.000114	0.0374
	245	IPI00026260,IPI00029091,IPI00790856,IPI00791971	Nucleoside diphosphate kinase B			9406.5	0.998	2	0.000114	0.306
	246	IPI00176854,IPI00186712,IPI00401819,IPI00655650	13 kDa protein			12967.2	0.998	2	0.000114	0.209
	247	IPI00793999	Hypothetical protein DKFZp761D0223			51645.7	0.998	2	0.000114	0.0449
	248	IPI00008433	40S ribosomal protein S5			22727.8	0.998	2	0.000114	0.108
	249	IPI00029623	Proteasome subunit alpha type 6			27381.5	0.998	2	0.000114	0.0935
	250	IPI00003406,IPI00295624,IPI00794221	Drebrin			71275.3	0.998	2	0.000114	0.037
	251	IPI00011736	Phosphatidylinositol 3-kinase regulatory subunit beta			81608.4	0.998	2	0.000114	0.0316
	252	IPI00464990	Glycoprotein Ib beta			43140.5	0.998	2	0.000114	0.0535
	253	IPI00013723	Peptidyl-prolyl cis-trans isomerase NIMA-interacting 1			18225.7	0.998	2	0.000114	0.184
	254	IPI00216318,IPI00759832	tyrosine 3-monooxygenase/tryptophan 5-monooxygenase activation protein, beta polypeptide			27832.8	0.998	2	0.000114	0.164
	255	IPI00306043,IPI00397024	Isoform 1 of YTH domain family protein 2			62316.4	0.998	2	7.556e-05	0.0415
	256	IPI00009922	SRA stem-loop-interacting RNA-binding protein, mitochondrial precursor			12331	0.998	2	7.556e-05	0.202
	257	IPI00018364	Ras-related protein Rap-2b precursor			20486.4	0.998	2	7.556e-05	0.137
	258	IPI00479997	Stathmin			17153.8	0.998	2	7.556e-05	0.155
	259	IPI00031556,IPI00746657,IPI00798421	Splicing factor U2AF 65 kDa subunit			53351.9	0.998	2	7.556e-05	0.038
	260	IPI00215719	60S ribosomal protein L18			21486	0.998	2	7.556e-05	0.139
	261	IPI00021924	Histone H1x			22469.9	0.998	2	7.556e-05	0.108
	262	IPI00396321	Leucine-rich repeat-containing protein 59			34913.4	0.998	2	7.556e-05	0.0814
	263	IPI00795769	52 kDa protein			51765.4	0.998	2	7.556e-05	0.063
	264	IPI00291922	Proteasome subunit alpha type 5			26393.3	0.998	2	7.556e-05	0.0622
	265	IPI00217223	Multifunctional protein ADE2			49662.3	0.998	2	7.556e-05	0.0554
	266	IPI00030243,IPI00219445	Isoform 1 of Proteasome activator complex subunit 3			29489.3	0.998	2	7.556e-05	0.0787
	267	IPI00165230,IPI00335930	Isoform 1 of DAZ-associated protein 1			43365	0.998	2	7.556e-05	0.0614
	268	IPI00440493	ATP synthase subunit alpha, mitochondrial precursor			59734.1	0.998	2	7.556e-05	0.047
	269	IPI00007611	ATP synthase O subunit, mitochondrial precursor			23259.4	0.998	2	7.556e-05	0.108
	270	IPI00217975	Lamin-B1			66260.4	0.998	2	7.556e-05	0.0359
	271	IPI00028091	Actin-like protein 3			47222.6	0.998	2	7.556e-05	0.06
	272	IPI00247583,IPI00788010	60S ribosomal protein L21			18415.8	0.998	2	7.556e-05	0.164
	273	IPI00030320	Probable ATP-dependent RNA helicase DDX6			54400.6	0.998	2	7.556e-05	0.0725
	274	IPI00002495,IPI00027082,IPI00397365,IPI00647389	Isoform 1 of Epsin-1			57558.1	0.998	2	7.556e-05	0.0381
	275	IPI00216951	Aspartyl-tRNA synthetase, cytoplasmic			57118.7	0.998	2	7.556e-05	0.0399
	276	IPI00293434	Signal recognition particle 14 kDa protein			14552.6	0.998	2	7.556e-05	0.177
	277	IPI00376844	Putative ubiquitin-conjugating enzyme E2 N-like			17359.7	0.998	2	7.556e-05	0.137
	278	IPI00000733	U3 small nucleolar RNA-associated protein 18 homolog			64046.8	0.998	2	7.556e-05	0.0506
	279	IPI00004459	Probable dimethyladenosine transferase			35219.6	0.998	2	7.556e-05	0.0607
	280	IPI00017334	Prohibitin			29786.6	0.998	2	7.556e-05	0.0846
	281	IPI00023461,IPI00216505,IPI00398718,IPI00479469,IPI00552765,IPI00759546	Isoform 4 of Afadin			206790	0.998	2	7.556e-05	0.0121
	282	IPI00297477	U2 small nuclear ribonucleoprotein A'			28399.1	0.998	2	7.556e-05	0.0667
	283	IPI00465315	Cytochrome c			11600.2	0.998	2	7.556e-05	0.221
	284	IPI00377261	Isoform 1 of Far upstream element-binding protein 3			61621.9	0.998	2	7.556e-05	0.049
	285	IPI00297579	Chromobox protein homolog 3			20794	0.998	2	7.556e-05	0.142
	286	IPI00169325	WD repeat protein 36			105308	0.998	2	7.556e-05	0.0221
	287	IPI00216230	Lamina-associated polypeptide 2 isoform alpha			75344.6	0.998	2	7.556e-05	0.0346
	288	IPI00746934	retinoblastoma-associated factor 600			573911	0.998	2	7.556e-05	0.00386
	289	IPI00000816	14-3-3 protein epsilon			29157	0.998	2	7.556e-05	0.133
	290	IPI00021840	40S ribosomal protein S6			28663.7	0.998	2	7.556e-05	0.125
	291	IPI00299086,IPI00478874,IPI00479018	Syntenin-1			32427.3	0.998	2	7.556e-05	0.0738
	292	IPI00376503,IPI00550882	pyrroline-5-carboxylate reductase 1 isoform 2			33323	0.998	2	7.556e-05	0.076
	293	IPI00470528,IPI00550032	60S ribosomal protein L15			23997.3	0.998	2	7.556e-05	0.123
	294	IPI00396370,IPI00719752,IPI00747447	Isoform 1 of Eukaryotic translation initiation factor 3 subunit 9			92474.8	0.998	2	7.556e-05	0.0319
	295	IPI00465233,IPI00745266	DJ1014D13.1 protein			70886.5	0.998	2	7.556e-05	0.0379
	296	IPI00000811,IPI00789119	Proteasome subunit beta type 6 precursor			25339.9	0.998	2	7.556e-05	0.0879
	297	IPI00158615,IPI00376490,IPI00797347	Isoform 1 of THO complex subunit 2			174055	0.998	2	7.556e-05	0.0112
	298	IPI00063242,IPI00788907	Phosphoglycerate mutase family member 5			28002.4	0.998	2	7.556e-05	0.0745
	299	IPI00216044,IPI00642213	Isoform 1 of RNA-binding protein Raly			30346.4	0.998	2	7.556e-05	0.0621
	300	IPI00385257,IPI00480022	Isoform 2 of Golgin subfamily A member 7			15560.4	0.998	2	7.556e-05	0.164
	301	IPI00384992,IPI00798256	Myosin light polypeptide 4			21415.8	0.998	2	7.556e-05	0.112
	302	IPI00016339	Ras-related protein Rab-5C			23464.7	0.998	2	7.556e-05	0.116
	303	IPI00016910,IPI00646839	Eukaryotic translation initiation factor 3 subunit 8			105458	0.998	2	7.556e-05	0.0208
	304	IPI00024919,IPI00374151	Thioredoxin-dependent peroxide reductase, mitochondrial precursor			27674.7	0.998	2	7.556e-05	0.102
	305	IPI00219910,IPI00783862,IPI00794677	23 kDa protein			22171.8	0.998	2	7.556e-05	0.116
	306	IPI00004839	Crk-like protein			33759.3	0.998	2	7.556e-05	0.0792
	307	IPI00015952,IPI00782985	Eukaryotic translation initiation factor 4 gamma 2			102349	0.998	2	7.556e-05	0.0254
	308	IPI00018350	DNA replication licensing factor MCM5			82270.3	0.998	2	7.556e-05	0.0395
	309	IPI00005589,IPI00395998,IPI00794734	similar to 60S ribosomal protein L32			12939.1	0.998	2	7.556e-05	0.266
	310	IPI00477040	nucleoporin 188kDa			196030	0.998	2	7.556e-05	0.0103
	311	IPI00013415	40S ribosomal protein S7			22109.5	0.998	2	7.556e-05	0.0876
	312	IPI00643920,IPI00788802,IPI00792641	Transketolase			67861.4	0.998	2	7.556e-05	0.0337
	313	IPI00185374	26S proteasome non-ATPase regulatory subunit 12			52757	0.998	2	7.556e-05	0.0505
	314	IPI00011913	Heterogeneous nuclear ribonucleoprotein A0			30822.5	0.998	2	7.556e-05	0.118
	315	IPI00006181	Eukaryotic translation initiation factor 3 subunit 7			63955.8	0.998	2	7.556e-05	0.0529
	316	IPI00027485,IPI00783643,IPI00788723	Eukaryotic translation initiation factor 4E			25079.6	0.998	2	7.556e-05	0.083
	317	IPI00011916	Multisynthetase complex auxiliary component p38			35331.3	0.998	2	7.556e-05	0.0688
	318	IPI00031570	Probable UPF0334 kinase-like protein C1orf57			20694.8	0.998	2	7.556e-05	0.142
	319	IPI00012493,IPI00794659	40S ribosomal protein S20			13355	0.998	2	7.556e-05	0.168
	320	IPI00010860	Isoform p27-L of 26S proteasome non-ATPase regulatory subunit 9			24635.3	0.998	2	7.556e-05	0.0942
	321	IPI00217468	Histone H1.5			22432.5	0.998	2	7.556e-05	0.0933
	322	IPI00179700	high mobility group AT-hook 1 isoform a			11658.2	0.998	2	7.556e-05	0.327
	323	IPI00002149	GTP-binding protein SAR1b			22393	0.998	2	7.556e-05	0.096
	324	IPI00182757,IPI00783537	Isoform 2 of Protein KIAA1967			103013	0.998	2	7.556e-05	0.0249
	325	IPI00027442,IPI00784131	Alanyl-tRNA synthetase, cytoplasmic			106695	0.998	2	7.556e-05	0.0207
	326	IPI00219217	L-lactate dehydrogenase B chain			36489.4	0.998	2	7.556e-05	0.0601
	327	IPI00024145,IPI00216024,IPI00216026,IPI00216027,IPI00411815,IPI00455531,IPI00718908,IPI00737171	Isoform 1 of Voltage-dependent anion-selective channel protein 2			38075.7	0.998	2	7.556e-05	0.0634
	328	IPI00012442	Ras GTPase-activating protein-binding protein 1			52144.8	0.998	2	7.556e-05	0.0579
	329	IPI00016610	Poly(rC)-binding protein 1			37480.2	0.998	2	7.556e-05	0.0618
	330	IPI00739117	HBxAg transactivated protein 2			308586	0.998	2	7.556e-05	0.0071
	331	IPI00006280,IPI00290701	Isoform 1 of Sterol regulatory element-binding protein cleavage-activating protein			139713	0.997	2	0.000114	0.011
	332	IPI00022597	NEDD8-conjugating enzyme Ubc12			20882.9	0.997	2	0.000114	0.104
	333	IPI00003588	Eukaryotic translation elongation factor 1 epsilon-1			19793.1	0.997	2	0.000114	0.115
	334	IPI00005511	PHD finger-like domain-containing protein 5A			12387.4	0.997	2	7.556e-05	0.182
	335	IPI00032827	Pre-mRNA branch site protein p14			14567.6	0.997	2	7.556e-05	0.184
	336	IPI00220642	14-3-3 protein gamma			28153.9	0.997	2	7.556e-05	0.207
	337	IPI00024417,IPI00784470	Huntingtin-interacting protein 1-related protein			119372	0.996	2	7.556e-05	0.0215
	338	IPI00401105	similar to 40S ribosomal protein S25			13596.7	0.996	2	7.556e-05	0.0887
	339	IPI00030275,IPI00646055	Heat shock protein 75 kDa, mitochondrial precursor			57203.6	0.996	2	7.556e-05	0.0748
	340	IPI00171199,IPI00419249	proteasome alpha 3 subunit isoform 2			27629.7	0.996	2	7.556e-05	0.0766
	341	IPI00007188	ADP/ATP translocase 2			32747.3	0.995	2	7.556e-05	0.0741
	342	IPI00003768,IPI00554461	Isoform 1 of Pescadillo homolog 1			67986.9	0.995	2	7.556e-05	0.0306
	343	IPI00017297	Matrin-3			94608.7	0.995	2	7.556e-05	0.0213

## Sheet: (F) VCAM-1, K562-α4Pα5L rep. 1
Table S1
(F) Proteins identified for VCAM-1 ligand-affinity purification using K562-α4Pα5L cells (biological replicate 1)
Biological experiment:
Cell line	SILAC	Purification	Crosslinker	Lysis	Samples pooled	Elution	Comments
K562-α4Pα5L	Light	VCAM-1–coated beads	3 mM DTBP	0.5% (w/v) TX-100	4	150 μl 2× RSB	Cells cultured in Arg-deficient medium reconstituted with 25.75 mg/l Arg (light) for 6 d prior to ligand-affinity purification
SDS-PAGE gel:
Gel	Load (μl/lane)	Lane	Gel slice	Size range (kDa)	Comments
1.0-mm 4–12% bis/tris MES	35	3, gel 1	1–30	10–600	30 slices
Mass spectrometry:
Instrument	Run	Injection (μl)	Peak-list file	Intermediate file	File merge	Comments
4000 Q TRAP	IDA LC-MS/MS	5	070907_AB_301_IDA.mgf, 070907_AB_302_IDA.mgf, 070907_AB_303_IDA.mgf, 070907_AB_304_IDA.mgf, 070907_AB_305_IDA.mgf, 070907_AB_306_IDA.mgf, 070907_AB_307_IDA.mgf, 070907_AB_308_IDA.mgf, 070907_AB_309_IDA.mgf, 070907_AB_310_IDA.mgf, 070907_AB_311_IDA.mgf, 070907_AB_312_IDA.mgf, 070907_AB_313_IDA.mgf, 070907_AB_314_IDA.mgf, 070907_AB_315_IDA.mgf, 070907_AB_316_IDA.mgf, 070907_AB_317_IDA.mgf, 070907_A…	SBBA2 a4Pa5L.dat	Mascot Daemon merge	-
Database search:
Engine/Server	Database	Taxonomy	Enzyme specificity	Fixed mods	Variable mods	Peptide tol.	MS/MS tol.	Peptide threshold	Protein threshold	Comments
Scaffold (version 1.7.00): Mascot (version 2.2.03), X! Tandem (version 2007.01.01.1)	IPI Human (Contam.) (version 3.34)	-	Trypsin (max. 1 miss)	Carbamidomethyl (C)	Oxidation (M), 13C6 (R)	1.5	0.5	0.9	99%, 2 peptides	-
Protein summary:
	Hit	Accession number(s)	Description			Mass (Da)	Protein probability	Unique peptides	Total spectra	Sequence coverage
	1	IPI00296337	Isoform 1 of DNA-dependent protein kinase catalytic subunit			469078	1	40	0.00262	0.107
	2	IPI00645907	fatty acid synthase			273409	1	30	0.00173	0.136
	3	IPI00024067,IPI00455383	clathrin heavy chain 1			191601	1	29	0.00313	0.219
	4	IPI00708398	Serum albumin precursor			69276.2	1	26	0.00901	0.489
	5	IPI00334775,IPI00414676	85 kDa protein			84743.6	1	24	0.003	0.357
	6	IPI00298994,IPI00784273	271 kDa protein			271153	1	21	0.00144	0.0983
	7	IPI00333541	Filamin-A			280580	1	21	0.00131	0.102
	8	IPI00220327	Keratin, type II cytoskeletal 1			65870	1	17	0.00216	0.305
	9	IPI00171903,IPI00383296	heterogeneous nuclear ribonucleoprotein M isoform a			77499.3	1	17	0.00195	0.295
	10	IPI00418471	Vimentin			53503.5	1	16	0.00135	0.404
	11	IPI00003865	Isoform 1 of Heat shock cognate 71 kDa protein			70881.8	1	15	0.00152	0.266
	12	IPI00742905	ATP-dependent RNA helicase A			146459	1	14	0.00102	0.125
	13	IPI00007752	Tubulin beta-2C chain			49812.7	1	13	0.0011	0.31
	14	IPI00396378	Isoform B1 of Heterogeneous nuclear ribonucleoproteins A2/B1			37412.3	1	12	0.00148	0.45
	15	IPI00186290	Elongation factor 2			95190.9	1	11	0.00055	0.162
	16	IPI00018136,IPI00082827,IPI00643490	Isoform 1 of Vascular cell adhesion protein 1 precursor			81259.8	1	10	0.00233	0.177
	17	IPI00453473	Histone H4			11218.5	1	10	0.00152	0.598
	18	IPI00387144,IPI00792677	Tubulin alpha-ubiquitous chain			46295.5	1	10	0.000846	0.363
	19	IPI00383111	57 kDa protein			56545.6	1	10	0.000846	0.249
	20	IPI00021439,IPI00021440	Actin, cytoplasmic 1			41719.8	1	9	0.00131	0.325
	21	IPI00396485,IPI00472724	Elongation factor 1-alpha 1			50167.4	1	9	0.00131	0.247
	22	IPI00420014	U5 small nuclear ribonucleoprotein 200 kDa helicase			244496	1	9	0.000592	0.0445
	23	IPI00013808	Alpha-actinin-4			104839	1	9	0.00055	0.123
	24	IPI00256684,IPI00304577,IPI00793223	Isoform B of AP-2 complex subunit alpha-1			105355	1	9	0.00055	0.104
	25	IPI00186711	plectin 1 isoform 6			531766	1	9	0.000508	0.0214
	26	IPI00302927	T-complex protein 1 subunit delta			57776.7	1	9	0.000423	0.249
	27	IPI00456969,IPI00477531	Dynein heavy chain, cytosolic			532388	1	9	0.000381	0.0213
	28	IPI00807531	IGHG1 protein			51967.9	1	8	0.00228	0.219
	29	IPI00444262,IPI00604620	CDNA FLJ45706 fis, clone FEBRA2028457, highly similar to Nucleolin			74410.2	1	8	0.00106	0.183
	30	IPI00011253	40S ribosomal protein S3			26670.6	1	8	0.000719	0.366
	31	IPI00783271	Leucine-rich PPR motif-containing protein			157894	1	8	0.000508	0.0703
	32	IPI00008524,IPI00796945	Isoform 1 of Polyadenylate-binding protein 1			70653.3	1	8	0.000508	0.148
	33	IPI00220362	10 kDa heat shock protein, mitochondrial			10782.5	1	8	0.000423	0.762
	34	IPI00017617	Probable ATP-dependent RNA helicase DDX5			69131.7	1	8	0.000423	0.152
	35	IPI00302925,IPI00784090	Chaperonin containing TCP1, subunit 8 (Theta) variant			59761.2	1	8	0.000338	0.178
	36	IPI00216049,IPI00216746,IPI00514561,IPI00807545	Isoform 1 of Heterogeneous nuclear ribonucleoprotein K			50960.5	1	8	0.000338	0.22
	37	IPI00017334	Prohibitin			29786.6	1	8	0.000338	0.327
	38	IPI00479145	Keratin, type I cytoskeletal 19			44075	1	8	0.000338	0.27
	39	IPI00216592,IPI00477313,IPI00759596	Isoform C1 of Heterogeneous nuclear ribonucleoproteins C1/C2			32320	1	7	0.000931	0.239
	40	IPI00449049	Poly [ADP-ribose] polymerase 1			112939	1	7	0.000465	0.0879
	41	IPI00013452	glutamyl-prolyl tRNA synthetase			170575	1	7	0.000423	0.0569
	42	IPI00000874,IPI00640741	Peroxiredoxin-1			18958.3	1	7	0.000423	0.363
	43	IPI00218753,IPI00218754,IPI00414101,IPI00478232	Isoform 3 of DNA topoisomerase 2-alpha			178701	1	7	0.000381	0.0491
	44	IPI00220706	Hemoglobin subunit gamma-1			15991.3	1	7	0.000381	0.527
	45	IPI00010896	Chloride intracellular channel protein 1			26774.1	1	7	0.000338	0.279
	46	IPI00027252	Prohibitin-2			33279.6	1	7	0.000296	0.244
	47	IPI00554798	Histone H2B type 1-M			13840.5	1	6	0.000761	0.384
	48	IPI00021304	Keratin, type II cytoskeletal 2 epidermal			65848.4	1	6	0.000677	0.136
	49	IPI00007928	Pre-mRNA-processing-splicing factor 8			273591	1	6	0.00055	0.0257
	50	IPI00013881,IPI00479191	heterogeneous nuclear ribonucleoprotein H1			49211.8	1	6	0.000508	0.212
	51	IPI00012074	Heterogeneous nuclear ribonucleoprotein R			70925.8	1	6	0.000508	0.115
	52	IPI00644127	Isoleucyl-tRNA synthetase, cytoplasmic			144944	1	6	0.000465	0.0513
	53	IPI00215637	ATP-dependent RNA helicase DDX3X			73096.5	1	6	0.000465	0.121
	54	IPI00472102,IPI00784154	61 kDa protein			61195.9	1	6	0.000423	0.169
	55	IPI00001159	GCN1-like protein 1			292919	1	6	0.000381	0.0247
	56	IPI00013877,IPI00216492	Isoform 1 of Heterogeneous nuclear ribonucleoprotein H3			36909.6	1	6	0.000381	0.24
	57	IPI00784156,IPI00784366	Isoform 1 of AP-2 complex subunit beta-1			104537	1	6	0.000381	0.0768
	58	IPI00456898	similar to ribosomal protein S12			14579.8	1	6	0.000381	0.492
	59	IPI00013296	40S ribosomal protein S18			17570.1	1	6	0.000338	0.331
	60	IPI00783128	Gamma filamin variant			288939	1	6	0.000338	0.0399
	61	IPI00008557	insulin-like growth factor 2 mRNA binding protein 1			63462.5	1	6	0.000296	0.154
	62	IPI00029012	Eukaryotic translation initiation factor 3 subunit 10			166557	1	6	0.000296	0.0499
	63	IPI00015953	Isoform 1 of Nucleolar RNA helicase 2			87328	1	6	0.000296	0.092
	64	IPI00016610	Poly(rC)-binding protein 1			37480.2	1	6	0.000296	0.219
	65	IPI00009342	Ras GTPase-activating-like protein IQGAP1			189241	1	6	0.000254	0.0404
	66	IPI00019359	Keratin, type I cytoskeletal 9			62113	1	5	0.000592	0.0931
	67	IPI00028888,IPI00220684	Isoform 1 of Heterogeneous nuclear ribonucleoprotein D0			38416.5	1	5	0.000465	0.147
	68	IPI00554648	Keratin, type II cytoskeletal 8			53557	1	5	0.000423	0.127
	69	IPI00215965,IPI00465365,IPI00797148,IPI00816268	heterogeneous nuclear ribonucleoprotein A1 isoform b			38729	1	5	0.000381	0.204
	70	IPI00301263	CAD protein			242964	1	5	0.000381	0.0229
	71	IPI00216587,IPI00645201	40S ribosomal protein S8			21862.7	1	5	0.000381	0.298
	72	IPI00220834	ATP-dependent DNA helicase 2 subunit 2			82557.9	1	5	0.000296	0.0739
	73	IPI00554788,IPI00784347	49 kDa protein			48805.7	1	5	0.000296	0.208
	74	IPI00018465	T-complex protein 1 subunit eta			59349.8	1	5	0.000254	0.111
	75	IPI00642971	eukaryotic translation elongation factor 1 delta isoform 1			71390.3	1	5	0.000254	0.105
	76	IPI00641950	Lung cancer oncogene 7			37871.3	1	5	0.000254	0.202
	77	IPI00789847	Protein			90085.6	1	5	0.000254	0.195
	78	IPI00024933	60S ribosomal protein L12			17801.1	1	5	0.000254	0.491
	79	IPI00419880	40S ribosomal protein S3a			29796.1	1	5	0.000254	0.186
	80	IPI00001639	Importin beta-1 subunit			97153.3	1	5	0.000211	0.0753
	81	IPI00025491	Eukaryotic initiation factor 4A-I			46137.3	1	5	0.000211	0.185
	82	IPI00465430,IPI00644712	70 kDa protein			69855.4	1	5	0.000211	0.117
	83	IPI00289334,IPI00382696,IPI00382697,IPI00382700,IPI00477536,IPI00480131	Isoform 1 of Filamin-B			278172	1	5	0.000211	0.0311
	84	IPI00034049,IPI00399170	Isoform 1 of Regulator of nonsense transcripts 1			124329	1	5	0.000211	0.0567
	85	IPI00010740	Isoform Long of Splicing factor, proline- and glutamine-rich			76131.5	1	4	0.000423	0.0693
	86	IPI00455210	Isoform 2 of Chromodomain helicase-DNA-binding protein 4			220820	1	4	0.000381	0.0222
	87	IPI00550363,IPI00647915	Transgelin-2			22242.7	1	4	0.000338	0.248
	88	IPI00010153,IPI00742805,IPI00795408	60S ribosomal protein L23			14847.9	1	4	0.000338	0.329
	89	IPI00017963	Small nuclear ribonucleoprotein Sm D2			13509.1	1	4	0.000296	0.314
	90	IPI00335132,IPI00419258,IPI00644653,IPI00645948,IPI00815806	22 kDa protein			22049.5	1	4	0.000296	0.214
	91	IPI00021405	Isoform A of Lamin-A/C			74122.7	1	4	0.000296	0.0753
	92	IPI00217467	Histone H1.4			21717.7	1	4	0.000296	0.174
	93	IPI00641829	BAT1 protein			50662.1	1	4	0.000296	0.122
	94	IPI00215780	40S ribosomal protein S19			15911.3	1	4	0.000296	0.174
	95	IPI00217465,IPI00217466	Histone H1.2			21216.6	1	4	0.000296	0.179
	96	IPI00419585	Peptidyl-prolyl cis-trans isomerase A			17863.7	1	4	0.000296	0.238
	97	IPI00479217,IPI00644079	heterogeneous nuclear ribonucleoprotein U isoform b			88962.3	1	4	0.000254	0.0645
	98	IPI00640703	Isoform 1 of Exportin-5			136297	1	4	0.000254	0.0449
	99	IPI00298788,IPI00418313	Isoform 1 of Interleukin enhancer-binding factor 3			95790.4	1	4	0.000254	0.0523
	100	IPI00025512	Heat-shock protein beta-1			22764.6	1	4	0.000254	0.293
	101	IPI00291006	Malate dehydrogenase, mitochondrial precursor			35513.7	1	4	0.000254	0.178
	102	IPI00413324,IPI00478208,IPI00514874	60S ribosomal protein L17			21248.2	1	4	0.000254	0.202
	103	IPI00376798,IPI00746438	ribosomal protein L11			20235.2	1	4	0.000254	0.214
	104	IPI00013214	DNA replication licensing factor MCM3			90964.6	1	4	0.000254	0.0681
	105	IPI00217030	40S ribosomal protein S4, X isoform			29450.1	1	4	0.000254	0.111
	106	IPI00807640	heat shock 70kDa protein 1B			70036	1	4	0.000211	0.119
	107	IPI00396435	DEAH (Asp-Glu-Ala-His) box polypeptide 15			92813.4	1	4	0.000211	0.0554
	108	IPI00027834,IPI00465225,IPI00783589,IPI00796199	heterogeneous nuclear ribonucleoprotein L isoform a			64114.8	1	4	0.000211	0.0951
	109	IPI00219678	Eukaryotic translation initiation factor 2 subunit 1			35963.5	1	4	0.000211	0.159
	110	IPI00027350,IPI00375400	Peroxiredoxin-2			21743.2	1	4	0.000211	0.254
	111	IPI00299904	Isoform 1 of DNA replication licensing factor MCM7			81291	1	4	0.000211	0.0793
	112	IPI00290770,IPI00552715,IPI00553185,IPI00744315	chaperonin containing TCP1, subunit 3 isoform b			60446.3	1	4	0.000211	0.0882
	113	IPI00013468,IPI00514701	Mitotic checkpoint protein BUB3			37136.7	1	4	0.000211	0.137
	114	IPI00216184,IPI00290738,IPI00400849	Isoform 2 of Phosphatidylinositol-binding clathrin assembly protein			68747.7	1	4	0.000211	0.0728
	115	IPI00012493,IPI00794659	40S ribosomal protein S20			13355	1	4	0.000211	0.294
	116	IPI00220301	Peroxiredoxin-6			24886.9	1	4	0.000211	0.17
	117	IPI00171199,IPI00419249	proteasome alpha 3 subunit isoform 2			27629.7	1	4	0.000211	0.182
	118	IPI00010720	T-complex protein 1 subunit epsilon			59654.3	1	4	0.000169	0.0795
	119	IPI00221088	40S ribosomal protein S9			22443.3	1	4	0.000169	0.187
	120	IPI00009328	Probable ATP-dependent RNA helicase DDX48			46723.2	1	4	0.000169	0.115
	121	IPI00788958	Heat shock 70kDa protein 9B variant (Fragment)			73617.2	1	4	0.000169	0.0722
	122	IPI00022970,IPI00742682	Nucleoprotein TPR			265846	1	4	0.000169	0.0157
	123	IPI00219156	60S ribosomal protein L30			12635.5	1	4	0.000169	0.395
	124	IPI00472675,IPI00783781	228 kDa protein			228138	1	4	0.000169	0.0174
	125	IPI00103994	Leucyl-tRNA synthetase, cytoplasmic			134453	1	4	0.000169	0.0332
	126	IPI00021840	40S ribosomal protein S6			28663.7	1	4	0.000169	0.181
	127	IPI00027270,IPI00433834,IPI00789514	60S ribosomal protein L26			12915.8	1	4	0.000169	0.173
	128	IPI00301936	ELAV-like protein 1			36074.6	1	4	0.000169	0.172
	129	IPI00329633	Threonyl-tRNA synthetase, cytoplasmic			83419.8	1	4	0.000169	0.0609
	130	IPI00217473	Hemoglobin subunit zeta			15488.2	1	4	0.000169	0.362
	131	IPI00645194	integrin beta 1 isoform 1A precursor			88397.1	1	4	0.000169	0.0476
	132	IPI00217468	Histone H1.5			22432.5	1	4	0.000169	0.169
	133	IPI00219365	Moesin			67672.6	1	4	0.000169	0.0972
	134	IPI00221091	40S ribosomal protein S15a			14690.8	1	4	0.000169	0.264
	135	IPI00081836,IPI00102165,IPI00216457,IPI00220855,IPI00255316,IPI00291764,IPI00339274,IPI00552873	Histone H2A type 1-H			13757.6	1	3	0.000888	0.307
	136	IPI00011200,IPI00642548	D-3-phosphoglycerate dehydrogenase			56501.4	1	3	0.000338	0.0733
	137	IPI00220740,IPI00549248	Isoform 2 of Nucleophosmin			29446.9	1	3	0.000338	0.0943
	138	IPI00024279,IPI00641437	HEAT repeat-containing protein 1			242361	1	3	0.000296	0.014
	139	IPI00479786	KH-type splicing regulatory protein			73097.6	1	3	0.000296	0.0619
	140	IPI00011654	Tubulin beta chain			49652.6	1	3	0.000254	0.322
	141	IPI00171611,IPI00219038,IPI00465070,IPI00719351	Histone H3.2			15239.5	1	3	0.000211	0.222
	142	IPI00221092	40S ribosomal protein S16			16296.7	1	3	0.000211	0.166
	143	IPI00220835	Protein transport protein Sec61 subunit beta			9825.2	1	3	0.000211	0.379
	144	IPI00026271	40S ribosomal protein S14			16123.7	1	3	0.000211	0.24
	145	IPI00013485	40S ribosomal protein S2			31307.2	1	3	0.000211	0.116
	146	IPI00021266,IPI00176755,IPI00789159,IPI00793523,IPI00794894	60S ribosomal protein L23a			17678.2	1	3	0.000169	0.199
	147	IPI00793696	19 kDa protein			19392.5	1	3	0.000169	0.196
	148	IPI00215719	60S ribosomal protein L18			21486	1	3	0.000169	0.193
	149	IPI00018140,IPI00402182,IPI00402183,IPI00402184	Isoform 1 of Heterogeneous nuclear ribonucleoprotein Q			69585.5	1	3	0.000169	0.0915
	150	IPI00007611	ATP synthase O subunit, mitochondrial precursor			23259.4	1	3	0.000169	0.16
	151	IPI00438229	tripartite motif-containing 28 protein			88531	1	3	0.000169	0.0467
	152	IPI00022462	Transferrin receptor protein 1			84855.6	1	3	0.000169	0.0605
	153	IPI00023785,IPI00651653,IPI00651677	Isoform 1 of Probable ATP-dependent RNA helicase DDX17			72354.9	1	3	0.000169	0.139
	154	IPI00219757	Glutathione S-transferase P			23207.5	1	3	0.000169	0.215
	155	IPI00008530	60S acidic ribosomal protein P0			34256.3	1	3	0.000169	0.101
	156	IPI00216237	60S ribosomal protein L36			12105	1	3	0.000169	0.289
	157	IPI00646361	KIAA0023 protein			215685	1	3	0.000169	0.0162
	158	IPI00554723,IPI00646899	60S ribosomal protein L10			24428.4	1	3	0.000169	0.169
	159	IPI00026167	NHP2-like protein 1			14024.6	1	3	0.000169	0.197
	160	IPI00215914,IPI00215917	ADP-ribosylation factor 1			20452.5	1	3	0.000169	0.194
	161	IPI00007346,IPI00643915	Peptidyl-prolyl cis-trans isomerase H			19190	1	3	0.000169	0.181
	162	IPI00016832,IPI00472442	Isoform Short of Proteasome subunit alpha type 1			29538	1	3	0.000169	0.0837
	163	IPI00012340,IPI00793205	Splicing factor, arginine/serine-rich 9			25524.9	1	3	0.000169	0.158
	164	IPI00221089	40S ribosomal protein S13			17074.1	1	3	0.000127	0.153
	165	IPI00163187,IPI00747810	Fascin			54381.1	1	3	0.000127	0.0752
	166	IPI00012750,IPI00401105,IPI00478694,IPI00740757	40S ribosomal protein S25			13725	1	3	0.000127	0.24
	167	IPI00300074	Phenylalanyl-tRNA synthetase beta chain			66114.6	1	3	0.000127	0.056
	168	IPI00256861,IPI00478226,IPI00513991	Isoform 2 of Microtubule-actin cross-linking factor 1, isoforms 1/2/3/5			620397	1	3	0.000127	0.00497
	169	IPI00217975	Lamin-B1			66260.4	1	3	0.000127	0.0598
	170	IPI00412579	60S ribosomal protein L10a			24682.8	1	3	0.000127	0.134
	171	IPI00004860	Isoform Complexed of Arginyl-tRNA synthetase, cytoplasmic			75364	1	3	0.000127	0.0515
	172	IPI00004459	Probable dimethyladenosine transferase			35219.6	1	3	0.000127	0.0959
	173	IPI00022143,IPI00746655	Isoform 1 of Protein FAM62A			122841	1	3	0.000127	0.0353
	174	IPI00297477	U2 small nuclear ribonucleoprotein A'			28399.1	1	3	0.000127	0.0784
	175	IPI00291398	Isoform Long of Nucleolysin TIA-1 isoform p40			42942.2	1	3	0.000127	0.0855
	176	IPI00003704	Isoform 1 of RNA-binding protein 4			40296.2	1	3	0.000127	0.146
	177	IPI00419373	Isoform 1 of Heterogeneous nuclear ribonucleoprotein A3			39577.1	1	3	0.000127	0.0741
	178	IPI00413108,IPI00553164	Ribosomal protein SA			33295.5	1	3	0.000127	0.137
	179	IPI00007074	Tyrosyl-tRNA synthetase, cytoplasmic			58995.9	1	3	0.000127	0.0607
	180	IPI00022774	Transitional endoplasmic reticulum ATPase			89175.6	1	3	0.000127	0.0385
	181	IPI00215790	60S ribosomal protein L38			8069.3	1	3	0.000127	0.464
	182	IPI00030179,IPI00398699	60S ribosomal protein L7			29209.7	1	3	0.000127	0.125
	183	IPI00000494,IPI00797983	60S ribosomal protein L5			34214.3	1	3	0.000127	0.112
	184	IPI00005614,IPI00783839,IPI00794135	Isoform Long of Spectrin beta chain, brain 1			274595	1	3	0.000127	0.0118
	185	IPI00032827	Pre-mRNA branch site protein p14			14567.6	1	3	0.000127	0.272
	186	IPI00297779	T-complex protein 1 subunit beta			57340.7	1	3	0.000127	0.0918
	187	IPI00029623	Proteasome subunit alpha type 6			27381.5	1	3	0.000127	0.142
	188	IPI00465361	60S ribosomal protein L13			24113	1	3	0.000127	0.162
	189	IPI00013068	Eukaryotic translation initiation factor 3 subunit 6			52204.6	1	3	0.000127	0.0629
	190	IPI00022744,IPI00219994	Isoform 1 of Exportin-2			110404	1	3	0.000127	0.0309
	191	IPI00012011	Cofilin-1			18354	1	3	0.000127	0.236
	192	IPI00013174	Isoform 1 of RNA-binding protein 14			69474.3	1	3	0.000127	0.0762
	193	IPI00003479	Mitogen-activated protein kinase 1			41242.7	1	3	0.000127	0.078
	194	IPI00021263,IPI00790768	14-3-3 protein zeta/delta			27727.9	1	3	0.000127	0.171
	195	IPI00018350	DNA replication licensing factor MCM5			82270.3	1	3	0.000127	0.06
	196	IPI00549672	HSPC027			42653.6	1	3	0.000127	0.0849
	197	IPI00140420	Staphylococcal nuclease domain-containing protein 1			101980	1	3	0.000127	0.0418
	198	IPI00290566	T-complex protein 1 subunit alpha			60327.2	1	3	0.000127	0.0666
	199	IPI00012066,IPI00216689,IPI00470509,IPI00796337	poly(rC)-binding protein 2 isoform b			38204.5	1	3	0.000127	0.191
	200	IPI00411937	Nucleolar protein Nop56			66034	1	3	0.000127	0.0556
	201	IPI00005969	F-actin capping protein alpha-1 subunit			32773.9	1	3	0.000127	0.151
	202	IPI00375441,IPI00644386,IPI00788671	Isoform 1 of Far upstream element-binding protein 1			67542.6	1	2	0.000127	0.0559
	203	IPI00009803	Integrin alpha-4 precursor			115317	1	2	0.000127	0.0328
	204	IPI00398135,IPI00456758	similar to 60S ribosomal protein L27a			16604.3	1	2	0.000127	0.0878
	205	IPI00219018,IPI00795257	Glyceraldehyde-3-phosphate dehydrogenase			31530	1	2	0.000127	0.0956
	206	IPI00643041,IPI00793015,IPI00795671,IPI00796462	GTP-binding nuclear protein Ran			24273.9	1	2	0.000127	0.0884
	207	IPI00027423,IPI00550451	protein phosphatase 1, catalytic subunit, alpha isoform 3			38615.1	1	2	8.454e-05	0.0645
	208	IPI00003519	116 kDa U5 small nuclear ribonucleoprotein component			109420	1	2	8.454e-05	0.0247
	209	IPI00005705,IPI00218187	Isoform Gamma-1 of Serine/threonine-protein phosphatase PP1-gamma catalytic subunit			36967.6	1	2	8.454e-05	0.0681
	210	IPI00008433	40S ribosomal protein S5			22727.8	1	2	8.454e-05	0.108
	211	IPI00005198	Interleukin enhancer-binding factor 2			43044.7	1	2	8.454e-05	0.0795
	212	IPI00807557	Hypothetical protein (Fragment)			45133.4	1	2	8.454e-05	0.0419
	213	IPI00297211	SWI/SNF-related matrix-associated actin-dependent regulator of chromatin subfamily A member 5			121893	1	2	8.454e-05	0.0171
	214	IPI00179964,IPI00183626,IPI00334175	Isoform 1 of Polypyrimidine tract-binding protein 1			59616.4	1	2	8.454e-05	0.0646
	215	IPI00376317,IPI00477242	autoantigen RCD8			151644	1	2	8.454e-05	0.0157
	216	IPI00021327	Isoform 1 of Growth factor receptor-bound protein 2			25188.8	1	2	8.454e-05	0.0922
	217	IPI00018522,IPI00215734,IPI00382516	Isoform 1 of Protein arginine N-methyltransferase 1			41468.1	1	2	8.454e-05	0.0748
	218	IPI00218236	Serine/threonine-protein phosphatase PP1-beta catalytic subunit			37039.1	1	2	8.454e-05	0.0675
	219	IPI00026689	Hypothetical protein DKFZp686L20222			34762.1	1	2	8.454e-05	0.0726
	220	IPI00000873	Valyl-tRNA synthetase			140460	1	2	8.454e-05	0.019
	221	IPI00465439,IPI00796333	Fructose-bisphosphate aldolase A			39271.4	1	2	8.454e-05	0.0937
	222	IPI00300371	Splicing factor 3B subunit 3			135561	0.999	2	0.000211	0.0222
	223	IPI00220365,IPI00384463,IPI00386533,IPI00479262,IPI00552639,IPI00759560,IPI00798400	EIF4G1 variant protein (Fragment)			178140	0.999	2	0.000211	0.0129
	224	IPI00291922	Proteasome subunit alpha type 5			26393.3	0.999	2	0.000127	0.0954
	225	IPI00027626	T-complex protein 1 subunit zeta			57876.1	0.999	2	0.000127	0.0755
	226	IPI00295857,IPI00646493	Coatomer subunit alpha			138317	0.999	2	0.000127	0.0147
	227	IPI00003918	60S ribosomal protein L4			47549.9	0.999	2	8.454e-05	0.061
	228	IPI00007047	Protein S100-A8			10816.9	0.999	2	8.454e-05	0.215
	229	IPI00377261	Isoform 1 of Far upstream element-binding protein 3			61621.9	0.999	2	8.454e-05	0.0367
	230	IPI00217966	lactate dehydrogenase A			36671.2	0.999	2	8.454e-05	0.0633
	231	IPI00008240	Methionyl-tRNA synthetase, cytoplasmic			101100	0.999	2	8.454e-05	0.0244
	232	IPI00002412,IPI00514424	Palmitoyl-protein thioesterase 1 precursor			34176	0.999	2	8.454e-05	0.0882
	233	IPI00106491	mRNA turnover protein 4 homolog			27543.3	0.999	2	8.454e-05	0.0837
	234	IPI00025091	40S ribosomal protein S11			18282.1	0.999	2	8.454e-05	0.134
	235	IPI00220642	14-3-3 protein gamma			28153.9	0.999	2	8.454e-05	0.122
	236	IPI00260715	Isoform Short of RNA-binding protein FUS			53359.1	0.999	2	8.454e-05	0.0587
	237	IPI00007321,IPI00398727	Isoform 1 of Acyl-protein thioesterase 1			22858.2	0.999	2	8.454e-05	0.112
	238	IPI00000000	Trypsin - Sus scrofa (Pig).			24391.3	0.998	2	0.00131	0.13
	239	IPI00410714	Hemoglobin subunit alpha			15108.4	0.998	2	0.000381	0.17
	240	IPI00158615,IPI00376490,IPI00797347	Isoform 1 of THO complex subunit 2			174055	0.998	2	0.000254	0.0112
	241	IPI00554676,IPI00816618	Hemoglobin subunit gamma-2			16576	0.998	2	0.000254	0.52
	242	IPI00025815	TAR DNA-binding protein 43			44721.7	0.998	2	0.000211	0.058
	243	IPI00003588	Eukaryotic translation elongation factor 1 epsilon-1			19793.1	0.998	2	0.000169	0.115
	244	IPI00216691	Profilin-1			14905.1	0.998	2	0.000127	0.18
	245	IPI00293276	Macrophage migration inhibitory factor			12327.3	0.998	2	0.000127	0.175
	246	IPI00399212,IPI00414127	similar to Ran-specific GTPase-activating protein			35005.8	0.998	2	0.000127	0.0787
	247	IPI00021924	Histone H1x			22469.9	0.998	2	0.000127	0.103
	248	IPI00010865,IPI00640088,IPI00643245	Casein kinase II subunit beta			24924.9	0.998	2	0.000127	0.0884
	249	IPI00165230,IPI00335930	Isoform 1 of DAZ-associated protein 1			43365	0.998	2	0.000127	0.0762
	250	IPI00299155,IPI00790207	Proteasome subunit alpha type 4			29466.8	0.998	2	0.000127	0.0728
	251	IPI00302850	Small nuclear ribonucleoprotein Sm D1			13263.9	0.998	2	0.000127	0.185
	252	IPI00297487,IPI00375426	Cathepsin H precursor			37359.8	0.998	2	0.000127	0.0896
	253	IPI00013894,IPI00479946	Stress-induced-phosphoprotein 1			62624.1	0.998	2	0.000127	0.0424
	254	IPI00646144	ATPase family, AAA domain containing 3A			64338.1	0.998	2	0.000127	0.0332
	255	IPI00376503,IPI00550882	pyrroline-5-carboxylate reductase 1 isoform 2			33323	0.998	2	0.000127	0.076
	256	IPI00018931	Vacuolar protein sorting-associated protein 35			91692	0.998	2	0.000127	0.0251
	257	IPI00166010	CCR4-NOT transcription complex, subunit 1 isoform a			266927	0.998	2	0.000127	0.00842
	258	IPI00003881	heterogeneous nuclear ribonucleoprotein F			45653.8	0.998	2	0.000127	0.145
	259	IPI00014263,IPI00220894	eukaryotic translation initiation factor 4H isoform 1			27368	0.998	2	0.000127	0.0968
	260	IPI00022256,IPI00619900,IPI00798379	AP-2 complex subunit mu-1			49637.7	0.998	2	0.000127	0.0437
	261	IPI00011913	Heterogeneous nuclear ribonucleoprotein A0			30822.5	0.998	2	0.000127	0.118
	262	IPI00031517	DNA replication licensing factor MCM6			92872.6	0.998	2	0.000127	0.0292
	263	IPI00218606,IPI00739952	40S ribosomal protein S23			15658.5	0.998	2	0.000127	0.155
	264	IPI00298520,IPI00514053	Hypothetical protein DKFZp686M09245			61581.4	0.998	2	8.454e-05	0.038
	265	IPI00024175,IPI00218372	Isoform 1 of Proteasome subunit alpha type 7			27869.1	0.998	2	8.454e-05	0.0887
	266	IPI00795769	52 kDa protein			51765.4	0.998	2	8.454e-05	0.0413
	267	IPI00012345,IPI00215879,IPI00556297	Isoform SRP55-1 of Splicing factor, arginine/serine-rich 6			39570.4	0.998	2	8.454e-05	0.0523
	268	IPI00301323	ATP-dependent RNA helicase DDX18			75391.7	0.998	2	8.454e-05	0.0343
	269	IPI00005024,IPI00607584	Isoform 1 of Myb-binding protein 1A			148840	0.998	2	8.454e-05	0.0166
	270	IPI00103732,IPI00221108,IPI00642342	Thymidylate synthase			31741.8	0.998	2	8.454e-05	0.0717
	271	IPI00025277	Programmed cell death protein 6			21851.1	0.998	2	8.454e-05	0.11
	272	IPI00026185,IPI00218782,IPI00642256	Isoform 1 of F-actin capping protein subunit beta			31333.6	0.998	2	8.454e-05	0.0866
	273	IPI00306604	Integrin alpha-5 precursor			114520	0.998	2	8.454e-05	0.02
	274	IPI00017596	Microtubule-associated protein RP/EB family member 1			29850.3	0.998	2	8.454e-05	0.139
	275	IPI00008380,IPI00429689,IPI00789014,IPI00815784	Serine/threonine-protein phosphatase 2A catalytic subunit alpha isoform			35576.5	0.998	2	8.454e-05	0.0809
	276	IPI00216951	Aspartyl-tRNA synthetase, cytoplasmic			57118.7	0.998	2	8.454e-05	0.0579
	277	IPI00418169,IPI00455315	annexin A2 isoform 1			40395.3	0.998	2	8.454e-05	0.07
	278	IPI00219097	High mobility group protein B2			23885.4	0.998	2	8.454e-05	0.197
	279	IPI00219806	Protein S100-A7			11308.5	0.998	2	8.454e-05	0.12
	280	IPI00465044	Protein RCC2			56066.8	0.998	2	8.454e-05	0.0536
	281	IPI00218342	C-1-tetrahydrofolate synthase, cytoplasmic			101412	0.998	2	8.454e-05	0.0332
	282	IPI00023748,IPI00797126,IPI00797259	Nascent polypeptide-associated complex subunit alpha			23365.3	0.998	2	8.454e-05	0.135
	283	IPI00006052	Prefoldin subunit 2			16629.8	0.998	2	8.454e-05	0.169
	284	IPI00217442,IPI00797397,IPI00798060	MASK-4E-BP3 protein			277155	0.998	2	8.454e-05	0.00764
	285	IPI00170692,IPI00374657	Vesicle-associated membrane protein-associated protein A			27875.9	0.998	2	8.454e-05	0.0562
	286	IPI00029048	Tubulin--tyrosine ligase-like protein 12			74385.7	0.998	2	8.454e-05	0.0357
	287	IPI00219871	U6 snRNA-associated Sm-like protein LSm8			10253.4	0.998	2	8.454e-05	0.2
	288	IPI00025874	Dolichyl-diphosphooligosaccharide--protein glycosyltransferase 67 kDa subunit precursor			72762	0.998	2	8.454e-05	0.0356
	289	IPI00297084	dolichyl-diphosphooligosaccharide-protein glycosyltransferase precursor			50784.5	0.998	2	8.454e-05	0.0439
	290	IPI00396370,IPI00719752,IPI00747447	Isoform 1 of Eukaryotic translation initiation factor 3 subunit 9			99084.7	0.998	2	8.454e-05	0.032
	291	IPI00182533	60S ribosomal protein L28			15598.7	0.998	2	8.454e-05	0.154
	292	IPI00218693,IPI00642457	Adenine phosphoribosyltransferase			19459.3	0.998	2	8.454e-05	0.129
	293	IPI00217471	Hemoglobin subunit epsilon			16053.8	0.998	2	8.454e-05	0.199
	294	IPI00010270	Ras-related C3 botulinum toxin substrate 2 precursor			21411.2	0.998	2	8.454e-05	0.0938
	295	IPI00011268,IPI00216044,IPI00642213	RNA binding protein (Fragment)			24647.7	0.998	2	8.454e-05	0.076
	296	IPI00384992,IPI00798256	Myosin light polypeptide 4			21415.8	0.998	2	8.454e-05	0.112
	297	IPI00328840	THO complex subunit 4			27540.5	0.998	2	8.454e-05	0.11
	298	IPI00012795	Eukaryotic translation initiation factor 3 subunit 2			36484	0.998	2	8.454e-05	0.0862
	299	IPI00294536,IPI00796172	Serine-threonine kinase receptor-associated protein			38421.4	0.998	2	8.454e-05	0.0886
	300	IPI00029822,IPI00293426	SMARCA4 isoform 2			188135	0.998	2	8.454e-05	0.0143
	301	IPI00016339	Ras-related protein Rab-5C			23464.7	0.998	2	8.454e-05	0.12
	302	IPI00024919,IPI00374151	Thioredoxin-dependent peroxide reductase, mitochondrial precursor			27674.7	0.998	2	8.454e-05	0.102
	303	IPI00303476	ATP synthase subunit beta, mitochondrial precursor			56542.5	0.998	2	8.454e-05	0.0605
	304	IPI00167941	Midasin			632808	0.998	2	8.454e-05	0.00375
	305	IPI00797090	78 kDa protein			77828.8	0.998	2	8.454e-05	0.0325
	306	IPI00025273	Isoform Long of Trifunctional purine biosynthetic protein adenosine-3			107750	0.998	2	8.454e-05	0.0287
	307	IPI00554811	Actin-related protein 2/3 complex subunit 4			19518.2	0.998	2	8.454e-05	0.0958
	308	IPI00004839	Crk-like protein			33759.3	0.998	2	8.454e-05	0.0792
	309	IPI00002821,IPI00069693,IPI00555744,IPI00739139	60S ribosomal protein L14			23140.9	0.998	2	8.454e-05	0.0943
	310	IPI00003326	ADP-ribosylation factor-like protein 2			20861.3	0.998	2	8.454e-05	0.114
	311	IPI00220648	Phosphomevalonate kinase			21845.8	0.998	2	8.454e-05	0.0995
	312	IPI00006181	Eukaryotic translation initiation factor 3 subunit 7			63955.8	0.998	2	8.454e-05	0.0438
	313	IPI00008438	40S ribosomal protein S10			18880.3	0.998	2	8.454e-05	0.0909
	314	IPI00024364	Transportin 1 (Importin beta-)2			102341	0.998	2	8.454e-05	0.0278
	315	IPI00011736	Phosphatidylinositol 3-kinase regulatory subunit beta			81608.4	0.998	2	8.454e-05	0.0316
	316	IPI00008708,IPI00642046	Ribosomal L1 domain-containing protein 1			54956.7	0.998	2	8.454e-05	0.051
	317	IPI00031691	60S ribosomal protein L9			21845.7	0.998	2	8.454e-05	0.13
	318	IPI00033022	Isoform 1 of Dynamin-2			98049.9	0.998	2	8.454e-05	0.023
	319	IPI00007402,IPI00784008	120 kDa protein			119687	0.998	2	8.454e-05	0.025
	320	IPI00020127	Replication protein A 70 kDa DNA-binding subunit			68121	0.998	2	8.454e-05	0.0406
	321	IPI00021926	26S protease regulatory subunit S10B			44156.9	0.998	2	8.454e-05	0.0643
	322	IPI00023919,IPI00745502	26S protease regulatory subunit 8			45609.2	0.998	2	8.454e-05	0.0616
	323	IPI00030911	Vesicle-associated membrane protein 8			11420.3	0.998	2	8.454e-05	0.23
	324	IPI00024145,IPI00216024,IPI00216026,IPI00216027,IPI00411815,IPI00455531,IPI00718908,IPI00737171	Isoform 1 of Voltage-dependent anion-selective channel protein 2			38075.7	0.998	2	8.454e-05	0.0634
	325	IPI00012442	Ras GTPase-activating protein-binding protein 1			52144.8	0.998	2	8.454e-05	0.0451
	326	IPI00300127	N-acetyltransferase 10			115690	0.998	2	8.454e-05	0.0283
	327	IPI00025039	rRNA 2'-O-methyltransferase fibrillarin			33766.1	0.998	2	8.454e-05	0.0966
	328	IPI00009865	Keratin, type I cytoskeletal 10			59502.3	0.997	2	0.000127	0.244
	329	IPI00000811,IPI00789119	Proteasome subunit beta type 6 precursor			25339.9	0.997	2	0.000127	0.0879
	330	IPI00031522	Trifunctional enzyme subunit alpha, mitochondrial precursor			82983.9	0.997	2	8.454e-05	0.0354
	331	IPI00005589,IPI00395998,IPI00794734	similar to 60S ribosomal protein L32			15711.2	0.997	2	8.454e-05	0.216
	332	IPI00334579,IPI00428285,IPI00428286,IPI00428287,IPI00428288,IPI00428289,IPI00640672,IPI00645648	Mitochondrial ribosomal protein L43			28657.2	0.997	2	8.454e-05	0.069
	333	IPI00216298,IPI00382841,IPI00552768	Thioredoxin			11588.1	0.996	2	0.000127	0.212
	334	IPI00176854,IPI00186712,IPI00401819,IPI00655650	13 kDa protein			13004.5	0.995	2	8.454e-05	0.209

## Sheet: (G) VCAM-1, K562-α4Pα5L rep. 2
Table S1
(G) Proteins identified for VCAM-1 ligand-affinity purification using K562-α4Pα5L cells (biological replicate 2)
Biological experiment:
Cell line	SILAC	Purification	Crosslinker	Lysis	Samples pooled	Elution	Comments
K562-α4Pα5L	-	VCAM-1–coated beads	3 mM DTBP	0.5% (w/v) TX-100	4	150 μl 2× RSB	-
SDS-PAGE gel:
Gel	Load (μl/lane)	Lane	Gel slice	Size range (kDa)	Comments
1.0-mm 4–12% bis/tris MES	40	3, gel 3	1–30	10–600	30 slices
Mass spectrometry:
Instrument	Run	Injection (μl)	Peak-list file	Intermediate file	File merge	Comments
4000 Q TRAP	IDA LC-MS/MS	5	191007_JH_3.01_IDA.mgf, 191007_JH_3.02_IDA.mgf, 191007_JH_3.03_IDA.mgf, 191007_JH_3.04_IDA.mgf, 191007_JH_3.05_IDA.mgf, 191007_JH_3.06_IDA.mgf, 191007_JH_3.07_IDA.mgf, 191007_JH_3.08_IDA.mgf, 191007_JH_3.09_IDA.mgf, 191007_JH_3.10_IDA.mgf, 191007_JH_3.11_IDA.mgf, 191007_JH_3.12_IDA.mgf, 191007_JH_3.13_IDA.mgf, 191007_JH_3.14_IDA.mgf, 191007_JH_3.15_IDA.mgf, 191007_JH_3.16_IDA.mgf, 191007_JH_3.17_…	VCAM a4Pa5L BBA 101007 set.dat	Mascot Daemon merge	-
Database search:
Engine/Server	Database	Taxonomy	Enzyme specificity	Fixed mods	Variable mods	Peptide tol.	MS/MS tol.	Peptide threshold	Protein threshold	Comments
Scaffold (version 1.7.00): Mascot (version 2.2.03), X! Tandem (version 2007.01.01.1)	IPI Human (Contam.) (version 3.34)	-	Trypsin (max. 1 miss)	Carbamidomethyl (C)	Oxidation (M), 13C6 (R)	1.5	0.5	0.9	99%, 2 peptides	-
Protein summary:
	Hit	Accession number(s)	Description			Mass (Da)	Protein probability	Unique peptides	Total spectra	Sequence coverage
	1	IPI00296337	Isoform 1 of DNA-dependent protein kinase catalytic subunit			469078	1	40	0.00289	0.102
	2	IPI00645907	fatty acid synthase			273409	1	31	0.00194	0.151
	3	IPI00708398	Serum albumin precursor			69276.2	1	26	0.0118	0.484
	4	IPI00024067,IPI00455383	clathrin heavy chain 1			191601	1	26	0.00259	0.192
	5	IPI00334775,IPI00414676	85 kDa protein			84743.6	1	20	0.00242	0.322
	6	IPI00011654	Tubulin beta chain			49652.6	1	18	0.00328	0.439
	7	IPI00171903,IPI00383296	heterogeneous nuclear ribonucleoprotein M isoform a			77499.3	1	17	0.00298	0.285
	8	IPI00479786	KH-type splicing regulatory protein			73097.6	1	13	0.000992	0.288
	9	IPI00298994,IPI00784273	271 kDa protein			269747	1	13	0.00069	0.0649
	10	IPI00018136,IPI00082827,IPI00643490	Isoform 1 of Vascular cell adhesion protein 1 precursor			81259.8	1	12	0.00349	0.206
	11	IPI00021439,IPI00021440	Actin, cytoplasmic 1			41719.8	1	12	0.00194	0.419
	12	IPI00003865	Isoform 1 of Heat shock cognate 71 kDa protein			70881.8	1	12	0.000949	0.224
	13	IPI00742905	ATP-dependent RNA helicase A			146459	1	12	0.000819	0.122
	14	IPI00333541	Filamin-A			280580	1	12	0.00069	0.0582
	15	IPI00216049,IPI00216746,IPI00514561,IPI00807545	Isoform 1 of Heterogeneous nuclear ribonucleoprotein K			50960.5	1	12	0.000604	0.333
	16	IPI00256684,IPI00304577,IPI00793223	Isoform B of AP-2 complex subunit alpha-1			105355	1	12	0.000604	0.141
	17	IPI00186290	Elongation factor 2			95190.9	1	11	0.000561	0.148
	18	IPI00418471	Vimentin			53503.5	1	10	0.00134	0.252
	19	IPI00017617	Probable ATP-dependent RNA helicase DDX5			69131.7	1	10	0.00104	0.191
	20	IPI00420014	U5 small nuclear ribonucleoprotein 200 kDa helicase			244496	1	10	0.000474	0.051
	21	IPI00472102	61 kDa protein			61195.9	1	10	0.000474	0.198
	22	IPI00387144,IPI00792677	Tubulin alpha-ubiquitous chain			50133.7	1	9	0.00138	0.284
	23	IPI00396378	Isoform B1 of Heterogeneous nuclear ribonucleoproteins A2/B1			37412.3	1	9	0.000906	0.382
	24	IPI00021842	Apolipoprotein E precursor			36135.5	1	9	0.000733	0.325
	25	IPI00010896	Chloride intracellular channel protein 1			26774.1	1	9	0.000518	0.546
	26	IPI00001159	GCN1-like protein 1			292919	1	9	0.000474	0.0374
	27	IPI00220706	Hemoglobin subunit gamma-1			15991.3	1	8	0.00164	0.521
	28	IPI00011253	40S ribosomal protein S3			26670.6	1	8	0.000647	0.379
	29	IPI00000874,IPI00640741	Peroxiredoxin-1			22092.9	1	8	0.000647	0.402
	30	IPI00217030	40S ribosomal protein S4, X isoform			29450.1	1	8	0.000604	0.309
	31	IPI00220327	Keratin, type II cytoskeletal 1			65870	1	7	0.00155	0.107
	32	IPI00453473	Histone H4			11218.5	1	7	0.00108	0.529
	33	IPI00013877,IPI00216492,IPI00216493	Isoform 1 of Heterogeneous nuclear ribonucleoprotein H3			36909.6	1	7	0.000862	0.315
	34	IPI00025512	Heat-shock protein beta-1			22764.6	1	7	0.000733	0.405
	35	IPI00449049	Poly [ADP-ribose] polymerase 1			112939	1	7	0.000604	0.0908
	36	IPI00479217,IPI00644079	heterogeneous nuclear ribonucleoprotein U isoform b			88962.3	1	7	0.000431	0.132
	37	IPI00013468,IPI00514701	Mitotic checkpoint protein BUB3			37136.7	1	7	0.000388	0.268
	38	IPI00215637	ATP-dependent RNA helicase DDX3X			73096.5	1	7	0.000388	0.154
	39	IPI00641950	Lung cancer oncogene 7			37871.3	1	7	0.000345	0.265
	40	IPI00026689	Hypothetical protein DKFZp686L20222			34762.1	1	7	0.000345	0.327
	41	IPI00027252	Prohibitin-2			33279.6	1	7	0.000302	0.301
	42	IPI00019359	Keratin, type I cytoskeletal 9			62113	1	6	0.0019	0.104
	43	IPI00179330	ubiquitin and ribosomal protein S27a precursor			17947.6	1	6	0.00151	0.436
	44	IPI00396485,IPI00472724	Elongation factor 1-alpha 1			50123.2	1	6	0.00151	0.164
	45	IPI00794461	Histone H2B.d			18786.8	1	6	0.00108	0.349
	46	IPI00021304	Keratin, type II cytoskeletal 2 epidermal			65848.4	1	6	0.000733	0.119
	47	IPI00444262,IPI00604620	CDNA FLJ45706 fis, clone FEBRA2028457, highly similar to Nucleolin			74410.2	1	6	0.000518	0.151
	48	IPI00301263	CAD protein			242964	1	6	0.000345	0.031
	49	IPI00419585	Peptidyl-prolyl cis-trans isomerase A			17863.7	1	6	0.000345	0.378
	50	IPI00643041,IPI00793015,IPI00795671,IPI00796462	GTP-binding nuclear protein Ran			24273.9	1	6	0.000345	0.302
	51	IPI00216691	Profilin-1			14905.1	1	6	0.000302	0.453
	52	IPI00302925,IPI00784090	Chaperonin containing TCP1, subunit 8 (Theta) variant			59761.2	1	6	0.000302	0.127
	53	IPI00644127	Isoleucyl-tRNA synthetase, cytoplasmic			144944	1	6	0.000302	0.045
	54	IPI00299904	Isoform 1 of DNA replication licensing factor MCM7			81291	1	6	0.000302	0.12
	55	IPI00438229	tripartite motif-containing 28 protein			88531	1	6	0.000259	0.105
	56	IPI00784156,IPI00784366	Isoform 1 of AP-2 complex subunit beta-1			105677	1	6	0.000259	0.0789
	57	IPI00013881,IPI00479191	heterogeneous nuclear ribonucleoprotein H1			49211.8	1	5	0.00069	0.172
	58	IPI00215965,IPI00465365,IPI00797148,IPI00816268	heterogeneous nuclear ribonucleoprotein A1 isoform b			29368.4	1	5	0.000518	0.281
	59	IPI00216592,IPI00477313,IPI00759596	Isoform C1 of Heterogeneous nuclear ribonucleoproteins C1/C2			32320	1	5	0.000518	0.157
	60	IPI00181306,IPI00514856	Isoform 3 of Ubiquitin-associated protein 2-like			112562	1	5	0.000431	0.0861
	61	IPI00783271	Leucine-rich PPR motif-containing protein			157894	1	5	0.000388	0.038
	62	IPI00217465,IPI00217466	Histone H1.2			21216.6	1	5	0.000388	0.179
	63	IPI00010740	Isoform Long of Splicing factor, proline- and glutamine-rich			76131.5	1	5	0.000345	0.0905
	64	IPI00217473	Hemoglobin subunit zeta			15488.2	1	5	0.000345	0.369
	65	IPI00550363,IPI00647915	Transgelin-2			22242.7	1	5	0.000302	0.308
	66	IPI00179964,IPI00183626,IPI00334175	Isoform 1 of Polypyrimidine tract-binding protein 1			57204.5	1	5	0.000302	0.128
	67	IPI00291006	Malate dehydrogenase, mitochondrial precursor			35513.7	1	5	0.000302	0.207
	68	IPI00023785,IPI00651653,IPI00651677	Isoform 1 of Probable ATP-dependent RNA helicase DDX17			72354.9	1	5	0.000302	0.172
	69	IPI00010153,IPI00742805,IPI00795408	60S ribosomal protein L23			14847.9	1	5	0.000302	0.457
	70	IPI00013214	DNA replication licensing factor MCM3			90964.6	1	5	0.000302	0.0854
	71	IPI00299573	60S ribosomal protein L7a			29847.1	1	5	0.000302	0.189
	72	IPI00216587,IPI00645201	40S ribosomal protein S8			24057.2	1	5	0.000302	0.28
	73	IPI00218693,IPI00642457	Adenine phosphoribosyltransferase			19459.3	1	5	0.000259	0.257
	74	IPI00556485,IPI00791188,IPI00792267,IPI00793002,IPI00794884	RPLP0 protein			27418.4	1	5	0.000259	0.259
	75	IPI00013174	Isoform 1 of RNA-binding protein 14			69474.3	1	5	0.000259	0.0822
	76	IPI00001639	Importin beta-1 subunit			97153.3	1	5	0.000259	0.0811
	77	IPI00419880	40S ribosomal protein S3a			29796.1	1	5	0.000259	0.19
	78	IPI00012074	Heterogeneous nuclear ribonucleoprotein R			70925.8	1	5	0.000259	0.0885
	79	IPI00027626	T-complex protein 1 subunit zeta			57876.1	1	5	0.000259	0.16
	80	IPI00788958	Heat shock 70kDa protein 9B variant (Fragment)			73617.2	1	5	0.000259	0.102
	81	IPI00031570	Probable UPF0334 kinase-like protein C1orf57			20694.8	1	5	0.000259	0.379
	82	IPI00008530	60S acidic ribosomal protein P0			34256.3	1	5	0.000259	0.208
	83	IPI00008524,IPI00796945	Isoform 1 of Polyadenylate-binding protein 1			70653.3	1	5	0.000259	0.101
	84	IPI00646361	KIAA0023 protein			215685	1	5	0.000259	0.0296
	85	IPI00034049,IPI00399170	Isoform 1 of Regulator of nonsense transcripts 1			124329	1	5	0.000259	0.0443
	86	IPI00306604	Integrin alpha-5 precursor			114520	1	5	0.000216	0.0486
	87	IPI00479186,IPI00784179	pyruvate kinase 3 isoform 1			57919.5	1	5	0.000216	0.138
	88	IPI00026272,IPI00031562,IPI00216456,IPI00303315	Histone H2A type 1-B			14023.9	1	4	0.000819	0.357
	89	IPI00009865	Keratin, type I cytoskeletal 10			59502.3	1	4	0.000561	0.086
	90	IPI00383111	57 kDa protein			56545.6	1	4	0.000561	0.0921
	91	IPI00477150	36 kDa protein			36447	1	4	0.000561	0.133
	92	IPI00220365,IPI00384463,IPI00386533,IPI00479262,IPI00552639,IPI00759560,IPI00798400	EIF4G1 variant protein (Fragment)			178140	1	4	0.000431	0.0296
	93	IPI00008433	40S ribosomal protein S5			22727.8	1	4	0.000388	0.227
	94	IPI00217471	Hemoglobin subunit epsilon			16053.8	1	4	0.000259	0.48
	95	IPI00013296	40S ribosomal protein S18			17570.1	1	4	0.000259	0.245
	96	IPI00220740,IPI00549248	Isoform 2 of Nucleophosmin			32557.4	1	4	0.000259	0.157
	97	IPI00220362	10 kDa heat shock protein, mitochondrial			10782.5	1	4	0.000259	0.346
	98	IPI00456898	similar to ribosomal protein S12			14579.8	1	4	0.000259	0.318
	99	IPI00021405	Isoform A of Lamin-A/C			74122.7	1	4	0.000259	0.0557
	100	IPI00000873	Valyl-tRNA synthetase			140460	1	4	0.000259	0.0419
	101	IPI00017963	Small nuclear ribonucleoprotein Sm D2			13509.1	1	4	0.000216	0.33
	102	IPI00290770,IPI00552715,IPI00553185,IPI00744315	chaperonin containing TCP1, subunit 3 isoform b			60446.3	1	4	0.000216	0.0919
	103	IPI00005615,IPI00642600,IPI00644708	Nucleolysin TIAR			41571.9	1	4	0.000216	0.117
	104	IPI00783128	Gamma filamin variant			288939	1	4	0.000216	0.0251
	105	IPI00015953	Isoform 1 of Nucleolar RNA helicase 2			87328	1	4	0.000216	0.0702
	106	IPI00040897	similar to small nuclear ribonucleoprotein D2			13351.5	1	4	0.000216	0.333
	107	IPI00554777	Asparagine synthetase			64222.5	1	4	0.000216	0.0821
	108	IPI00377261	Isoform 1 of Far upstream element-binding protein 3			61621.9	1	4	0.000216	0.0664
	109	IPI00456359	Isoform 1 of Ataxin-2-like protein			113354	1	4	0.000216	0.0428
	110	IPI00033022	Isoform 1 of Dynamin-2			98049.9	1	4	0.000216	0.0494
	111	IPI00297779	T-complex protein 1 subunit beta			57340.7	1	4	0.000172	0.129
	112	IPI00007928	Pre-mRNA-processing-splicing factor 8			273591	1	4	0.000172	0.0171
	113	IPI00797090	78 kDa protein			77828.8	1	4	0.000172	0.0731
	114	IPI00012069,IPI00619966	NAD			27278.7	1	4	0.000172	0.204
	115	IPI00021327	Isoform 1 of Growth factor receptor-bound protein 2			25188.8	1	4	0.000172	0.152
	116	IPI00789847	Protein			90085.6	1	4	0.000172	0.144
	117	IPI00221354,IPI00260715,IPI00645208,IPI00785172	Isoform Short of RNA-binding protein FUS			53337	1	4	0.000172	0.0629
	118	IPI00376798,IPI00746438	ribosomal protein L11			20235.2	1	4	0.000172	0.174
	119	IPI00011285	Calpain-1 catalytic subunit			81874.6	1	4	0.000172	0.0588
	120	IPI00413108,IPI00553164	Ribosomal protein SA			33295.5	1	4	0.000172	0.187
	121	IPI00220301	Peroxiredoxin-6			24886.9	1	4	0.000172	0.265
	122	IPI00221091	40S ribosomal protein S15a			14690.8	1	4	0.000172	0.264
	123	IPI00219018,IPI00795257	Glyceraldehyde-3-phosphate dehydrogenase			35904.1	1	4	0.000172	0.171
	124	IPI00016610	Poly(rC)-binding protein 1			37480.2	1	4	0.000172	0.171
	125	IPI00000000	Trypsin - Sus scrofa (Pig).			24391.3	1	3	0.00216	0.217
	126	IPI00646917	Cleavage and polyadenylation specificity factor 5			26210.1	1	3	0.000259	0.181
	127	IPI00010270	Ras-related C3 botulinum toxin substrate 2 precursor			21411.2	1	3	0.000216	0.141
	128	IPI00012750,IPI00401105,IPI00478694,IPI00740757	40S ribosomal protein S25			13725	1	3	0.000216	0.2
	129	IPI00000875,IPI00747497	Elongation factor 1-gamma			49970.2	1	3	0.000216	0.0711
	130	IPI00306369	NOL1/NOP2/Sun domain family 2 protein			86454.8	1	3	0.000216	0.0482
	131	IPI00025815	TAR DNA-binding protein 43			44721.7	1	3	0.000216	0.101
	132	IPI00221088	40S ribosomal protein S9			22443.3	1	3	0.000216	0.124
	133	IPI00640703	Isoform 1 of Exportin-5			136297	1	3	0.000172	0.0224
	134	IPI00018465	T-complex protein 1 subunit eta			59349.8	1	3	0.000172	0.0792
	135	IPI00719622,IPI00787692	40S ribosomal protein S28			7822.9	1	3	0.000172	0.42
	136	IPI00027107	Tu translation elongation factor, mitochondrial			49857.7	1	3	0.000172	0.0901
	137	IPI00008557	insulin-like growth factor 2 mRNA binding protein 1			63462.5	1	3	0.000172	0.0676
	138	IPI00018350	DNA replication licensing factor MCM5			82270.3	1	3	0.000172	0.0613
	139	IPI00216184,IPI00290738,IPI00400849	Isoform 2 of Phosphatidylinositol-binding clathrin assembly protein			68747.7	1	3	0.000172	0.0665
	140	IPI00008438	40S ribosomal protein S10			18880.3	1	3	0.000172	0.182
	141	IPI00219156	60S ribosomal protein L30			12635.5	1	3	0.000172	0.316
	142	IPI00472675,IPI00783781	228 kDa protein			228138	1	3	0.000172	0.0139
	143	IPI00012066,IPI00216689,IPI00470509,IPI00796337	poly(rC)-binding protein 2 isoform b			38562.9	1	3	0.000172	0.159
	144	IPI00011229	Cathepsin D precursor			44535	1	3	0.000172	0.0922
	145	IPI00465248	enolase 1			47152.2	1	3	0.000172	0.0968
	146	IPI00007321,IPI00398727	Isoform 1 of Acyl-protein thioesterase 1			24652.2	1	3	0.000172	0.165
	147	IPI00015029,IPI00789101,IPI00789698,IPI00790462	Prostaglandin E synthase 3			18679.9	1	3	0.000129	0.15
	148	IPI00215719	60S ribosomal protein L18			21486	1	3	0.000129	0.198
	149	IPI00009841,IPI00065554	CDNA FLJ31747 fis, clone NT2RI2007377, highly similar to RNA-BINDING PROTEIN EWS			68947.8	1	3	0.000129	0.0802
	150	IPI00479145	Keratin, type I cytoskeletal 19			44075	1	3	0.000129	0.0725
	151	IPI00167941	Midasin			632808	1	3	0.000129	0.00518
	152	IPI00023048,IPI00642971	Elongation factor 1-delta			30972.7	1	3	0.000129	0.175
	153	IPI00297635	SA hypertension-associated homolog isoform 1			66136	1	3	0.000129	0.058
	154	IPI00027423,IPI00550451	protein phosphatase 1, catalytic subunit, alpha isoform 3			38615.1	1	3	0.000129	0.114
	155	IPI00025091	40S ribosomal protein S11			18282.1	1	3	0.000129	0.255
	156	IPI00375441,IPI00644386,IPI00788671	Isoform 1 of Far upstream element-binding protein 1			67542.6	1	3	0.000129	0.0714
	157	IPI00010720	T-complex protein 1 subunit epsilon			59654.3	1	3	0.000129	0.0684
	158	IPI00374068	Isoform 1 of ADAMTS-like protein 4 precursor			116525	1	3	0.000129	0.0326
	159	IPI00017334	Prohibitin			29786.6	1	3	0.000129	0.114
	160	IPI00218342	C-1-tetrahydrofolate synthase, cytoplasmic			101412	1	3	0.000129	0.0364
	161	IPI00332371,IPI00742657,IPI00784216	liver phosphofructokinase isoform b			85001.2	1	3	0.000129	0.0551
	162	IPI00186711	plectin 1 isoform 6			531766	1	3	0.000129	0.00619
	163	IPI00215780	40S ribosomal protein S19			15911.3	1	3	0.000129	0.174
	164	IPI00022970,IPI00742682	Nucleoprotein TPR			265846	1	3	0.000129	0.0111
	165	IPI00290566	T-complex protein 1 subunit alpha			60327.2	1	3	0.000129	0.0666
	166	IPI00411706,IPI00641040,IPI00645836	S-formylglutathione hydrolase			31445.6	1	3	0.000129	0.184
	167	IPI00815806	High-mobility group box 1 variant (Fragment)			20147.3	1	3	0.000129	0.233
	168	IPI00221092	40S ribosomal protein S16			16296.7	1	3	0.000129	0.179
	169	IPI00022774	Transitional endoplasmic reticulum ATPase			89175.6	1	3	0.000129	0.0621
	170	IPI00182757,IPI00783537	Isoform 2 of Protein KIAA1967			103013	1	3	0.000129	0.0357
	171	IPI00219365	Moesin			67672.6	1	3	0.000129	0.0625
	172	IPI00304693,IPI00607616,IPI00736669	Isoform 2 of Nucleoporin-like protein RIP			54163.3	1	3	0.000129	0.0843
	173	IPI00029048	Tubulin--tyrosine ligase-like protein 12			74385.7	1	3	0.000129	0.0512
	174	IPI00025491	Eukaryotic initiation factor 4A-I			46137.3	1	3	0.000129	0.116
	175	IPI00021840	40S ribosomal protein S6			28663.7	1	3	0.000129	0.125
	176	IPI00025039	rRNA 2'-O-methyltransferase fibrillarin			33766.1	1	3	0.000129	0.112
	177	IPI00410714	Hemoglobin subunit alpha			15108.4	1	2	0.000431	0.17
	178	IPI00027834,IPI00465225,IPI00783589,IPI00796199	heterogeneous nuclear ribonucleoprotein L isoform a			64114.8	1	2	0.000172	0.0526
	179	IPI00301936	ELAV-like protein 1			36074.6	1	2	0.000129	0.0982
	180	IPI00479307	Isoform 2 of Myosin-10			230707	1	2	0.000129	0.00853
	181	IPI00013485	40S ribosomal protein S2			31307.2	1	2	0.000129	0.0751
	182	IPI00304925,IPI00807640	Heat shock 70 kDa protein 1			70022	1	2	8.62e-05	0.0577
	183	IPI00165230	Isoform 1 of DAZ-associated protein 1			43365	1	2	8.62e-05	0.0762
	184	IPI00107339	Isoform 1 of Guanine nucleotide-binding protein subunit beta-like protein 1			35599.6	1	2	8.62e-05	0.0612
	185	IPI00456969,IPI00477531	Dynein heavy chain, cytosolic			532388	1	2	8.62e-05	0.00366
	186	IPI00011913	Heterogeneous nuclear ribonucleoprotein A0			30822.5	1	2	8.62e-05	0.118
	187	IPI00007019	Peptidyl-prolyl cis-trans isomerase-like 1			18219.3	1	2	8.62e-05	0.163
	188	IPI00217966	lactate dehydrogenase A			36671.2	1	2	8.62e-05	0.0753
	189	IPI00793696	19 kDa protein			19392.5	0.999	2	0.000129	0.125
	190	IPI00026271	40S ribosomal protein S14			16123.7	0.999	2	0.000129	0.16
	191	IPI00292020	Spermidine synthase			33806.4	0.999	2	0.000129	0.0596
	192	IPI00029623	Proteasome subunit alpha type 6			27381.5	0.999	2	8.62e-05	0.102
	193	IPI00024919,IPI00374151	Thioredoxin-dependent peroxide reductase, mitochondrial precursor			27674.7	0.999	2	8.62e-05	0.102
	194	IPI00289819	Cation-independent mannose-6-phosphate receptor precursor			274256	0.999	2	8.62e-05	0.00763
	195	IPI00013808	Alpha-actinin-4			104839	0.999	2	8.62e-05	0.0253
	196	IPI00024933	60S ribosomal protein L12			17801.1	0.999	2	8.62e-05	0.206
	197	IPI00009342	Ras GTPase-activating-like protein IQGAP1			189241	0.999	2	8.62e-05	0.0145
	198	IPI00220834	ATP-dependent DNA helicase 2 subunit 2			82557.9	0.999	2	8.62e-05	0.0274
	199	IPI00030911	Vesicle-associated membrane protein 8			11420.3	0.999	2	8.62e-05	0.17
	200	IPI00171611,IPI00219038,IPI00465070,IPI00719351	Histone H3.2			15239.5	0.998	2	0.000302	0.148
	201	IPI00216402	Histone H3.1t			15359.6	0.998	2	0.000302	0.148
	202	IPI00294627,IPI00386114,IPI00386117,IPI00386118,IPI00386119,IPI00386120	splicing factor 1 isoform 2			68615.6	0.998	2	0.000172	0.0392
	203	IPI00554676,IPI00816618	Hemoglobin subunit gamma-2			15977.3	0.998	2	0.000172	0.521
	204	IPI00513971	40S ribosomal protein S27			9311.7	0.998	2	0.000172	0.253
	205	IPI00744503	17 kDa protein			17298	0.998	2	0.000172	0.392
	206	IPI00031691	60S ribosomal protein L9			21845.7	0.998	2	0.000172	0.125
	207	IPI00398135,IPI00456758	similar to 60S ribosomal protein L27a			16604.3	0.998	2	0.000172	0.162
	208	IPI00293276	Macrophage migration inhibitory factor			12327.3	0.998	2	0.000129	0.175
	209	IPI00024175,IPI00218372	Isoform 1 of Proteasome subunit alpha type 7			27869.1	0.998	2	0.000129	0.101
	210	IPI00328840	THO complex subunit 4			27540.5	0.998	2	0.000129	0.11
	211	IPI00018140,IPI00402182,IPI00402183,IPI00402184	Isoform 1 of Heterogeneous nuclear ribonucleoprotein Q			69585.5	0.998	2	0.000129	0.0738
	212	IPI00003918	60S ribosomal protein L4			47549.9	0.998	2	0.000129	0.0493
	213	IPI00219381	NADH dehydrogenase [ubiquinone] 1 alpha subcomplex subunit 2			10772.6	0.998	2	0.000129	0.204
	214	IPI00012011	Cofilin-1			18354	0.998	2	0.000129	0.152
	215	IPI00219153	60S ribosomal protein L22			14638.1	0.998	2	0.000129	0.197
	216	IPI00641829	BAT1 protein			50662.1	0.998	2	0.000129	0.0497
	217	IPI00219757	Glutathione S-transferase P			23207.5	0.998	2	0.000129	0.148
	218	IPI00645194	integrin beta 1 isoform 1A precursor			88397.1	0.998	2	0.000129	0.0238
	219	IPI00796076	23 kDa protein			23209.6	0.998	2	0.000129	0.148
	220	IPI00644431	ATP-dependent RNA helicase DDX39			49111.7	0.998	2	0.000129	0.0515
	221	IPI00221089	40S ribosomal protein S13			17074.1	0.998	2	8.62e-05	0.147
	222	IPI00021266,IPI00176755,IPI00789159,IPI00793523,IPI00794894	60S ribosomal protein L23a			17933.4	0.998	2	8.62e-05	0.057
	223	IPI00026167	NHP2-like protein 1			14024.6	0.998	2	8.62e-05	0.221
	224	IPI00027270,IPI00433834,IPI00789514	60S ribosomal protein L26			17240.4	0.998	2	8.62e-05	0.138
	225	IPI00479997	Stathmin			17153.8	0.998	2	8.62e-05	0.155
	226	IPI00007423,IPI00759824	Isoform 1 of Acidic leucine-rich nuclear phosphoprotein 32 family member B			28770.6	0.998	2	8.62e-05	0.0837
	227	IPI00396435	DEAH (Asp-Glu-Ala-His) box polypeptide 15			92813.4	0.998	2	8.62e-05	0.0308
	228	IPI00166010	CCR4-NOT transcription complex, subunit 1 isoform a			266927	0.998	2	8.62e-05	0.00842
	229	IPI00550821	Isoform 1 of Cleavage and polyadenylation specificity factor 7			52032.5	0.998	2	8.62e-05	0.0467
	230	IPI00305978	Aflatoxin B1 aldehyde reductase member 2			39571	0.998	2	8.62e-05	0.0752
	231	IPI00291922	Proteasome subunit alpha type 5			26393.3	0.998	2	8.62e-05	0.12
	232	IPI00175096	Tetratricopeptide repeat domain 9C			19995.1	0.998	2	8.62e-05	0.17
	233	IPI00030243,IPI00219445	Isoform 1 of Proteasome activator complex subunit 3			29489.3	0.998	2	8.62e-05	0.0945
	234	IPI00025277	Programmed cell death protein 6			21851.1	0.998	2	8.62e-05	0.11
	235	IPI00007611	ATP synthase O subunit, mitochondrial precursor			23259.4	0.998	2	8.62e-05	0.108
	236	IPI00009803	Integrin alpha-4 precursor			115317	0.998	2	8.62e-05	0.025
	237	IPI00006935,IPI00411704	Eukaryotic translation initiation factor 5A-2			16644.1	0.998	2	8.62e-05	0.191
	238	IPI00395769,IPI00478410	Isoform Heart of ATP synthase gamma chain, mitochondrial precursor			32864.9	0.998	2	8.62e-05	0.0774
	239	IPI00021263,IPI00790768	14-3-3 protein zeta/delta			27727.9	0.998	2	8.62e-05	0.098
	240	IPI00017448	40S ribosomal protein S21			9093.6	0.998	2	8.62e-05	0.325
	241	IPI00002821,IPI00069693,IPI00555744,IPI00739139	60S ribosomal protein L14			23140.9	0.998	2	8.62e-05	0.108
	242	IPI00004860	Isoform Complexed of Arginyl-tRNA synthetase, cytoplasmic			75364	0.998	2	8.62e-05	0.0349
	243	IPI00549672	HSPC027			42653.6	0.998	2	8.62e-05	0.0743
	244	IPI00013894,IPI00479946	Stress-induced-phosphoprotein 1			68031.3	0.998	2	8.62e-05	0.0373
	245	IPI00216393	Isoform Non-brain of Clathrin light chain A			23644	0.998	2	8.62e-05	0.0826
	246	IPI00293655	ATP-dependent RNA helicase DDX1			82415.2	0.998	2	8.62e-05	0.0392
	247	IPI00140420	Staphylococcal nuclease domain-containing protein 1			101980	0.998	2	8.62e-05	0.0253
	248	IPI00007346,IPI00643915	Peptidyl-prolyl cis-trans isomerase H			19190	0.998	2	8.62e-05	0.102
	249	IPI00797126	Similar to Nascent polypeptide associated complex alpha subunit			94662.5	0.998	2	8.62e-05	0.0292
	250	IPI00020928,IPI00643708	Transcription factor A, mitochondrial precursor			29079.8	0.998	2	8.62e-05	0.0732
	251	IPI00012772,IPI00797230	60S ribosomal protein L8			31732.1	0.998	2	8.62e-05	0.0653
	252	IPI00025084,IPI00794720	Calpain small subunit 1			33769	0.998	2	8.62e-05	0.0714
	253	IPI00019383	Galactokinase			42254.1	0.998	2	8.62e-05	0.0791
	254	IPI00172460,IPI00215901,IPI00218988	Isoform 3 of Adenylate kinase isoenzyme 2, mitochondrial			25597.8	0.998	2	8.62e-05	0.0905
	255	IPI00003704	Isoform 1 of RNA-binding protein 4			40296.2	0.998	2	8.62e-05	0.0797
	256	IPI00008240	Methionyl-tRNA synthetase, cytoplasmic			101100	0.998	2	8.62e-05	0.0244
	257	IPI00645020	14 kDa protein			14474	0.998	2	8.62e-05	0.134
	258	IPI00289334,IPI00382696,IPI00382697,IPI00382700,IPI00477536,IPI00480131	Isoform 1 of Filamin-B			278172	0.998	2	8.62e-05	0.0135
	259	IPI00103994	Leucyl-tRNA synthetase, cytoplasmic			134453	0.998	2	8.62e-05	0.0204
	260	IPI00018349	DNA replication licensing factor MCM4			96542.6	0.998	2	8.62e-05	0.0255
	261	IPI00033143	Eukaryotic translation initiation factor 3 subunit 12			25042.4	0.998	2	8.62e-05	0.115
	262	IPI00304596	Non-POU domain-containing octamer-binding protein			54213.6	0.998	2	8.62e-05	0.051
	263	IPI00184821,IPI00783178	Bifunctional coenzyme A synthase			62311.5	0.998	2	8.62e-05	0.039
	264	IPI00219861	acid phosphatase 1 isoform c			18024.7	0.998	2	8.62e-05	0.139
	265	IPI00027032,IPI00027618,IPI00513881	Acyl-protein thioesterase 2			24719.2	0.998	2	8.62e-05	0.113
	266	IPI00304692	Heterogeneous nuclear ribonucleoprotein G			42315.7	0.998	2	8.62e-05	0.0563
	267	IPI00012442	Ras GTPase-activating protein-binding protein 1			52144.8	0.998	2	8.62e-05	0.0451
	268	IPI00032355,IPI00551014,IPI00646054	Pumilio homolog 1			130090	0.998	2	8.62e-05	0.0229
	269	IPI00216318,IPI00759832	tyrosine 3-monooxygenase/tryptophan 5-monooxygenase activation protein, beta polypeptide			28065.1	0.998	2	8.62e-05	0.134
	270	IPI00178440,IPI00414723	Elongation factor 1-beta			24914.5	0.998	2	8.62e-05	0.124
	271	IPI00027175,IPI00414264	Sorcin			21658.7	0.997	2	8.62e-05	0.111
	272	IPI00155601	Protein LRP16			35488	0.997	2	8.62e-05	0.105
	273	IPI00219217	L-lactate dehydrogenase B chain			36489.4	0.997	2	8.62e-05	0.0871
	274	IPI00334713	Isoform 3 of Heterogeneous nuclear ribonucleoprotein A/B			30570.2	0.996	2	8.62e-05	0.109
	275	IPI00010865,IPI00640088,IPI00643245	Casein kinase II subunit beta			24924.9	0.996	2	8.62e-05	0.0884
	276	IPI00022143,IPI00746655	Isoform 1 of Protein FAM62A			122841	0.996	2	8.62e-05	0.0263
	277	IPI00642816	Signal recognition particle 9 kDa protein			9962.4	0.996	2	8.62e-05	0.224
	278	IPI00465361	60S ribosomal protein L13			24113	0.995	2	8.62e-05	0.081
	279	IPI00385562,IPI00410032,IPI00410118,IPI00514277,IPI00736672,IPI00749287,IPI00759501,IPI00759828	Isoform 6 of Quaking protein			35961	0.995	2	8.62e-05	0.0739
	280	IPI00554723,IPI00646899	60S ribosomal protein L10			24428.4	0.995	2	8.62e-05	0.103

## Sheet: (H) D40A, K562-α4 rep. 1
Table S1
(H) Proteins identified for VCAM-1(D40A) control ligand-affinity purification using K562-α4 cells (biological replicate 1)
Biological experiment:
Cell line	SILAC	Purification	Crosslinker	Lysis	Samples pooled	Elution	Comments
K562-α4	Light	VCAM-1(D40A)–coated beads	3 mM DTBP	0.5% (w/v) TX-100	4	150 μl 2× RSB	Cells cultured in Arg-deficient medium reconstituted with 25.75 mg/l Arg (light) for 6 d prior to ligand-affinity purification
SDS-PAGE gel:
Gel	Load (μl/lane)	Lane	Gel slice	Size range (kDa)	Comments
1.0-mm 4–12% bis/tris MES	35	2, gel 2	1–30	10–600	30 slices
Mass spectrometry:
Instrument	Run	Injection (μl)	Peak-list file	Intermediate file	File merge	Comments
4000 Q TRAP	IDA LC-MS/MS	5	280907_AB_2.01_IDA.mgf, 280907_AB_2.02_IDA.mgf, 280907_AB_2.03_IDA.mgf, 280907_AB_2.04_IDA.mgf, 280907_AB_2.05_IDA.mgf, 280907_AB_2.06_IDA.mgf, 280907_AB_2.07_IDA.mgf, 280907_AB_2.08_IDA.mgf, 280907_AB_2.09_IDA.mgf, 280907_AB_2.10_IDA.mgf, 280907_AB_2.11_IDA.mgf, 280907_AB_2.12_IDA.mgf, 280907_AB_2.13_IDA.mgf, 280907_AB_2.14_IDA.mgf, 280907_AB_2.15_IDA.mgf, 280907_AB_2.16_IDA.mgf, 280907_AB_2.17_…	20070928 D40A a4 WT mutant SBBA.dat	Mascot Daemon merge	-
Database search:
Engine/Server	Database	Taxonomy	Enzyme specificity	Fixed mods	Variable mods	Peptide tol.	MS/MS tol.	Peptide threshold	Protein threshold	Comments
Scaffold (version 1.7.00): Mascot (version 2.2.03), X! Tandem (version 2007.01.01.1)	IPI Human (Contam.) (version 3.34)	-	Trypsin (max. 1 miss)	Carbamidomethyl (C)	Oxidation (M), 13C6 (R)	1.5	0.5	0.9	99%, 2 peptides	-
Protein summary:
	Hit	Accession number(s)	Description			Mass (Da)	Protein probability	Unique peptides	Total spectra	Sequence coverage
	1	IPI00024067,IPI00455383	clathrin heavy chain 1			191601	1	24	0.00266	0.175
	2	IPI00708398	Serum albumin precursor			69276.2	1	22	0.00974	0.425
	3	IPI00171903,IPI00383296	heterogeneous nuclear ribonucleoprotein M isoform a			77499.3	1	21	0.00309	0.308
	4	IPI00246058	PDCD6IP protein			96802.5	1	18	0.00154	0.238
	5	IPI00296337	Isoform 1 of DNA-dependent protein kinase catalytic subunit			469078	1	18	0.00149	0.0436
	6	IPI00334775,IPI00414676	85 kDa protein			84743.6	1	17	0.00255	0.279
	7	IPI00742905	ATP-dependent RNA helicase A			146459	1	17	0.00138	0.14
	8	IPI00645907	fatty acid synthase			273409	1	16	0.00101	0.0701
	9	IPI00007752	Tubulin beta-2C chain			49812.7	1	15	0.00245	0.369
	10	IPI00021439,IPI00021440	Actin, cytoplasmic 1			41719.8	1	14	0.00271	0.427
	11	IPI00003865	Isoform 1 of Heat shock cognate 71 kDa protein			70881.8	1	14	0.00154	0.228
	12	IPI00333541	Filamin-A			280580	1	12	0.00122	0.0559
	13	IPI00013808	Alpha-actinin-4			104839	1	12	0.000798	0.18
	14	IPI00256684,IPI00304577,IPI00793223	Isoform B of AP-2 complex subunit alpha-1			105355	1	11	0.000798	0.127
	15	IPI00641950	Lung cancer oncogene 7			37871.3	1	11	0.000745	0.343
	16	IPI00396378	Isoform B1 of Heterogeneous nuclear ribonucleoproteins A2/B1			37412.3	1	10	0.00144	0.388
	17	IPI00017617	Probable ATP-dependent RNA helicase DDX5			69131.7	1	10	0.00128	0.161
	18	IPI00387144,IPI00792677	Tubulin alpha-ubiquitous chain			50133.7	1	9	0.00101	0.255
	19	IPI00479786	KH-type splicing regulatory protein			73097.6	1	9	0.000958	0.156
	20	IPI00008524,IPI00796945	Isoform 1 of Polyadenylate-binding protein 1			70653.3	1	9	0.000745	0.17
	21	IPI00302925,IPI00784090	Chaperonin containing TCP1, subunit 8 (Theta) variant			59761.2	1	9	0.000532	0.189
	22	IPI00216592,IPI00477313	Isoform C1 of Heterogeneous nuclear ribonucleoproteins C1/C2			32320	1	8	0.000798	0.232
	23	IPI00418471	Vimentin			53503.5	1	8	0.000639	0.196
	24	IPI00783271	Leucine-rich PPR motif-containing protein			157894	1	8	0.000532	0.0617
	25	IPI00186290	Elongation factor 2			95190.9	1	8	0.000426	0.0957
	26	IPI00000873	Valyl-tRNA synthetase			140460	1	8	0.000426	0.0839
	27	IPI00018136,IPI00082827,IPI00643490	Isoform 1 of Vascular cell adhesion protein 1 precursor			81259.8	1	7	0.00367	0.0853
	28	IPI00420014	U5 small nuclear ribonucleoprotein 200 kDa helicase			244496	1	7	0.000745	0.0323
	29	IPI00290770,IPI00552715,IPI00553185,IPI00744315	chaperonin containing TCP1, subunit 3 isoform b			60386.2	1	7	0.000532	0.165
	30	IPI00479217,IPI00644079	heterogeneous nuclear ribonucleoprotein U isoform b			88962.3	1	7	0.000479	0.118
	31	IPI00306369	NOL1/NOP2/Sun domain family 2 protein			86454.8	1	7	0.000479	0.111
	32	IPI00472102,IPI00784154	61 kDa protein			61195.9	1	7	0.000479	0.17
	33	IPI00449049	Poly [ADP-ribose] polymerase 1			112939	1	6	0.000639	0.077
	34	IPI00015953	Isoform 1 of Nucleolar RNA helicase 2			87328	1	6	0.000532	0.083
	35	IPI00010896	Chloride intracellular channel protein 1			26774.1	1	6	0.000532	0.246
	36	IPI00216049,IPI00216746,IPI00514561,IPI00807545	Isoform 1 of Heterogeneous nuclear ribonucleoprotein K			51012.4	1	6	0.000426	0.162
	37	IPI00018465	T-complex protein 1 subunit eta			59349.8	1	6	0.000372	0.114
	38	IPI00013468,IPI00514701	Mitotic checkpoint protein BUB3			37136.7	1	6	0.000372	0.201
	39	IPI00644127	Isoleucyl-tRNA synthetase, cytoplasmic			144944	1	6	0.000372	0.0505
	40	IPI00186711	plectin 1 isoform 6			531766	1	6	0.000372	0.0126
	41	IPI00299904	Isoform 1 of DNA replication licensing factor MCM7			81291	1	6	0.000319	0.102
	42	IPI00027252	Prohibitin-2			33279.6	1	6	0.000319	0.174
	43	IPI00396485,IPI00472724	Elongation factor 1-alpha 1			50123.2	1	5	0.00133	0.115
	44	IPI00021405	Isoform A of Lamin-A/C			74122.7	1	5	0.000532	0.0904
	45	IPI00013452	glutamyl-prolyl tRNA synthetase			170575	1	5	0.000479	0.0423
	46	IPI00000875,IPI00747497	Elongation factor 1-gamma			49970.2	1	5	0.000426	0.156
	47	IPI00641829	BAT1 protein			50662.1	1	5	0.000426	0.129
	48	IPI00419373	Isoform 1 of Heterogeneous nuclear ribonucleoprotein A3			39577.1	1	5	0.000426	0.175
	49	IPI00026689	Hypothetical protein DKFZp686L20222			34762.1	1	5	0.000426	0.178
	50	IPI00217467	Histone H1.4			21717.7	1	5	0.000372	0.229
	51	IPI00010740	Isoform Long of Splicing factor, proline- and glutamine-rich			76131.5	1	5	0.000372	0.082
	52	IPI00011253	40S ribosomal protein S3			26670.6	1	5	0.000372	0.222
	53	IPI00788958	Heat shock 70kDa protein 9B variant (Fragment)			73617.2	1	5	0.000372	0.0898
	54	IPI00003704	Isoform 1 of RNA-binding protein 4			40296.2	1	5	0.000372	0.148
	55	IPI00290566	T-complex protein 1 subunit alpha			60327.2	1	5	0.000372	0.103
	56	IPI00217465,IPI00217466	Histone H1.2			22202.1	1	5	0.000372	0.227
	57	IPI00013881,IPI00479191	heterogeneous nuclear ribonucleoprotein H1			49211.8	1	5	0.000319	0.172
	58	IPI00298994,IPI00784273	271 kDa protein			271153	1	5	0.000319	0.02
	59	IPI00419880	40S ribosomal protein S3a			29796.1	1	5	0.000319	0.171
	60	IPI00304925,IPI00807640	Heat shock 70 kDa protein 1			70022	1	5	0.000266	0.148
	61	IPI00301936	ELAV-like protein 1			36074.6	1	5	0.000266	0.169
	62	IPI00797090	78 kDa protein			77828.8	1	5	0.000266	0.0839
	63	IPI00301263	CAD protein			242964	1	5	0.000266	0.0198
	64	IPI00375441,IPI00644386,IPI00788671	Isoform 1 of Far upstream element-binding protein 1			67455.6	1	5	0.000266	0.107
	65	IPI00004860	Isoform Complexed of Arginyl-tRNA synthetase, cytoplasmic			75364	1	5	0.000266	0.0758
	66	IPI00140420	Staphylococcal nuclease domain-containing protein 1			101980	1	5	0.000266	0.067
	67	IPI00011736	Phosphatidylinositol 3-kinase regulatory subunit beta			81608.4	1	5	0.000266	0.0893
	68	IPI00220834	ATP-dependent DNA helicase 2 subunit 2			82557.9	1	5	0.000266	0.0835
	69	IPI00000494,IPI00797983	60S ribosomal protein L5			34214.3	1	5	0.000266	0.166
	70	IPI00215965,IPI00465365,IPI00797148	heterogeneous nuclear ribonucleoprotein A1 isoform b			38729	1	4	0.000692	0.151
	71	IPI00027834,IPI00783589,IPI00796199	heterogeneous nuclear ribonucleoprotein L isoform a			64114.8	1	4	0.000479	0.112
	72	IPI00025512	Heat-shock protein beta-1			22764.6	1	4	0.000426	0.219
	73	IPI00012074	Heterogeneous nuclear ribonucleoprotein R			70925.8	1	4	0.000426	0.0727
	74	IPI00013877,IPI00216492,IPI00216493	Isoform 1 of Heterogeneous nuclear ribonucleoprotein H3			36909.6	1	4	0.000426	0.165
	75	IPI00554648	Keratin, type II cytoskeletal 8			53557	1	4	0.000426	0.108
	76	IPI00783128	Gamma filamin variant			288939	1	4	0.000372	0.0192
	77	IPI00019359	Keratin, type I cytoskeletal 9			62113	1	4	0.000372	0.0754
	78	IPI00029012	Eukaryotic translation initiation factor 3 subunit 10			166557	1	4	0.000319	0.0297
	79	IPI00021327	Isoform 1 of Growth factor receptor-bound protein 2			25188.8	1	4	0.000319	0.175
	80	IPI00012795	Eukaryotic translation initiation factor 3 subunit 2			36484	1	4	0.000266	0.123
	81	IPI00465361	60S ribosomal protein L13			24113	1	4	0.000266	0.143
	82	IPI00026271	40S ribosomal protein S14			16123.7	1	4	0.000266	0.187
	83	IPI00302927	T-complex protein 1 subunit delta			57776.7	1	4	0.000266	0.0762
	84	IPI00479262,IPI00552639	Isoform B of Eukaryotic translation initiation factor 4 gamma 1			175604	1	4	0.000266	0.0319
	85	IPI00376798,IPI00746438	ribosomal protein L11			20235.2	1	4	0.000266	0.225
	86	IPI00027626	T-complex protein 1 subunit zeta			57876.1	1	4	0.000266	0.0868
	87	IPI00025974	Charged multivesicular body protein 4b			24933.2	1	4	0.000266	0.179
	88	IPI00215637	ATP-dependent RNA helicase DDX3X			73096.5	1	4	0.000266	0.0983
	89	IPI00412771	CD2-associated protein			71436	1	4	0.000266	0.0704
	90	IPI00297779	T-complex protein 1 subunit beta			57340.7	1	4	0.000213	0.101
	91	IPI00008557	insulin-like growth factor 2 mRNA binding protein 1			63462.5	1	4	0.000213	0.0953
	92	IPI00018350	DNA replication licensing factor MCM5			82270.3	1	4	0.000213	0.06
	93	IPI00216951	Aspartyl-tRNA synthetase, cytoplasmic			57118.7	1	4	0.000213	0.0898
	94	IPI00003519	116 kDa U5 small nuclear ribonucleoprotein component			109420	1	4	0.000213	0.0525
	95	IPI00299573,IPI00479315	60S ribosomal protein L7a			29847.1	1	4	0.000213	0.121
	96	IPI00022774	Transitional endoplasmic reticulum ATPase			89175.6	1	4	0.000213	0.0634
	97	IPI00304692	Heterogeneous nuclear ribonucleoprotein G			42315.7	1	4	0.000213	0.13
	98	IPI00034049,IPI00399170	Isoform 1 of Regulator of nonsense transcripts 1			124329	1	4	0.000213	0.0407
	99	IPI00021840	40S ribosomal protein S6			28663.7	1	4	0.000213	0.137
	100	IPI00016610	Poly(rC)-binding protein 1			37480.2	1	4	0.000213	0.143
	101	IPI00179330	ubiquitin and ribosomal protein S27a precursor			17947.6	1	3	0.00208	0.199
	102	IPI00456429,IPI00719280,IPI00743241,IPI00743650,IPI00744274,IPI00783060,IPI00784990,IPI00787573,IPI00789107,IPI00789823,IPI00790633,IPI00792712,IPI00793330,IPI00793729,IPI00793810,IPI00794211,IPI00794925,IPI00795527,IPI00796007,IPI00796600,IPI00797400,IPI00797482,IPI00798127,IPI00798155	ubiquitin and ribosomal protein L40 precursor			77325.8	1	3	0.00208	0.0447
	103	IPI00026272,IPI00031562,IPI00216456,IPI00303315	Histone H2A type 1-B			14023.9	1	3	0.00106	0.178
	104	IPI00011654	Tubulin beta chain			49652.6	1	3	0.000585	0.403
	105	IPI00003935,IPI00152785,IPI00220403	Histone H2B type 2-E			13771.5	1	3	0.000479	0.32
	106	IPI00018534,IPI00020101,IPI00152906,IPI00303133,IPI00329665,IPI00554798,IPI00719084,IPI00794461	Histone H2B type 1-L			13743.4	1	3	0.000479	0.32
	107	IPI00479145	Keratin, type I cytoskeletal 19			44075	1	3	0.000426	0.075
	108	IPI00028888,IPI00220684	Isoform 1 of Heterogeneous nuclear ribonucleoprotein D0			38416.5	1	3	0.000426	0.0901
	109	IPI00477150	36 kDa protein			36447	1	3	0.000426	0.097
	110	IPI00171611,IPI00219038,IPI00465070,IPI00719351	Histone H3.2			15239.5	1	3	0.000372	0.237
	111	IPI00216402	Histone H3.1t			15359.6	1	3	0.000372	0.237
	112	IPI00453473	Histone H4			11218.5	1	3	0.000319	0.294
	113	IPI00646917	Cleavage and polyadenylation specificity factor 5			26210.1	1	3	0.000319	0.128
	114	IPI00646144	ATPase family, AAA domain containing 3A			64338.1	1	3	0.000319	0.049
	115	IPI00017297	Matrin-3			94608.7	1	3	0.000319	0.0378
	116	IPI00413108,IPI00553164	Ribosomal protein SA			33295.5	1	3	0.000319	0.107
	117	IPI00012066,IPI00216689,IPI00470509,IPI00796337	poly(rC)-binding protein 2 isoform b			38204.5	1	3	0.000319	0.191
	118	IPI00419585	Peptidyl-prolyl cis-trans isomerase A			17863.7	1	3	0.000319	0.232
	119	IPI00410714	Hemoglobin subunit alpha			15108.4	1	3	0.000319	0.234
	120	IPI00793696	19 kDa protein			19392.5	1	3	0.000266	0.179
	121	IPI00017963	Small nuclear ribonucleoprotein Sm D2			13509.1	1	3	0.000266	0.178
	122	IPI00013174	Isoform 1 of RNA-binding protein 14			69474.3	1	3	0.000266	0.0493
	123	IPI00040897	similar to small nuclear ribonucleoprotein D2			13351.5	1	3	0.000266	0.179
	124	IPI00179964,IPI00183626,IPI00334175	Isoform 1 of Polypyrimidine tract-binding protein 1			57204.5	1	3	0.000266	0.0471
	125	IPI00220706	Hemoglobin subunit gamma-1			15991.3	1	3	0.000266	0.24
	126	IPI00008433	40S ribosomal protein S5			22727.8	1	3	0.000266	0.148
	127	IPI00021692,IPI00218263,IPI00384261,IPI00395357,IPI00410279	Isoform EXP42 of Muscleblind-like protein			37044.4	1	3	0.000213	0.0733
	128	IPI00003918	60S ribosomal protein L4			47549.9	1	3	0.000213	0.0751
	129	IPI00165230,IPI00335930	Isoform 1 of DAZ-associated protein 1			43365	1	3	0.000213	0.101
	130	IPI00015833	Coiled-coil-helix-coiled-coil-helix domain-containing protein 3			26134.5	1	3	0.000213	0.141
	131	IPI00220740,IPI00549248	Isoform 2 of Nucleophosmin			29446.9	1	3	0.000213	0.0943
	132	IPI00017448	40S ribosomal protein S21			9093.6	1	3	0.000213	0.337
	133	IPI00377261	Isoform 1 of Far upstream element-binding protein 3			61621.9	1	3	0.000213	0.0542
	134	IPI00219156	60S ribosomal protein L30			12635.5	1	3	0.000213	0.281
	135	IPI00103994	Leucyl-tRNA synthetase, cytoplasmic			134453	1	3	0.000213	0.0264
	136	IPI00304596	Non-POU domain-containing octamer-binding protein			54213.6	1	3	0.000213	0.0807
	137	IPI00033022	Isoform 1 of Dynamin-2			98049.9	1	3	0.000213	0.0379
	138	IPI00012442	Ras GTPase-activating protein-binding protein 1			52144.8	1	3	0.000213	0.0773
	139	IPI00216113,IPI00290435	Isoform 2 of Kinesin-like protein KIF2C			75544.8	1	3	0.00016	0.0581
	140	IPI00465430,IPI00644712	70 kDa protein			69855.4	1	3	0.00016	0.0575
	141	IPI00022744,IPI00219994	Isoform 1 of Exportin-2			110404	1	3	0.00016	0.0288
	142	IPI00556485,IPI00791188,IPI00792267,IPI00793002,IPI00794884	RPLP0 protein			27418.4	1	3	0.00016	0.126
	143	IPI00023048,IPI00642971	Elongation factor 1-delta			30972.7	1	3	0.00016	0.164
	144	IPI00027423,IPI00550451	protein phosphatase 1, catalytic subunit, alpha isoform 3			38615.1	1	3	0.00016	0.0792
	145	IPI00219678	Eukaryotic translation initiation factor 2 subunit 1			35963.5	1	3	0.00016	0.112
	146	IPI00001639	Importin beta-1 subunit			97153.3	1	3	0.00016	0.0445
	147	IPI00059366,IPI00304171,IPI00744148	H2A histone family, member Y isoform 2			39472.7	1	3	0.00016	0.0782
	148	IPI00004416	Charged multivesicular body protein 2a			25087	1	3	0.00016	0.108
	149	IPI00009328	Probable ATP-dependent RNA helicase DDX48			46723.2	1	3	0.00016	0.0854
	150	IPI00017334	Prohibitin			29786.6	1	3	0.00016	0.11
	151	IPI00011913	Heterogeneous nuclear ribonucleoprotein A0			30822.5	1	3	0.00016	0.108
	152	IPI00215780	40S ribosomal protein S19			15911.3	1	3	0.00016	0.194
	153	IPI00008530	60S acidic ribosomal protein P0			34256.3	1	3	0.00016	0.101
	154	IPI00007074	Tyrosyl-tRNA synthetase, cytoplasmic			58995.9	1	3	0.00016	0.0588
	155	IPI00025491	Eukaryotic initiation factor 4A-I			46137.3	1	3	0.00016	0.103
	156	IPI00643041,IPI00793015,IPI00795671,IPI00796462	GTP-binding nuclear protein Ran			24273.9	1	3	0.00016	0.135
	157	IPI00181306,IPI00514856	Isoform 3 of Ubiquitin-associated protein 2-like			112562	1	2	0.000213	0.0225
	158	IPI00412579	60S ribosomal protein L10a			24682.8	1	2	0.000213	0.134
	159	IPI00023785,IPI00651653,IPI00651677	Isoform 1 of Probable ATP-dependent RNA helicase DDX17			72540.2	1	2	0.000213	0.0874
	160	IPI00013068	Eukaryotic translation initiation factor 3 subunit 6			52204.6	1	2	0.00016	0.0405
	161	IPI00025091	40S ribosomal protein S11			18282.1	1	2	0.00016	0.14
	162	IPI00006181	Eukaryotic translation initiation factor 3 subunit 7			63955.8	1	2	0.00016	0.0493
	163	IPI00024660,IPI00386516,IPI00420088,IPI00643007	Isoform 1 of Protein KIAA0174			39734.2	1	2	0.000106	0.0495
	164	IPI00396435	DEAH (Asp-Glu-Ala-His) box polypeptide 15			92813.4	1	2	0.000106	0.0246
	165	IPI00807557	Hypothetical protein (Fragment)			45133.4	1	2	0.000106	0.0419
	166	IPI00550363,IPI00647915	Transgelin-2			22242.7	1	2	0.000106	0.131
	167	IPI00217975	Lamin-B1			66260.4	1	2	0.000106	0.0359
	168	IPI00413324,IPI00478208	60S ribosomal protein L17			21248.2	1	2	0.000106	0.0984
	169	IPI00292020	Spermidine synthase			33806.4	1	2	0.000106	0.0596
	170	IPI00013485	40S ribosomal protein S2			31307.2	1	2	0.000106	0.0785
	171	IPI00646361	KIAA0023 protein			215685	1	2	0.000106	0.0119
	172	IPI00216587,IPI00645201	40S ribosomal protein S8			24057.2	1	2	0.000106	0.0773
	173	IPI00554723	60S ribosomal protein L10			24428.4	1	2	0.000106	0.0845
	174	IPI00005198	Interleukin enhancer-binding factor 2			43044.7	1	2	0.000106	0.0667
	175	IPI00016932	inositol polyphosphate phosphatase-like 1			138584	0.999	2	0.000213	0.0151
	176	IPI00008240	Methionyl-tRNA synthetase, cytoplasmic			101100	0.999	2	0.000213	0.0244
	177	IPI00025039	rRNA 2'-O-methyltransferase fibrillarin			33766.1	0.999	2	0.00016	0.0748
	178	IPI00021266,IPI00789159,IPI00793523,IPI00794894	60S ribosomal protein L23a			17786	0.999	2	0.000106	0.057
	179	IPI00027270	60S ribosomal protein L26			17240.4	0.999	2	0.000106	0.172
	180	IPI00007928	Pre-mRNA-processing-splicing factor 8			273591	0.999	2	0.000106	0.00814
	181	IPI00010720	T-complex protein 1 subunit epsilon			59654.3	0.999	2	0.000106	0.0388
	182	IPI00786982	similar to phosphoglycerate mutase family member 5			40431.7	0.999	2	0.000106	0.0503
	183	IPI00000000	Trypsin - Sus scrofa (Pig).			24391.3	0.998	2	0.0024	0.13
	184	IPI00217030	40S ribosomal protein S4, X isoform			29450.1	0.998	2	0.000266	0.0725
	185	IPI00217471	Hemoglobin subunit epsilon			16053.8	0.998	2	0.000213	0.219
	186	IPI00444262,IPI00604620	CDNA FLJ45706 fis, clone FEBRA2028457, highly similar to Nucleolin			74410.2	0.998	2	0.000213	0.0335
	187	IPI00025815	TAR DNA-binding protein 43			44721.7	0.998	2	0.000213	0.0725
	188	IPI00024933	60S ribosomal protein L12			17801.1	0.998	2	0.000213	0.206
	189	IPI00013971,IPI00023505,IPI00646445	Isoform IIC1 of Low affinity immunoglobulin gamma Fc region receptor II-c precursor			35560.1	0.998	2	0.000213	0.0588
	190	IPI00221091	40S ribosomal protein S15a			14690.8	0.998	2	0.000213	0.0853
	191	IPI00739117	HBxAg transactivated protein 2			308586	0.998	2	0.000213	0.0071
	192	IPI00399212,IPI00414127	similar to Ran-specific GTPase-activating protein			23292.8	0.998	2	0.00016	0.11
	193	IPI00012345,IPI00215879,IPI00556297	Isoform SRP55-1 of Splicing factor, arginine/serine-rich 6			39570.4	0.998	2	0.00016	0.0523
	194	IPI00303476	ATP synthase subunit beta, mitochondrial precursor			56542.5	0.998	2	0.00016	0.0454
	195	IPI00438229	tripartite motif-containing 28 protein			88531	0.998	2	0.00016	0.0311
	196	IPI00221088	40S ribosomal protein S9			22443.3	0.998	2	0.00016	0.0881
	197	IPI00554676,IPI00816618	Hemoglobin subunit gamma-2			15977.3	0.998	2	0.00016	0.253
	198	IPI00022256,IPI00619900,IPI00798379	AP-2 complex subunit mu-1			49637.7	0.998	2	0.00016	0.0437
	199	IPI00031836	Developmentally-regulated GTP-binding protein 1			40525.8	0.998	2	0.00016	0.0708
	200	IPI00397904	Nuclear pore complex protein Nup93			93473.2	0.998	2	0.00016	0.0269
	201	IPI00429191	Eukaryotic peptide chain release factor subunit 1			48883.4	0.998	2	0.00016	0.0528
	202	IPI00030179,IPI00398699	60S ribosomal protein L7			29209.7	0.998	2	0.00016	0.0847
	203	IPI00219365	Moesin			67672.6	0.998	2	0.00016	0.0295
	204	IPI00218918	Annexin A1			38566.7	0.998	2	0.000106	0.0551
	205	IPI00065671	Isoform 1 of Uridine-cytidine kinase 2			29281.4	0.998	2	0.000106	0.069
	206	IPI00640703	Isoform 1 of Exportin-5			136297	0.998	2	0.000106	0.0166
	207	IPI00017160	Uncharacterized protein C6orf55			33861.9	0.998	2	0.000106	0.0586
	208	IPI00215719	60S ribosomal protein L18			21486	0.998	2	0.000106	0.128
	209	IPI00015018	Inorganic pyrophosphatase			32642.6	0.998	2	0.000106	0.0623
	210	IPI00011274,IPI00045498	heterogeneous nuclear ribonucleoprotein D-like			27174.1	0.998	2	0.000106	0.135
	211	IPI00396321	Leucine-rich repeat-containing protein 59			34913.4	0.998	2	0.000106	0.0652
	212	IPI00795769	52 kDa protein			51765.4	0.998	2	0.000106	0.0435
	213	IPI00024417,IPI00784470	Huntingtin-interacting protein 1-related protein			119372	0.998	2	0.000106	0.0187
	214	IPI00005615,IPI00642600,IPI00644708	Nucleolysin TIAR			41571.9	0.998	2	0.000106	0.0533
	215	IPI00219682	Erythrocyte band 7 integral membrane protein			31582.9	0.998	2	0.000106	0.0767
	216	IPI00329633	Threonyl-tRNA synthetase, cytoplasmic			83419.8	0.998	2	0.000106	0.0249
	217	IPI00026185,IPI00218782,IPI00642256	Isoform 1 of F-actin capping protein subunit beta			31333.6	0.998	2	0.000106	0.0686
	218	IPI00300074	Phenylalanyl-tRNA synthetase beta chain			66114.6	0.998	2	0.000106	0.0306
	219	IPI00300371	Splicing factor 3B subunit 3			135561	0.998	2	0.000106	0.0189
	220	IPI00297211	SWI/SNF-related matrix-associated actin-dependent regulator of chromatin subfamily A member 5			121893	0.998	2	0.000106	0.0209
	221	IPI00005861,IPI00377152	Isoform 1 of U4/U6 small nuclear ribonucleoprotein Prp3			77512.7	0.998	2	0.000106	0.041
	222	IPI00018597	Isoform Long of Tyrosine-protein kinase SYK			72049.8	0.998	2	0.000106	0.0315
	223	IPI00015952,IPI00782985	Eukaryotic translation initiation factor 4 gamma 2			102349	0.998	2	0.000106	0.0254
	224	IPI00022820	Transcription initiation factor IIB			34816	0.998	2	0.000106	0.0601
	225	IPI00180954	Cold-inducible RNA-binding protein			18630.3	0.998	2	0.000106	0.186
	226	IPI00003362	HSPA5 protein			72405.6	0.998	2	0.000106	0.0565
	227	IPI00024425	Putative eukaryotic translation initiation factor 3 subunit			146654	0.998	2	0.000106	0.016
	228	IPI00374068	Isoform 1 of ADAMTS-like protein 4 precursor			116525	0.998	2	0.000106	0.0233
	229	IPI00789847	Protein			90085.6	0.998	2	0.000106	0.106
	230	IPI00024364	Transportin 1 (Importin beta-)2			102341	0.998	2	0.000106	0.0256
	231	IPI00215884	splicing factor, arginine/serine-rich 1 isoform 1			27727.1	0.998	2	0.000106	0.0847
	232	IPI00012493,IPI00794659	40S ribosomal protein S20			13355	0.998	2	0.000106	0.193
	233	IPI00745955	EBNA1 binding protein 2			40667.4	0.998	2	0.000106	0.0609
	234	IPI00009342	Ras GTPase-activating-like protein IQGAP1			189241	0.998	2	0.000106	0.0133
	235	IPI00003482	2,4-dienoyl-CoA reductase, mitochondrial precursor			36050.9	0.998	2	0.000106	0.0687
	236	IPI00297579	Chromobox protein homolog 3			20794	0.998	2	0.000106	0.148
	237	IPI00016832,IPI00472442	Isoform Short of Proteasome subunit alpha type 1			30221.9	0.998	2	0.000106	0.13
	238	IPI00456359	Isoform 1 of Ataxin-2-like protein			113354	0.998	2	0.000106	0.0167
	239	IPI00031691	60S ribosomal protein L9			21845.7	0.998	2	0.000106	0.0573
	240	IPI00027269	E3 ubiquitin-protein ligase CBL			99631.4	0.998	2	0.000106	0.0254
	241	IPI00022597	NEDD8-conjugating enzyme Ubc12			20882.9	0.998	2	0.000106	0.104
	242	IPI00024145,IPI00216024,IPI00216026,IPI00216027,IPI00411815,IPI00455531,IPI00718908,IPI00737171	Isoform 1 of Voltage-dependent anion-selective channel protein 2			38075.7	0.998	2	0.000106	0.0634
	243	IPI00456898	similar to ribosomal protein S12			14579.8	0.998	2	0.000106	0.144
	244	IPI00216318,IPI00759832	tyrosine 3-monooxygenase/tryptophan 5-monooxygenase activation protein, beta polypeptide			28065.1	0.998	2	0.000106	0.0894
	245	IPI00005159	Actin-like protein 2			44743.7	0.998	2	0.000106	0.0584
	246	IPI00465233,IPI00745266	DJ1014D13.1 protein			70886.5	0.998	2	0.000106	0.0313
	247	IPI00017381	Replication factor C subunit 4			39664.5	0.997	2	0.000106	0.0551
	248	IPI00221354,IPI00260715,IPI00645208,IPI00785172	Isoform Short of RNA-binding protein FUS			31977.1	0.997	2	0.000106	0.11
	249	IPI00027096,IPI00478900	39S ribosomal protein L19, mitochondrial precursor			33517.6	0.997	2	0.000106	0.0616
	250	IPI00297084	dolichyl-diphosphooligosaccharide-protein glycosyltransferase precursor			50784.5	0.996	2	0.000106	0.0439

## Sheet: (I) D40A, K562-α4 rep. 2
Table S1
(I) Proteins identified for VCAM-1(D40A) control ligand-affinity purification using K562-α4 cells (biological replicate 2)
Biological experiment:
Cell line	SILAC	Purification	Crosslinker	Lysis	Samples pooled	Elution	Comments
K562-α4	-	VCAM-1(D40A)–coated beads	3 mM DTBP	0.5% (w/v) TX-100	4	150 μl 2× RSB	-
SDS-PAGE gel:
Gel	Load (μl/lane)	Lane	Gel slice	Size range (kDa)	Comments
1.0-mm 4–12% bis/tris MES	40	2, gel 3	1–30	10–600	30 slices
Mass spectrometry:
Instrument	Run	Injection (μl)	Peak-list file	Intermediate file	File merge	Comments
4000 Q TRAP	IDA LC-MS/MS	5	181007_JH_2.01_IDA.mgf, 181007_JH_2.02_IDA.mgf, 181007_JH_2.03_IDA.mgf, 181007_JH_2.04_IDA.mgf, 181007_JH_2.05_IDA.mgf, 181007_JH_2.06_IDA.mgf, 181007_JH_2.07_IDA.mgf, 181007_JH_2.08_IDA.mgf, 181007_JH_2.09_IDA.mgf, 181007_JH_2.10_IDA.mgf, 181007_JH_2.11_IDA.mgf, 181007_JH_2.12_IDA.mgf, 181007_JH_2.13_IDA.mgf, 181007_JH_2.14_IDA.mgf, 181007_JH_2.15_IDA.mgf, 191007_JH_2.16_IDA.mgf, 191007_JH_2.17_…	VCAM D40A a4 wt BBA 101007 set.dat	Mascot Daemon merge	-
Database search:
Engine/Server	Database	Taxonomy	Enzyme specificity	Fixed mods	Variable mods	Peptide tol.	MS/MS tol.	Peptide threshold	Protein threshold	Comments
Scaffold (version 1.7.00): Mascot (version 2.2.03), X! Tandem (version 2007.01.01.1)	IPI Human (Contam.) (version 3.34)	-	Trypsin (max. 1 miss)	Carbamidomethyl (C)	Oxidation (M), 13C6 (R)	1.5	0.5	0.9	99%, 2 peptides	-
Protein summary:
	Hit	Accession number(s)	Description			Mass (Da)	Protein probability	Unique peptides	Total spectra	Sequence coverage
	1	IPI00024067,IPI00455383	clathrin heavy chain 1			191601	1	36	0.00356	0.26
	2	IPI00645907	fatty acid synthase			273409	1	28	0.00152	0.131
	3	IPI00708398	Serum albumin precursor			69276.2	1	24	0.00989	0.417
	4	IPI00296337	Isoform 1 of DNA-dependent protein kinase catalytic subunit			469078	1	24	0.00161	0.0594
	5	IPI00333541	Filamin-A			280580	1	21	0.0013	0.101
	6	IPI00171903,IPI00383296	heterogeneous nuclear ribonucleoprotein M isoform a			77499.3	1	17	0.00161	0.281
	7	IPI00003865	Isoform 1 of Heat shock cognate 71 kDa protein			70881.8	1	16	0.000868	0.26
	8	IPI00007752	Tubulin beta-2C chain			49812.7	1	15	0.00265	0.445
	9	IPI00017617	Probable ATP-dependent RNA helicase DDX5			69131.7	1	14	0.00143	0.28
	10	IPI00021439,IPI00021440	Actin, cytoplasmic 1			41719.8	1	13	0.00256	0.395
	11	IPI00334775,IPI00414676	85 kDa protein			84743.6	1	13	0.00117	0.202
	12	IPI00479786	KH-type splicing regulatory protein			73097.6	1	13	0.00117	0.236
	13	IPI00018136,IPI00082827,IPI00643490	Isoform 1 of Vascular cell adhesion protein 1 precursor			71238.4	1	12	0.00347	0.235
	14	IPI00298994,IPI00784273	271 kDa protein			269747	1	12	0.000781	0.059
	15	IPI00246058	PDCD6IP protein			96802.5	1	12	0.000738	0.161
	16	IPI00742905	ATP-dependent RNA helicase A			146459	1	11	0.000738	0.0989
	17	IPI00010896	Chloride intracellular channel protein 1			26774.1	1	11	0.000564	0.558
	18	IPI00396378	Isoform B1 of Heterogeneous nuclear ribonucleoproteins A2/B1			37412.3	1	9	0.0013	0.38
	19	IPI00418471	Vimentin			53503.5	1	9	0.00113	0.23
	20	IPI00472102,IPI00784154	61 kDa protein			61195.9	1	9	0.000781	0.217
	21	IPI00011253	40S ribosomal protein S3			26670.6	1	9	0.000607	0.432
	22	IPI00013468,IPI00514701	Mitotic checkpoint protein BUB3			36936.5	1	9	0.000564	0.362
	23	IPI00000874,IPI00640741	Peroxiredoxin-1			22092.9	1	9	0.000564	0.442
	24	IPI00256684,IPI00304577,IPI00793223	Isoform B of AP-2 complex subunit alpha-1			105355	1	9	0.000564	0.0995
	25	IPI00000873	Valyl-tRNA synthetase			140460	1	9	0.000564	0.0965
	26	IPI00186290	Elongation factor 2			95190.9	1	9	0.000434	0.103
	27	IPI00008524,IPI00796945	Isoform 1 of Polyadenylate-binding protein 1			70653.3	1	9	0.000434	0.153
	28	IPI00807531	IGHG1 protein			51967.9	1	8	0.00256	0.215
	29	IPI00387144,IPI00792677	Tubulin alpha-ubiquitous chain			50133.7	1	8	0.000911	0.235
	30	IPI00217963	Keratin, type I cytoskeletal 16			51119.8	1	8	0.00039	0.233
	31	IPI00788958	Heat shock 70kDa protein 9B variant (Fragment)			73617.2	1	8	0.00039	0.162
	32	IPI00377261	Isoform 1 of Far upstream element-binding protein 3			61621.9	1	8	0.000347	0.175
	33	IPI00396485,IPI00472724	Elongation factor 1-alpha 1			50123.2	1	7	0.0013	0.188
	34	IPI00220706	Hemoglobin subunit gamma-1			15991.3	1	7	0.000998	0.459
	35	IPI00013877,IPI00216492,IPI00216493	Isoform 1 of Heterogeneous nuclear ribonucleoprotein H3			36909.6	1	7	0.000911	0.315
	36	IPI00220327	Keratin, type II cytoskeletal 1			65870	1	7	0.000607	0.128
	37	IPI00514856	Isoform 1 of Ubiquitin-associated protein 2-like			114516	1	7	0.000521	0.118
	38	IPI00026689	Hypothetical protein DKFZp686L20222			34762.1	1	7	0.000521	0.257
	39	IPI00013296	40S ribosomal protein S18			17570.1	1	7	0.000477	0.404
	40	IPI00216184,IPI00290738,IPI00400849	Isoform 2 of Phosphatidylinositol-binding clathrin assembly protein			68747.7	1	7	0.000477	0.157
	41	IPI00025512	Heat-shock protein beta-1			22764.6	1	7	0.000434	0.405
	42	IPI00306369	NOL1/NOP2/Sun domain family 2 protein			86454.8	1	7	0.000434	0.123
	43	IPI00641950	Lung cancer oncogene 7			37871.3	1	7	0.00039	0.193
	44	IPI00219018,IPI00795257	Glyceraldehyde-3-phosphate dehydrogenase			31530	1	7	0.00039	0.386
	45	IPI00216049,IPI00216746,IPI00807545	Isoform 1 of Heterogeneous nuclear ribonucleoprotein K			50960.5	1	7	0.000347	0.149
	46	IPI00453473	Histone H4			11218.5	1	6	0.00104	0.52
	47	IPI00220365,IPI00384463,IPI00386533,IPI00479262,IPI00552639,IPI00759560,IPI00798400	EIF4G1 variant protein (Fragment)			154870	1	6	0.000521	0.0484
	48	IPI00179964,IPI00183626,IPI00334175	Isoform 1 of Polypyrimidine tract-binding protein 1			57204.5	1	6	0.000477	0.156
	49	IPI00027834,IPI00783589,IPI00796199	heterogeneous nuclear ribonucleoprotein L isoform a			64177.1	1	6	0.000434	0.136
	50	IPI00217030	40S ribosomal protein S4, X isoform			29450.1	1	6	0.00039	0.218
	51	IPI00026271	40S ribosomal protein S14			16123.7	1	6	0.000347	0.413
	52	IPI00550363,IPI00647915	Transgelin-2			22242.7	1	6	0.000347	0.379
	53	IPI00008557	insulin-like growth factor 2 mRNA binding protein 1			63462.5	1	6	0.000347	0.137
	54	IPI00215637	ATP-dependent RNA helicase DDX3X			73096.5	1	6	0.000347	0.123
	55	IPI00479315	31 kDa protein			30531.3	1	6	0.000347	0.182
	56	IPI00300725	Keratin, type II cytoskeletal 6A			59897.2	1	6	0.000304	0.149
	57	IPI00011285	Calpain-1 catalytic subunit			81874.6	1	6	0.000304	0.104
	58	IPI00003704	Isoform 1 of RNA-binding protein 4			40296.2	1	6	0.000304	0.242
	59	IPI00643041,IPI00793015,IPI00795671,IPI00796462	GTP-binding nuclear protein Ran			24273.9	1	6	0.000304	0.279
	60	IPI00007928	Pre-mRNA-processing-splicing factor 8			273591	1	6	0.00026	0.0244
	61	IPI00015952,IPI00782985	Eukaryotic translation initiation factor 4 gamma 2			98136.9	1	6	0.00026	0.0783
	62	IPI00449049	Poly [ADP-ribose] polymerase 1			112939	1	6	0.00026	0.081
	63	IPI00031570	Probable UPF0334 kinase-like protein C1orf57			20694.8	1	6	0.00026	0.411
	64	IPI00179330	ubiquitin and ribosomal protein S27a precursor			17947.6	1	5	0.00161	0.314
	65	IPI00456429,IPI00719280,IPI00743241,IPI00743650,IPI00744274,IPI00783060,IPI00784990,IPI00787573,IPI00789107,IPI00789823,IPI00790633,IPI00792712,IPI00793330,IPI00793729,IPI00793810,IPI00794211,IPI00794925,IPI00795527,IPI00796007,IPI00796600,IPI00797400,IPI00797482,IPI00798127,IPI00798155	ubiquitin and ribosomal protein L40 precursor			14710.9	1	5	0.00161	0.383
	66	IPI00018534,IPI00020101,IPI00152906,IPI00303133,IPI00329665,IPI00554798,IPI00719084,IPI00794461	Histone H2B type 1-L			13840.5	1	5	0.000954	0.48
	67	IPI00217466	Histone H1.2			22202.1	1	5	0.000694	0.173
	68	IPI00016932	inositol polyphosphate phosphatase-like 1			138584	1	5	0.00039	0.0445
	69	IPI00247871,IPI00744062	Transcription elongation regulator 1			123944	1	5	0.000347	0.0474
	70	IPI00024989,IPI00411680	Protein-L-isoaspartate (D-aspartate) O-methyltransferase			24661.8	1	5	0.000347	0.285
	71	IPI00016610	Poly(rC)-binding protein 1			37480.2	1	5	0.000347	0.216
	72	IPI00001159	GCN1-like protein 1			292919	1	5	0.000304	0.0191
	73	IPI00021327	Isoform 1 of Growth factor receptor-bound protein 2			25188.8	1	5	0.000304	0.175
	74	IPI00479217,IPI00644079	heterogeneous nuclear ribonucleoprotein U isoform b			88962.3	1	5	0.00026	0.0769
	75	IPI00017963	Small nuclear ribonucleoprotein Sm D2			13509.1	1	5	0.00026	0.33
	76	IPI00646917	Cleavage and polyadenylation specificity factor 5			26210.1	1	5	0.00026	0.291
	77	IPI00040897	similar to small nuclear ribonucleoprotein D2			13351.5	1	5	0.00026	0.333
	78	IPI00420014	U5 small nuclear ribonucleoprotein 200 kDa helicase			244496	1	5	0.00026	0.0243
	79	IPI00215780	40S ribosomal protein S19			15911.3	1	5	0.00026	0.243
	80	IPI00646361	KIAA0023 protein			215685	1	5	0.00026	0.0286
	81	IPI00218918	Annexin A1			38566.7	1	5	0.000217	0.174
	82	IPI00013174	Isoform 1 of RNA-binding protein 14			69474.3	1	5	0.000217	0.0972
	83	IPI00021263,IPI00790768	14-3-3 protein zeta/delta			27727.9	1	5	0.000217	0.229
	84	IPI00034006	Tyrosine-protein phosphatase non-receptor type 23			178957	1	5	0.000217	0.0318
	85	IPI00011654	Tubulin beta chain			49652.6	1	4	0.000868	0.552
	86	IPI00410714	Hemoglobin subunit alpha			15108.4	1	4	0.000868	0.312
	87	IPI00419585	Peptidyl-prolyl cis-trans isomerase A			17863.7	1	4	0.000607	0.238
	88	IPI00013881,IPI00479191	heterogeneous nuclear ribonucleoprotein H1			49211.8	1	4	0.000564	0.138
	89	IPI00217471	Hemoglobin subunit epsilon			16053.8	1	4	0.000477	0.425
	90	IPI00215965,IPI00465365,IPI00797148,IPI00816268	heterogeneous nuclear ribonucleoprotein A1 isoform b			34162.4	1	4	0.00039	0.206
	91	IPI00171611,IPI00219038,IPI00465070,IPI00719351	Histone H3.2			15179.5	1	4	0.000304	0.244
	92	IPI00216402	Histone H3.1t			15359.6	1	4	0.000304	0.244
	93	IPI00419880	40S ribosomal protein S3a			29796.1	1	4	0.000304	0.148
	94	IPI00216592,IPI00477313,IPI00759596	Isoform C1 of Heterogeneous nuclear ribonucleoproteins C1/C2			32320	1	4	0.000304	0.154
	95	IPI00024660,IPI00386516,IPI00420088,IPI00643007	Isoform 1 of Protein KIAA0174			39962.5	1	4	0.00026	0.128
	96	IPI00013452	glutamyl-prolyl tRNA synthetase			170575	1	4	0.00026	0.0298
	97	IPI00783128	Gamma filamin variant			288939	1	4	0.00026	0.02
	98	IPI00015953	Isoform 1 of Nucleolar RNA helicase 2			87328	1	4	0.00026	0.0639
	99	IPI00797090	78 kDa protein			77828.8	1	4	0.00026	0.0798
	100	IPI00028888,IPI00220684	Isoform 1 of Heterogeneous nuclear ribonucleoprotein D0			32816.7	1	4	0.00026	0.163
	101	IPI00299086,IPI00478874,IPI00479018	Syntenin-1			32427.3	1	4	0.00026	0.252
	102	IPI00456898	similar to ribosomal protein S12			14579.8	1	4	0.00026	0.341
	103	IPI00216691	Profilin-1			14905.1	1	4	0.000217	0.41
	104	IPI00179713,IPI00180983,IPI00743914	insulin-like growth factor 2 mRNA binding protein 2 isoform a			66104.4	1	4	0.000217	0.108
	105	IPI00305978	Aflatoxin B1 aldehyde reductase member 2			39571	1	4	0.000217	0.137
	106	IPI00010740	Isoform Long of Splicing factor, proline- and glutamine-rich			76131.5	1	4	0.000217	0.0736
	107	IPI00784156,IPI00784366	Isoform 1 of AP-2 complex subunit beta-1			104537	1	4	0.000217	0.048
	108	IPI00216393	Isoform Non-brain of Clathrin light chain A			23644	1	4	0.000217	0.229
	109	IPI00027252	Prohibitin-2			33279.6	1	4	0.000217	0.167
	110	IPI00033022	Isoform 1 of Dynamin-2			98049.9	1	4	0.000217	0.0494
	111	IPI00301263	CAD protein			242964	1	4	0.000174	0.0171
	112	IPI00012069,IPI00619898,IPI00619966	NAD			30851	1	4	0.000174	0.161
	113	IPI00013808	Alpha-actinin-4			104839	1	4	0.000174	0.056
	114	IPI00018350	DNA replication licensing factor MCM5			82270.3	1	4	0.000174	0.0708
	115	IPI00221088	40S ribosomal protein S9			22443.3	1	4	0.000174	0.176
	116	IPI00218342	C-1-tetrahydrofolate synthase, cytoplasmic			101412	1	4	0.000174	0.0493
	117	IPI00456969,IPI00477531	Dynein heavy chain, cytosolic			532388	1	4	0.000174	0.00796
	118	IPI00376798,IPI00746438	ribosomal protein L11			19975.9	1	4	0.000174	0.216
	119	IPI00025974	Charged multivesicular body protein 4b			24933.2	1	4	0.000174	0.228
	120	IPI00103994	Leucyl-tRNA synthetase, cytoplasmic			134453	1	4	0.000174	0.04
	121	IPI00413108,IPI00553164	Ribosomal protein SA			32704.9	1	4	0.000174	0.143
	122	IPI00021405	Isoform A of Lamin-A/C			74122.7	1	4	0.000174	0.0753
	123	IPI00026272,IPI00031562,IPI00216456,IPI00303315	Histone H2A type 1-B			14023.9	1	3	0.00104	0.302
	124	IPI00000875,IPI00747497	Elongation factor 1-gamma			49970.2	1	3	0.000304	0.0711
	125	IPI00010270	Ras-related C3 botulinum toxin substrate 2 precursor			21411.2	1	3	0.000217	0.172
	126	IPI00479145	Keratin, type I cytoskeletal 19			44075	1	3	0.000217	0.07
	127	IPI00783271	Leucine-rich PPR motif-containing protein			157894	1	3	0.000217	0.0244
	128	IPI00219153	60S ribosomal protein L22			14638.1	1	3	0.000217	0.291
	129	IPI00007019	Peptidyl-prolyl cis-trans isomerase-like 1			18219.3	1	3	0.000217	0.265
	130	IPI00010153,IPI00742805,IPI00795408	60S ribosomal protein L23			14847.9	1	3	0.000217	0.329
	131	IPI00220362	10 kDa heat shock protein, mitochondrial			10782.5	1	3	0.000217	0.307
	132	IPI00219156	60S ribosomal protein L30			12635.5	1	3	0.000217	0.342
	133	IPI00796076	23 kDa protein			23209.6	1	3	0.000217	0.134
	134	IPI00008433	40S ribosomal protein S5			22727.8	1	3	0.000217	0.182
	135	IPI00218693,IPI00642457	Adenine phosphoribosyltransferase			19459.3	1	3	0.000174	0.246
	136	IPI00215719	60S ribosomal protein L18			21486	1	3	0.000174	0.198
	137	IPI00021304	Keratin, type II cytoskeletal 2 epidermal			65848.4	1	3	0.000174	0.0558
	138	IPI00018140,IPI00402182,IPI00402183,IPI00402184	Isoform 1 of Heterogeneous nuclear ribonucleoprotein Q			65665.1	1	3	0.000174	0.0765
	139	IPI00018465	T-complex protein 1 subunit eta			59349.8	1	3	0.000174	0.07
	140	IPI00023048,IPI00642971	Elongation factor 1-delta			30972.7	1	3	0.000174	0.164
	141	IPI00025091	40S ribosomal protein S11			18282.1	1	3	0.000174	0.21
	142	IPI00216699,IPI00397834	Isoform 2 of Unc-112-related protein 2			75414.2	1	3	0.000174	0.0618
	143	IPI00017448	40S ribosomal protein S21			9093.6	1	3	0.000174	0.458
	144	IPI00789847	Protein			90085.6	1	3	0.000174	0.131
	145	IPI00027350,IPI00375400	Peroxiredoxin-2			16084.8	1	3	0.000174	0.318
	146	IPI00012074	Heterogeneous nuclear ribonucleoprotein R			70925.8	1	3	0.000174	0.0569
	147	IPI00027626	T-complex protein 1 subunit zeta			57876.1	1	3	0.000174	0.119
	148	IPI00456359	Isoform 1 of Ataxin-2-like protein			113354	1	3	0.000174	0.0326
	149	IPI00220301	Peroxiredoxin-6			24886.9	1	3	0.000174	0.17
	150	IPI00216587,IPI00645201	40S ribosomal protein S8			24057.2	1	3	0.000174	0.169
	151	IPI00554648	Keratin, type II cytoskeletal 8			53557	1	3	0.000174	0.108
	152	IPI00221089	40S ribosomal protein S13			17074.1	1	3	0.00013	0.153
	153	IPI00640703	Isoform 1 of Exportin-5			136297	1	3	0.00013	0.0307
	154	IPI00030876,IPI00783474	diaphanous 1 isoform 1			141335	1	3	0.00013	0.0252
	155	IPI00294627,IPI00386114,IPI00386117,IPI00386118,IPI00386119,IPI00386120	splicing factor 1 isoform 2			61872	1	3	0.00013	0.0683
	156	IPI00009841,IPI00065554	CDNA FLJ31747 fis, clone NT2RI2007377, highly similar to RNA-BINDING PROTEIN EWS			68947.8	1	3	0.00013	0.0666
	157	IPI00010865,IPI00640088,IPI00643245	Casein kinase II subunit beta			24924.9	1	3	0.00013	0.126
	158	IPI00444262,IPI00604620	CDNA FLJ45706 fis, clone FEBRA2028457, highly similar to Nucleolin			74410.2	1	3	0.00013	0.0582
	159	IPI00302927	T-complex protein 1 subunit delta			57776.7	1	3	0.00013	0.0874
	160	IPI00375441,IPI00644386,IPI00788671	Isoform 1 of Far upstream element-binding protein 1			67455.6	1	3	0.00013	0.0778
	161	IPI00004416	Charged multivesicular body protein 2a			25087	1	3	0.00013	0.108
	162	IPI00011913	Heterogeneous nuclear ribonucleoprotein A0			30822.5	1	3	0.00013	0.144
	163	IPI00024933	60S ribosomal protein L12			17801.1	1	3	0.00013	0.303
	164	IPI00025084,IPI00794720	Calpain small subunit 1			28298.6	1	3	0.00013	0.142
	165	IPI00642816	Signal recognition particle 9 kDa protein			9962.4	1	3	0.00013	0.353
	166	IPI00012493,IPI00794659	40S ribosomal protein S20			13355	1	3	0.00013	0.227
	167	IPI00221092	40S ribosomal protein S16			16296.7	1	3	0.00013	0.234
	168	IPI00027269	E3 ubiquitin-protein ligase CBL			99631.4	1	3	0.00013	0.0397
	169	IPI00552276	Isoform 4 of Sorting nexin-3			16298.3	1	3	0.00013	0.193
	170	IPI00034049,IPI00399170	Isoform 1 of Regulator of nonsense transcripts 1			124329	1	3	0.00013	0.0292
	171	IPI00021840	40S ribosomal protein S6			28663.7	1	3	0.00013	0.125
	172	IPI00793696	19 kDa protein			19392.5	1	2	0.000217	0.131
	173	IPI00217473	Hemoglobin subunit zeta			15488.2	1	2	0.000174	0.149
	174	IPI00019359	Keratin, type I cytoskeletal 9			62113	1	2	0.00013	0.0466
	175	IPI00012066,IPI00216689,IPI00470509,IPI00796337	poly(rC)-binding protein 2 isoform b			38204.5	1	2	0.00013	0.155
	176	IPI00007321,IPI00398727	Isoform 1 of Acyl-protein thioesterase 1			24652.2	1	2	0.00013	0.109
	177	IPI00304925,IPI00807640	Heat shock 70 kDa protein 1			70022	1	2	8.656e-05	0.064
	178	IPI00302925,IPI00784090	Chaperonin containing TCP1, subunit 8 (Theta) variant			59761.2	1	2	8.656e-05	0.04
	179	IPI00024417,IPI00784470	Huntingtin-interacting protein 1-related protein			119372	1	2	8.656e-05	0.0243
	180	IPI00465361	60S ribosomal protein L13			24113	1	2	8.656e-05	0.0952
	181	IPI00025277	Programmed cell death protein 6			21851.1	1	2	8.656e-05	0.105
	182	IPI00221354,IPI00260715,IPI00645208,IPI00785172	Isoform Short of RNA-binding protein FUS			53337	1	2	8.656e-05	0.0591
	183	IPI00000000	Trypsin - Sus scrofa (Pig).			24391.3	0.999	2	0.00234	0.13
	184	IPI00334587,IPI00334713,IPI00742926	Isoform 2 of Heterogeneous nuclear ribonucleoprotein A/B			35949.9	0.999	2	0.000174	0.0934
	185	IPI00556485,IPI00791188,IPI00792267,IPI00793002,IPI00794884	RPLP0 protein			27418.4	0.999	2	0.000174	0.0941
	186	IPI00008530	60S acidic ribosomal protein P0			34256.3	0.999	2	0.000174	0.0757
	187	IPI00022143,IPI00746655	Isoform 1 of Protein FAM62A			122841	0.999	2	0.00013	0.0263
	188	IPI00031691	60S ribosomal protein L9			21845.7	0.999	2	0.00013	0.125
	189	IPI00007188	ADP/ATP translocase 2			32747.3	0.999	2	8.656e-05	0.0741
	190	IPI00465430,IPI00644712	70 kDa protein			69855.4	0.999	2	8.656e-05	0.0312
	191	IPI00396321	Leucine-rich repeat-containing protein 59			34913.4	0.999	2	8.656e-05	0.0749
	192	IPI00301936	ELAV-like protein 1			36074.6	0.999	2	8.656e-05	0.089
	193	IPI00005615,IPI00642600,IPI00644708	Nucleolysin TIAR			41571.9	0.999	2	8.656e-05	0.0587
	194	IPI00644127	Isoleucyl-tRNA synthetase, cytoplasmic			144944	0.999	2	8.656e-05	0.0142
	195	IPI00018597	Isoform Long of Tyrosine-protein kinase SYK			72049.8	0.999	2	8.656e-05	0.0394
	196	IPI00410032,IPI00410118,IPI00759501	Isoform 6 of Quaking protein			37449.9	0.999	2	8.656e-05	0.0968
	197	IPI00008240	Methionyl-tRNA synthetase, cytoplasmic			101100	0.999	2	8.656e-05	0.0244
	198	IPI00215790	60S ribosomal protein L38			8069.3	0.999	2	8.656e-05	0.319
	199	IPI00000816	14-3-3 protein epsilon			29157	0.999	2	8.656e-05	0.169
	200	IPI00005198	Interleukin enhancer-binding factor 2			43044.7	0.999	2	8.656e-05	0.0615
	201	IPI00554676,IPI00816618	Hemoglobin subunit gamma-2			15977.3	0.998	2	0.00026	0.459
	202	IPI00513971	40S ribosomal protein S27			9311.7	0.998	2	0.00026	0.253
	203	IPI00021692,IPI00218263,IPI00384261,IPI00395357,IPI00410279	Isoform EXP42 of Muscleblind-like protein			41798.7	0.998	2	0.000217	0.0438
	204	IPI00218753,IPI00218754,IPI00414101,IPI00478232	Isoform 3 of DNA topoisomerase 2-alpha			178701	0.998	2	0.000217	0.016
	205	IPI00025815	TAR DNA-binding protein 43			44721.7	0.998	2	0.000217	0.058
	206	IPI00221091	40S ribosomal protein S15a			14690.8	0.998	2	0.000217	0.178
	207	IPI00293276	Macrophage migration inhibitory factor			12327.3	0.998	2	0.00013	0.175
	208	IPI00009946	Mitochondrial import receptor subunit TOM34			34542.3	0.998	2	0.00013	0.0841
	209	IPI00175096	Tetratricopeptide repeat domain 9C			19995.1	0.998	2	0.00013	0.17
	210	IPI00165230,IPI00335930	Isoform 1 of DAZ-associated protein 1			43365	0.998	2	0.00013	0.0762
	211	IPI00719622,IPI00787692	40S ribosomal protein S28			7822.9	0.998	2	0.00013	0.246
	212	IPI00012011	Cofilin-1			18354	0.998	2	0.00013	0.152
	213	IPI00299904	Isoform 1 of DNA replication licensing factor MCM7			81291	0.998	2	0.00013	0.0348
	214	IPI00007346,IPI00643915	Peptidyl-prolyl cis-trans isomerase H			19190	0.998	2	0.00013	0.102
	215	IPI00023006	Actin, alpha cardiac muscle 1			42002.1	0.998	2	0.00013	0.263
	216	IPI00025019	Proteasome subunit beta type 1 precursor			26472.5	0.998	2	0.00013	0.0996
	217	IPI00645020	14 kDa protein			14474	0.998	2	0.00013	0.134
	218	IPI00022774	Transitional endoplasmic reticulum ATPase			89175.6	0.998	2	0.00013	0.0286
	219	IPI00218848	ATP synthase, H+ transporting, mitochondrial F0 complex, subunit e			8290.2	0.998	2	0.00013	0.181
	220	IPI00013723	Peptidyl-prolyl cis-trans isomerase NIMA-interacting 1			18225.7	0.998	2	0.00013	0.184
	221	IPI00641706,IPI00643158,IPI00647682	46 kDa protein			45746.4	0.998	2	0.00013	0.247
	222	IPI00012340,IPI00793205	Splicing factor, arginine/serine-rich 9			25524.9	0.998	2	0.00013	0.113
	223	IPI00032355,IPI00551014,IPI00646054	Pumilio homolog 1			126455	0.998	2	0.00013	0.0211
	224	IPI00016513	Ras-related protein Rab-10			22524.1	0.998	2	0.00013	0.11
	225	IPI00021266,IPI00789159,IPI00793523,IPI00794894	60S ribosomal protein L23a			21899.1	0.998	2	8.656e-05	0.0464
	226	IPI00027270	60S ribosomal protein L26			17240.4	0.998	2	8.656e-05	0.11
	227	IPI00297779	T-complex protein 1 subunit beta			57340.7	0.998	2	8.656e-05	0.0693
	228	IPI00412607	60S ribosomal protein L35			14403.3	0.998	2	8.656e-05	0.221
	229	IPI00479997	Stathmin			17153.8	0.998	2	8.656e-05	0.155
	230	IPI00031812,IPI00385699	Nuclease sensitive element-binding protein 1			35774.5	0.998	2	8.656e-05	0.13
	231	IPI00550821,IPI00719106	Isoform 1 of Cleavage and polyadenylation specificity factor 7			51078.5	0.998	2	8.656e-05	0.0476
	232	IPI00024175,IPI00218372	Isoform 1 of Proteasome subunit alpha type 7			20175.6	0.998	2	8.656e-05	0.14
	233	IPI00219229	U6 snRNA-associated Sm-like protein LSm3			11696.3	0.998	2	8.656e-05	0.139
	234	IPI00017726,IPI00336094	hydroxysteroid (17-beta) dehydrogenase 10 isoform 1			26905.1	0.998	2	8.656e-05	0.111
	235	IPI00219682	Erythrocyte band 7 integral membrane protein			31582.9	0.998	2	8.656e-05	0.0697
	236	IPI00012750,IPI00401105,IPI00478694,IPI00740757	40S ribosomal protein S25			13725	0.998	2	8.656e-05	0.152
	237	IPI00030243,IPI00219445	Isoform 1 of Proteasome activator complex subunit 3			30869.9	0.998	2	8.656e-05	0.0899
	238	IPI00022744,IPI00219994	Isoform 1 of Exportin-2			110404	0.998	2	8.656e-05	0.0175
	239	IPI00329629	DnaJ homolog subfamily C member 7			56424.9	0.998	2	8.656e-05	0.0486
	240	IPI00302850	Small nuclear ribonucleoprotein Sm D1			13263.9	0.998	2	8.656e-05	0.109
	241	IPI00219678	Eukaryotic translation initiation factor 2 subunit 1			35963.5	0.998	2	8.656e-05	0.086
	242	IPI00220528	Small nuclear ribonucleoprotein F			9707.4	0.998	2	8.656e-05	0.244
	243	IPI00219381	NADH dehydrogenase [ubiquinone] 1 alpha subcomplex subunit 2			10772.6	0.998	2	8.656e-05	0.204
	244	IPI00027107	Tu translation elongation factor, mitochondrial			49857.7	0.998	2	8.656e-05	0.0637
	245	IPI00002821,IPI00069693,IPI00555744,IPI00739139	60S ribosomal protein L14			23140.9	0.998	2	8.656e-05	0.108
	246	IPI00294911	Succinate dehydrogenase [ubiquinone] iron-sulfur protein, mitochondrial precursor			31613	0.998	2	8.656e-05	0.0714
	247	IPI00413324,IPI00478208	60S ribosomal protein L17			21248.2	0.998	2	8.656e-05	0.104
	248	IPI00003519	116 kDa U5 small nuclear ribonucleoprotein component			109420	0.998	2	8.656e-05	0.0298
	249	IPI00293655	ATP-dependent RNA helicase DDX1			82415.2	0.998	2	8.656e-05	0.0365
	250	IPI00140420	Staphylococcal nuclease domain-containing protein 1			101980	0.998	2	8.656e-05	0.0231
	251	IPI00023785,IPI00651653,IPI00651677	Isoform 1 of Probable ATP-dependent RNA helicase DDX17			72540.2	0.998	2	8.656e-05	0.137
	252	IPI00017334	Prohibitin			29786.6	0.998	2	8.656e-05	0.0846
	253	IPI00024279,IPI00641437	HEAT repeat-containing protein 1			242361	0.998	2	8.656e-05	0.00933
	254	IPI00027485,IPI00783643,IPI00788723	Eukaryotic translation initiation factor 4E			25079.6	0.998	2	8.656e-05	0.083
	255	IPI00013971,IPI00023505,IPI00646445	Isoform IIC1 of Low affinity immunoglobulin gamma Fc region receptor II-c precursor			35560.1	0.998	2	8.656e-05	0.0588
	256	IPI00008708,IPI00642046	Ribosomal L1 domain-containing protein 1			54828.5	0.998	2	8.656e-05	0.0675
	257	IPI00217966	lactate dehydrogenase A			36671.2	0.998	2	8.656e-05	0.0663
	258	IPI00012726,IPI00555747,IPI00642904,IPI00642944	Isoform 1 of Polyadenylate-binding protein 4			70765.8	0.998	2	8.656e-05	0.0792
	259	IPI00003482	2,4-dienoyl-CoA reductase, mitochondrial precursor			36050.9	0.998	2	8.656e-05	0.0716
	260	IPI00009790,IPI00643196	6-phosphofructokinase type C			85579.4	0.998	2	8.656e-05	0.0344
	261	IPI00335158,IPI00745557,IPI00783186,IPI00784020	248 kDa protein			247551	0.998	2	8.656e-05	0.0102
	262	IPI00031836	Developmentally-regulated GTP-binding protein 1			40525.8	0.998	2	8.656e-05	0.0817
	263	IPI00013485	40S ribosomal protein S2			31307.2	0.998	2	8.656e-05	0.0853
	264	IPI00220834	ATP-dependent DNA helicase 2 subunit 2			82557.9	0.998	2	8.656e-05	0.0315
	265	IPI00290566	T-complex protein 1 subunit alpha			60327.2	0.998	2	8.656e-05	0.0396
	266	IPI00024661,IPI00647787	Protein transport protein Sec24C			111967	0.998	2	8.656e-05	0.0221
	267	IPI00033143	Eukaryotic translation initiation factor 3 subunit 12			25042.4	0.998	2	8.656e-05	0.115
	268	IPI00219861	acid phosphatase 1 isoform c			18024.7	0.998	2	8.656e-05	0.133
	269	IPI00182757,IPI00783537	Isoform 2 of Protein KIAA1967			103013	0.998	2	8.656e-05	0.0335
	270	IPI00217143,IPI00305166	SDHA protein			56703.6	0.998	2	8.656e-05	0.0519
	271	IPI00170692,IPI00374657	Vesicle-associated membrane protein-associated protein A			32596.1	0.998	2	8.656e-05	0.0476
	272	IPI00029048	Tubulin--tyrosine ligase-like protein 12			74385.7	0.998	2	8.656e-05	0.0357
	273	IPI00030911	Vesicle-associated membrane protein 8			11420.3	0.998	2	8.656e-05	0.17
	274	IPI00554723,IPI00646899	60S ribosomal protein L10			24428.4	0.998	2	8.656e-05	0.0657
	275	IPI00032426,IPI00176619,IPI00514619	Protein memo			33715.7	0.998	2	8.656e-05	0.0774
	276	IPI00012442	Ras GTPase-activating protein-binding protein 1			52144.8	0.998	2	8.656e-05	0.0451
	277	IPI00739117	HBxAg transactivated protein 2			308586	0.998	2	8.656e-05	0.0071
	278	IPI00376503,IPI00550882	pyrroline-5-carboxylate reductase 1 isoform 2			33323	0.998	2	8.656e-05	0.0981
	279	IPI00001639	Importin beta-1 subunit			97153.3	0.997	2	8.656e-05	0.0308
	280	IPI00412579	60S ribosomal protein L10a			24682.8	0.997	2	8.656e-05	0.12
	281	IPI00029012	Eukaryotic translation initiation factor 3 subunit 10			166557	0.997	2	8.656e-05	0.0145
	282	IPI00412771	CD2-associated protein			71436	0.997	2	8.656e-05	0.0297
	283	IPI00398135,IPI00456758	similar to 60S ribosomal protein L27a			16604.3	0.997	2	8.656e-05	0.162
	284	IPI00178440,IPI00414723	Elongation factor 1-beta			24615	0.997	2	8.656e-05	0.125
	285	IPI00024320	Putative RNA-binding protein 3			17152.6	0.996	2	8.656e-05	0.21
	286	IPI00419373	Isoform 1 of Heterogeneous nuclear ribonucleoprotein A3			39577.1	0.996	2	8.656e-05	0.0767
	287	IPI00219840	Isoform 1 of AP-2 complex subunit sigma-1			16999.9	0.994	2	8.656e-05	0.113
	288	IPI00219673	Glutathione S-transferase kappa 1			25348.9	0.992	2	8.656e-05	0.124
