# Supplementary material for: Proteomic analysis of α4β1 integrin adhesion complexes reveals α-subunit-dependent protein recruitment
Source: Proteomics. 2012 Jul 17;12(13):2107–14. doi: 10.1002/pmic.201100487 (PMC3472074; doi:10.1002/pmic.201100487)
Supplement: Supplementary file 2 [file pmic0012-2107-SD2.xls]

## Sheet: (A) VCAM-1, K562-α4 rep. 1
Table S2
(A) Peptides identified for VCAM-1 ligand-affinity purification using K562-α4 cells (biological replicate 1)
Biological experiment:
Cell line	SILAC	Purification	Crosslinker	Lysis	Samples pooled	Elution	Comments
K562-α4	Heavy	VCAM-1–coated beads	3 mM DTBP	0.5% (w/v) TX-100	4	150 μl 2× RSB	Cells cultured in Arg-deficient medium reconstituted with 25.75 mg/l [13C6]Arg (heavy) for 6 d prior to ligand-affinity purification
SDS-PAGE gel:
Gel	Load (μl/lane)	Lane	Gel slice	Size range (kDa)	Comments
1.0-mm 4–12% bis/tris MES	35	1, gel 2	1–30	10–600	30 slices
Mass spectrometry:
Instrument	Run	Injection (μl)	Peak-list file	Intermediate file	File merge	Comments
4000 Q TRAP	IDA LC-MS/MS	5	210907_AB_1.01_IDA.mgf, 210907_AB_1.02_IDA.mgf, 210907_AB_1.03_IDA.mgf, 210907_AB_1.04_IDA.mgf, 210907_AB_1.05_IDA.mgf, 210907_AB_1.06_IDA.mgf, 210907_AB_1.07_IDA.mgf, 210907_AB_1.08_IDA.mgf, 210907_AB_1.09_IDA.mgf, 210907_AB_1.10_IDA.mgf, 210907_AB_1.11_IDA.mgf, 210907_AB_1.12_IDA.mgf, 210907_AB_1.13_IDA.mgf, 210907_AB_1.14_IDA.mgf, 210907_AB_1.15_IDA.mgf, 210907_AB_1.16_IDA.mgf, 210907_AB_1.17_…	20070921 VCAM a4 WT mutant SBBA.dat	Mascot Daemon merge	-
Database search:
Engine/Server	Database	Taxonomy	Enzyme specificity	Fixed mods	Variable mods	Peptide tol.	MS/MS tol.	Peptide threshold	Protein threshold	Comments
Scaffold (version 1.7.00): Mascot (version 2.2.03), X! Tandem (version 2007.01.01.1)	IPI Human (Contam.) (version 3.34)	-	Trypsin (max. 1 miss)	Carbamidomethyl (C)	Oxidation (M), 13C6 (R)	1.5	0.5	0.9	99%, 2 peptides	-
Peptide summary:
	Accession number	Description	Unique spectra	Total spectra	Peptide probability	Mascot ion score	Mascot identity score	X! Tandem ion score	m/z (exp.)	Mr (exp.)	z (exp.)	Mr (calc.)	Delta	Enzymatic termini		Peptide sequence		Variable mod.	Assigned	Other proteins	Source file
	IPI00298994,IPI00784273	271 kDa protein	46	88	0.94	20	40.3	1.4	571.004	1709.99	3	1710.89	0.1116	2	K	TLSHPQQMALLDQTK	T		TRUE	-	File: 210907_AB_1.04_IDASET1.wiff, Sample: AB_1.04_IDA011 (sample number 1), Elution: 12.45 min, Period: 1, Cycle(s): 478 (Experiment 3)
	IPI00298994,IPI00784273	271 kDa protein	46	88	0.95	26.8	40.3	0.585	576.35	1726.03	3	1726.88	0.155	2	K	TLSHPQQMALLDQTK	T	M8: Oxidation (+16.00)	TRUE	-	File: 210907_AB_1.05_IDASET1.wiff, Sample: AB_1.05_IDA013 (sample number 1), Elution: 9.76 min, Period: 1, Cycle(s): 436 (Experiment 3)
	IPI00298994,IPI00784273	271 kDa protein	46	88	0.95	51.8	40.3	3	576.364	1726.07	3	1726.88	0.1974	2	K	TLSHPQQMALLDQTK	T	M8: Oxidation (+16.00)	TRUE	-	File: 210907_AB_1.02_IDASET1.wiff, Sample: AB_1.02_IDA007 (sample number 1), Elution: 9.74 min, Period: 1, Cycle(s): 427 (Experiment 4)
	IPI00298994,IPI00784273	271 kDa protein	46	88	0.95	34.6	41.9	2.31	536.286	1070.56	2	1071.54	0.021955	2	K	TSTPEDFIR	M	R9: 13C6 (+6.02)	TRUE	-	File: 210907_AB_1.03_IDASET1.wiff, Sample: AB_1.03_IDA009 (sample number 1), Elution: 12.63 to 12.68 min, Period: 1, Cycle(s): 483 (Experiment 3), 482 (Experiment 4)
	IPI00298994,IPI00784273	271 kDa protein	46	88	0.95	22.6	41.9	1.75	536.3	1070.58	2	1071.54	0.050155	2	K	TSTPEDFIR	M	R9: 13C6 (+6.02)	TRUE	-	File: 210907_AB_1.01_IDASET1.wiff, Sample: AB_1.01_IDA005 (sample number 1), Elution: 12.61 min, Period: 1, Cycle(s): 493 (Experiment 3)
	IPI00298994,IPI00784273	271 kDa protein	46	88	0.95	44.6	41.9	2.08	536.315	1070.61	2	1071.54	0.080555	2	K	TSTPEDFIR	M	R9: 13C6 (+6.02)	TRUE	-	File: 210907_AB_1.04_IDASET1.wiff, Sample: AB_1.04_IDA011 (sample number 1), Elution: 12.52 to 12.59 min, Period: 1, Cycle(s): 479-480 (Experiment 3)
	IPI00298994,IPI00784273	271 kDa protein	46	88	0.95	34.8	41.9	1.27	536.328	1070.64	2	1071.54	0.1062	2	K	TSTPEDFIR	M	R9: 13C6 (+6.02)	TRUE	-	File: 210907_AB_1.02_IDASET1.wiff, Sample: AB_1.02_IDA007 (sample number 1), Elution: 12.57 to 12.62 min, Period: 1, Cycle(s): 469 (Experiment 3), 468 (Experiment 4)
	IPI00298994,IPI00784273	271 kDa protein	46	88	0.95	51.9	42	3.85	479.331	956.646	2	957.571	0.083157	2	R	RAIADMLR	A	R1: 13C6 (+6.02), R8: 13C6 (+6.02)	TRUE	-	File: 210907_AB_1.04_IDASET1.wiff, Sample: AB_1.04_IDA011 (sample number 1), Elution: 11.25 to 11.3 min, Period: 1, Cycle(s): 461 (Experiment 3), 460 (Experiment 4)
	IPI00298994,IPI00784273	271 kDa protein	46	88	0.95	40	41.6	1.11	573.851	1145.69	2	1146.62	0.07263	2	R	ALEATTEHIR	Q	R10: 13C6 (+6.02)	TRUE	-	File: 210907_AB_1.04_IDASET1.wiff, Sample: AB_1.04_IDA011 (sample number 1), Elution: 8.19 min, Period: 1, Cycle(s): 415 (Experiment 4)
	IPI00298994,IPI00784273	271 kDa protein	46	88	0.95	35.7	41	2.41	711.91	1421.8	2	1422.8	0.01099	2	K	LAQAAQSSVATITR	L	R14: 13C6 (+6.02)	TRUE	-	File: 210907_AB_1.03_IDASET1.wiff, Sample: AB_1.03_IDA009 (sample number 1), Elution: 10.52 to 10.59 min, Period: 1, Cycle(s): 452-453 (Experiment 3)
	IPI00298994,IPI00784273	271 kDa protein	46	88	0.95	27.3	41.6	2.89	541.763	1081.51	2	1082.52	-0.0001221	2	R	CVSCLPGQR	D	R9: 13C6 (+6.02)	TRUE	-	File: 210907_AB_1.03_IDASET1.wiff, Sample: AB_1.03_IDA009 (sample number 1), Elution: 8.53 min, Period: 1, Cycle(s): 422 (Experiment 4)
	IPI00298994,IPI00784273	271 kDa protein	46	88	0.95	36.7	41.6	1.85	541.806	1081.6	2	1082.52	0.085056	2	R	CVSCLPGQR	D	R9: 13C6 (+6.02)	TRUE	-	File: 210907_AB_1.04_IDASET1.wiff, Sample: AB_1.04_IDA011 (sample number 1), Elution: 8.52 to 8.72 min, Period: 1, Cycle(s): 420, 423 (Experiment 3)
	IPI00298994,IPI00784273	271 kDa protein	46	88	0.95	23.5	41.6	1.36	541.807	1081.6	2	1082.52	0.08814	2	R	CVSCLPGQR	D	R9: 13C6 (+6.02)	TRUE	-	File: 210907_AB_1.01_IDASET1.wiff, Sample: AB_1.01_IDA005 (sample number 1), Elution: 8.54 min, Period: 1, Cycle(s): 432 (Experiment 4)
	IPI00298994,IPI00784273	271 kDa protein	46	88	0.95	24.7	41.6	1.77	541.809	1081.6	2	1082.52	0.09119	2	R	CVSCLPGQR	D	R9: 13C6 (+6.02)	TRUE	-	File: 210907_AB_1.05_IDASET1.wiff, Sample: AB_1.05_IDA013 (sample number 1), Elution: 8.59 min, Period: 1, Cycle(s): 419 (Experiment 3)
	IPI00298994,IPI00784273	271 kDa protein	46	88	0.95	36.8	41.6	1.11	541.828	1081.64	2	1082.52	0.1299	2	R	CVSCLPGQR	D	R9: 13C6 (+6.02)	TRUE	-	File: 210907_AB_1.06_IDASET1.wiff, Sample: AB_1.06_IDA015 (sample number 1), Elution: 8.51 min, Period: 1, Cycle(s): 418 (Experiment 4) (Charge not auto determined)
	IPI00298994,IPI00784273	271 kDa protein	46	88	0.95	47.8	41.9	2.51	532.345	1062.67	2	1063.62	0.06079	2	K	NLGTALAELR	T	R10: 13C6 (+6.02)	TRUE	-	File: 210907_AB_1.03_IDASET1.wiff, Sample: AB_1.03_IDA009 (sample number 1), Elution: 16.57 to 16.62 min, Period: 1, Cycle(s): 540 (Experiment 3), 539 (Experiment 4)
	IPI00298994,IPI00784273	271 kDa protein	46	88	0.95	37.2	41.9	0.658	532.35	1062.68	2	1063.62	0.07117	2	K	NLGTALAELR	T	R10: 13C6 (+6.02)	TRUE	-	File: 210907_AB_1.04_IDASET1.wiff, Sample: AB_1.04_IDA011 (sample number 1), Elution: 16.52 to 16.59 min, Period: 1, Cycle(s): 538-539 (Experiment 3)
	IPI00298994,IPI00784273	271 kDa protein	46	88	0.95	35.7	41.9	1.14	532.364	1062.71	2	1063.62	0.1002	2	K	NLGTALAELR	T	R10: 13C6 (+6.02)	TRUE	-	File: 210907_AB_1.05_IDASET1.wiff, Sample: AB_1.05_IDA013 (sample number 1), Elution: 16.66 min, Period: 1, Cycle(s): 537 (Experiment 4)
	IPI00298994,IPI00784273	271 kDa protein	46	88	0.95	41.6	41.9	1.48	532.418	1062.82	2	1063.62	0.2069	2	K	NLGTALAELR	T	R10: 13C6 (+6.02)	TRUE	-	File: 210907_AB_1.02_IDASET1.wiff, Sample: AB_1.02_IDA007 (sample number 1), Elution: 16.75 min, Period: 1, Cycle(s): 529 (Experiment 4)
	IPI00298994,IPI00784273	271 kDa protein	46	88	0.95	19.8	39.7	1.43	665.712	1994.11	3	1995.03	0.094558	2	K	QAAASATQTIAAAQHAASTPK	A		TRUE	-	File: 210907_AB_1.05_IDASET1.wiff, Sample: AB_1.05_IDA013 (sample number 1), Elution: 11.2 to 11.26 min, Period: 1, Cycle(s): 457-458 (Experiment 3)
	IPI00298994,IPI00784273	271 kDa protein	46	88	0.95	23.7	39.7	2.17	665.733	1994.18	3	1995.03	0.1581	2	K	QAAASATQTIAAAQHAASTPK	A		TRUE	-	File: 210907_AB_1.04_IDASET1.wiff, Sample: AB_1.04_IDA011 (sample number 1), Elution: 11.18 to 11.23 min, Period: 1, Cycle(s): 459-460 (Experiment 3)
	IPI00298994,IPI00784273	271 kDa protein	46	88	0.95	37.4	40.6	1.01	539.68	1616.02	3	1616.81	0.2147	2	K	ECDNALRELETVR	E	R7: 13C6 (+6.02), R13: 13C6 (+6.02)	TRUE	-	File: 210907_AB_1.03_IDASET1.wiff, Sample: AB_1.03_IDA009 (sample number 1), Elution: 14.28 min, Period: 1, Cycle(s): 507 (Experiment 3)
	IPI00298994,IPI00784273	271 kDa protein	46	88	0.95	58	42	0.0132	496.315	990.614	2	991.425	0.1964	2	R	NGDTMEYR	K	R8: 13C6 (+6.02)	TRUE	-	File: 210907_AB_1.03_IDASET1.wiff, Sample: AB_1.03_IDA009 (sample number 1), Elution: 8.31 min, Period: 1, Cycle(s): 419 (Experiment 3)
	IPI00298994,IPI00784273	271 kDa protein	46	88	0.95	31.5	41.5	2.59	599.347	1196.68	2	1197.65	0.03723	2	K	ALSTDPAAPNLK	S		TRUE	-	File: 210907_AB_1.03_IDASET1.wiff, Sample: AB_1.03_IDA009 (sample number 1), Elution: 10.67 min, Period: 1, Cycle(s): 454 (Experiment 4)
	IPI00298994,IPI00784273	271 kDa protein	46	88	0.95	32.7	41.5	2.29	599.364	1196.71	2	1197.65	0.072549	2	K	ALSTDPAAPNLK	S		TRUE	-	File: 210907_AB_1.02_IDASET1.wiff, Sample: AB_1.02_IDA007 (sample number 1), Elution: 10.63 to 10.7 min, Period: 1, Cycle(s): 440-441 (Experiment 3)
	IPI00298994,IPI00784273	271 kDa protein	46	88	0.95	20.2	41.5	2.07	599.367	1196.72	2	1197.65	0.07755	2	K	ALSTDPAAPNLK	S		TRUE	-	File: 210907_AB_1.04_IDASET1.wiff, Sample: AB_1.04_IDA011 (sample number 1), Elution: 10.63 to 10.7 min, Period: 1, Cycle(s): 451-452 (Experiment 3)
	IPI00298994,IPI00784273	271 kDa protein	46	88	0.95	38.2	41.5	3.8	599.368	1196.72	2	1197.65	0.08044	2	K	ALSTDPAAPNLK	S		TRUE	-	File: 210907_AB_1.05_IDASET1.wiff, Sample: AB_1.05_IDA013 (sample number 1), Elution: 10.66 to 10.73 min, Period: 1, Cycle(s): 449-450 (Experiment 3)
	IPI00298994,IPI00784273	271 kDa protein	46	88	0.94	20.5	41.5	1.54	599.384	1196.75	2	1197.65	0.1121	2	K	ALSTDPAAPNLK	S		TRUE	-	File: 210907_AB_1.06_IDASET1.wiff, Sample: AB_1.06_IDA015 (sample number 1), Elution: 10.62 min, Period: 1, Cycle(s): 450 (Experiment 3)
	IPI00298994,IPI00784273	271 kDa protein	46	88	0.95	30.8	40.9	1	728.305	1454.6	2	1455.76	-0.1603	2	K	ASAGPQPLLVQSCK	A		TRUE	-	File: 210907_AB_1.03_IDASET1.wiff, Sample: AB_1.03_IDA009 (sample number 1), Elution: 11.8 min, Period: 1, Cycle(s): 470 (Experiment 4)
	IPI00298994,IPI00784273	271 kDa protein	46	88	0.95	35	40.9	0.854	728.324	1454.63	2	1455.76	-0.1222	2	K	ASAGPQPLLVQSCK	A		TRUE	-	File: 210907_AB_1.04_IDASET1.wiff, Sample: AB_1.04_IDA011 (sample number 1), Elution: 11.71 to 11.78 min, Period: 1, Cycle(s): 467-468 (Experiment 3)
	IPI00298994,IPI00784273	271 kDa protein	46	88	0.926	21.5	41.6	1.13	580.933	1159.85	2	1160.64	0.222	2	K	TYGVSFFLVK	E		TRUE	-	File: 210907_AB_1.05_IDASET1.wiff, Sample: AB_1.05_IDA013 (sample number 1), Elution: 20.94 to 21 min, Period: 1, Cycle(s): 598 (Experiment 3), 597 (Experiment 4)
	IPI00298994,IPI00784273	271 kDa protein	46	88	0.95	36.8	41.6	1.06	542.849	1083.68	2	1084.67	0.017658	2	K	AVASAAAALVLK	A		TRUE	-	File: 210907_AB_1.04_IDASET1.wiff, Sample: AB_1.04_IDA011 (sample number 1), Elution: 15.85 to 15.93 min, Period: 1, Cycle(s): 528 (Experiment 3), 529 (Experiment 4)
	IPI00298994,IPI00784273	271 kDa protein	46	88	0.95	38.6	41	3.59	709.38	1416.75	2	1417.7	0.05798	2	K	TVTDMLMTICAR	I	R12: 13C6 (+6.02)	TRUE	-	File: 210907_AB_1.04_IDASET1.wiff, Sample: AB_1.04_IDA011 (sample number 1), Elution: 19.36 min, Period: 1, Cycle(s): 578 (Experiment 4)
	IPI00298994,IPI00784273	271 kDa protein	46	88	0.943	31.8	40.9	0.387	728.883	1455.75	2	1456.84	-0.08035	2	R	ILAQATSDLVNAIK	A		TRUE	-	File: 210907_AB_1.04_IDASET1.wiff, Sample: AB_1.04_IDA011 (sample number 1), Elution: 18.57 min, Period: 1, Cycle(s): 567 (Experiment 4)
	IPI00298994,IPI00784273	271 kDa protein	46	88	0.95	30.6	40.8	2.8	749.878	1497.74	2	1498.91	-0.158	2	K	AVAEQIPLLVQGVR	G	R14: 13C6 (+6.02)	TRUE	-	File: 210907_AB_1.04_IDASET1.wiff, Sample: AB_1.04_IDA011 (sample number 1), Elution: 19.41 to 19.48 min, Period: 1, Cycle(s): 579-580 (Experiment 3)
	IPI00298994,IPI00784273	271 kDa protein	46	88	0.943	18.7	40.8	1.75	749.897	1497.78	2	1498.91	-0.1186	2	K	AVAEQIPLLVQGVR	G	R14: 13C6 (+6.02)	TRUE	-	File: 210907_AB_1.05_IDASET1.wiff, Sample: AB_1.05_IDA013 (sample number 1), Elution: 19.39 to 19.46 min, Period: 1, Cycle(s): 576-577 (Experiment 4)
	IPI00298994,IPI00784273	271 kDa protein	46	88	0.95	54.4	40.8	3.4	500.34	1498	3	1498.91	0.09949	2	K	AVAEQIPLLVQGVR	G	R14: 13C6 (+6.02)	TRUE	-	File: 210907_AB_1.03_IDASET1.wiff, Sample: AB_1.03_IDA009 (sample number 1), Elution: 19.53 min, Period: 1, Cycle(s): 582 (Experiment 4)
	IPI00298994,IPI00784273	271 kDa protein	46	88	0.95	41.4	40.8	2.4	500.415	1498.22	3	1498.91	0.3245	2	K	AVAEQIPLLVQGVR	G	R14: 13C6 (+6.02)	TRUE	-	File: 210907_AB_1.05_IDASET1.wiff, Sample: AB_1.05_IDA013 (sample number 1), Elution: 19.51 min, Period: 1, Cycle(s): 578 (Experiment 3)
	IPI00298994,IPI00784273	271 kDa protein	46	88	0.95	67.2	40.7	3.41	500.461	1498.36	3	1498.91	0.4604	2	K	AVAEQIPLLVQGVR	G	R14: 13C6 (+6.02)	TRUE	-	File: 210907_AB_1.04_IDASET1.wiff, Sample: AB_1.04_IDA011 (sample number 1), Elution: 19.56 min, Period: 1, Cycle(s): 581 (Experiment 3)
	IPI00298994,IPI00784273	271 kDa protein	46	88	0.95	31.3	41.7	0.796	565.363	1128.71	2	1129.63	0.08936	2	R	AAMEPIVISAK	T		TRUE	-	File: 210907_AB_1.05_IDASET1.wiff, Sample: AB_1.05_IDA013 (sample number 1), Elution: 13.96 to 14.03 min, Period: 1, Cycle(s): 497-498 (Experiment 4)
	IPI00298994,IPI00784273	271 kDa protein	46	88	0.95	35.4	41.6	1.31	573.359	1144.7	2	1145.62	0.085952	2	R	AAMEPIVISAK	T	M3: Oxidation (+16.00)	TRUE	-	File: 210907_AB_1.02_IDASET1.wiff, Sample: AB_1.02_IDA007 (sample number 1), Elution: 11.32 min, Period: 1, Cycle(s): 450 (Experiment 4)
	IPI00298994,IPI00784273	271 kDa protein	46	88	0.95	32.8	41.6	1.16	573.378	1144.74	2	1145.62	0.1235	2	R	AAMEPIVISAK	T	M3: Oxidation (+16.00)	TRUE	-	File: 210907_AB_1.03_IDASET1.wiff, Sample: AB_1.03_IDA009 (sample number 1), Elution: 11.35 to 11.44 min, Period: 1, Cycle(s): 464 (Experiment 3), 465 (Experiment 4)
	IPI00298994,IPI00784273	271 kDa protein	46	88	0.95	44.1	40.3	1.92	894.538	1787.06	2	1788.96	-0.887	2	R	DLDQASLAAVSQQLAPR	E	R17: 13C6 (+6.02)	TRUE	-	File: 210907_AB_1.04_IDASET1.wiff, Sample: AB_1.04_IDA011 (sample number 1), Elution: 18.98 to 19.05 min, Period: 1, Cycle(s): 573-574 (Experiment 3)
	IPI00298994,IPI00784273	271 kDa protein	46	88	0.95	65.5	40.1	5.05	597.166	1788.47	3	1788.96	0.5259	2	R	DLDQASLAAVSQQLAPR	E	R17: 13C6 (+6.02)	TRUE	-	File: 210907_AB_1.04_IDASET1.wiff, Sample: AB_1.04_IDA011 (sample number 1), Elution: 18.99 min, Period: 1, Cycle(s): 573 (Experiment 4)
	IPI00298994,IPI00784273	271 kDa protein	46	88	0.95	19.9	41.5	1.82	614.378	1226.74	2	1227.64	0.1113	2	K	VGDDPAVWQLK	N		TRUE	-	File: 210907_AB_1.05_IDASET1.wiff, Sample: AB_1.05_IDA013 (sample number 1), Elution: 15.2 to 15.27 min, Period: 1, Cycle(s): 515-516 (Experiment 4)
	IPI00298994,IPI00784273	271 kDa protein	46	88	0.95	30.4	41.5	2.24	614.38	1226.74	2	1227.64	0.115	2	K	VGDDPAVWQLK	N		TRUE	-	File: 210907_AB_1.04_IDASET1.wiff, Sample: AB_1.04_IDA011 (sample number 1), Elution: 15.29 to 15.36 min, Period: 1, Cycle(s): 520-521 (Experiment 3)
	IPI00298994,IPI00784273	271 kDa protein	46	88	0.95	47.1	41.5	2.64	614.386	1226.76	2	1227.64	0.1268	2	K	VGDDPAVWQLK	N		TRUE	-	File: 210907_AB_1.03_IDASET1.wiff, Sample: AB_1.03_IDA009 (sample number 1), Elution: 15.33 min, Period: 1, Cycle(s): 522 (Experiment 3)
	IPI00298994,IPI00784273	271 kDa protein	46	88	0.95	35.1	41.5	1.66	614.419	1226.82	2	1227.64	0.1924	2	K	VGDDPAVWQLK	N		TRUE	-	File: 210907_AB_1.02_IDASET1.wiff, Sample: AB_1.02_IDA007 (sample number 1), Elution: 15.23 to 15.3 min, Period: 1, Cycle(s): 508-509 (Experiment 4)
	IPI00298994,IPI00784273	271 kDa protein	46	88	0.95	36.7	40.8	2.8	508.314	1521.92	3	1522.8	0.1305	2	R	IGITNHDEYSLVR	E	R13: 13C6 (+6.02)	TRUE	-	File: 210907_AB_1.04_IDASET1.wiff, Sample: AB_1.04_IDA011 (sample number 1), Elution: 12.61 to 12.66 min, Period: 1, Cycle(s): 481 (Experiment 3), 480 (Experiment 4)
	IPI00298994,IPI00784273	271 kDa protein	46	88	0.95	37.1	40.8	0.699	508.61	1522.81	3	1522.8	1.018	2	R	IGITNHDEYSLVR	E	R13: 13C6 (+6.02)	TRUE	-	File: 210907_AB_1.03_IDASET1.wiff, Sample: AB_1.03_IDA009 (sample number 1), Elution: 12.69 min, Period: 1, Cycle(s): 483 (Experiment 4) (Charge not auto determined)
	IPI00298994,IPI00784273	271 kDa protein	46	88	0.95	56.2	41.6	0.482	573.356	1144.7	2	1145.62	0.086451	2	K	EVANSTANLVK	T		TRUE	-	File: 210907_AB_1.04_IDASET1.wiff, Sample: AB_1.04_IDA011 (sample number 1), Elution: 9.2 to 9.27 min, Period: 1, Cycle(s): 430-431 (Experiment 3)
	IPI00298994,IPI00784273	271 kDa protein	46	88	0.905	32.8	41.6	0.237	573.372	1144.73	2	1145.62	0.1201	2	K	EVANSTANLVK	T		TRUE	-	File: 210907_AB_1.03_IDASET1.wiff, Sample: AB_1.03_IDA009 (sample number 1), Elution: 9.19 to 9.26 min, Period: 1, Cycle(s): 432-433 (Experiment 3)
	IPI00298994,IPI00784273	271 kDa protein	46	88	0.947	32.2	41.9	0.432	516.344	1030.67	2	1031.61	0.06946	2	K	SIAAATSALVK	A		TRUE	-	File: 210907_AB_1.04_IDASET1.wiff, Sample: AB_1.04_IDA011 (sample number 1), Elution: 12.32 to 12.8 min, Period: 1, Cycle(s): 476-477, 483 (Experiment 3), 482 (Experiment 4)
	IPI00298994,IPI00784273	271 kDa protein	46	88	0.95	34	40.3	2.37	576.298	1725.87	3	1726.82	0.054555	2	K	LHTDDELNWLDHGR	T	R14: 13C6 (+6.02)	TRUE	-	File: 210907_AB_1.04_IDASET1.wiff, Sample: AB_1.04_IDA011 (sample number 1), Elution: 14.22 min, Period: 1, Cycle(s): 504 (Experiment 4) (Charge not auto determined)
	IPI00298994,IPI00784273	271 kDa protein	46	88	0.95	47	41	2.66	709.848	1417.68	2	1418.73	-0.043658	2	K	VLGEAMTGISQNAK	N		TRUE	-	File: 210907_AB_1.04_IDASET1.wiff, Sample: AB_1.04_IDA011 (sample number 1), Elution: 12.14 min, Period: 1, Cycle(s): 473 (Experiment 4)
	IPI00298994,IPI00784273	271 kDa protein	46	88	0.95	35.6	41	2.55	717.834	1433.65	2	1434.73	-0.06677	2	K	VLGEAMTGISQNAK	N	M6: Oxidation (+16.00)	TRUE	-	File: 210907_AB_1.04_IDASET1.wiff, Sample: AB_1.04_IDA011 (sample number 1), Elution: 9.36 min, Period: 1, Cycle(s): 432 (Experiment 4)
	IPI00298994,IPI00784273	271 kDa protein	46	88	0.95	84.2	41.1	1.85	661.894	1321.77	2	1322.7	0.07959	2	R	QEDVIATANLSR	R	R12: 13C6 (+6.02)	TRUE	-	File: 210907_AB_1.03_IDASET1.wiff, Sample: AB_1.03_IDA009 (sample number 1), Elution: 11.93 min, Period: 1, Cycle(s): 472 (Experiment 4)
	IPI00298994,IPI00784273	271 kDa protein	46	88	0.95	49.3	41.1	1.66	661.901	1321.79	2	1322.7	0.092154	2	R	QEDVIATANLSR	R	R12: 13C6 (+6.02)	TRUE	-	File: 210907_AB_1.04_IDASET1.wiff, Sample: AB_1.04_IDA011 (sample number 1), Elution: 11.85 to 11.92 min, Period: 1, Cycle(s): 469-470 (Experiment 3)
	IPI00298994,IPI00784273	271 kDa protein	46	88	0.95	48.6	41.1	-0.0414	661.912	1321.81	2	1322.7	0.1146	2	R	QEDVIATANLSR	R	R12: 13C6 (+6.02)	TRUE	-	File: 210907_AB_1.05_IDASET1.wiff, Sample: AB_1.05_IDA013 (sample number 1), Elution: 11.97 min, Period: 1, Cycle(s): 468 (Experiment 4)
	IPI00298994,IPI00784273	271 kDa protein	46	88	0.95	55.5	41.1	2.85	661.922	1321.83	2	1322.7	0.1357	2	R	QEDVIATANLSR	R	R12: 13C6 (+6.02)	TRUE	-	File: 210907_AB_1.02_IDASET1.wiff, Sample: AB_1.02_IDA007 (sample number 1), Elution: 11.87 min, Period: 1, Cycle(s): 458 (Experiment 4)
	IPI00298994,IPI00784273	271 kDa protein	46	88	0.95	63.7	40.9	1.4	727.337	1452.66	2	1453.78	-0.1122	2	K	TMLESAGGLIQTAR	A	R14: 13C6 (+6.02)	TRUE	-	File: 210907_AB_1.05_IDASET1.wiff, Sample: AB_1.05_IDA013 (sample number 1), Elution: 16.02 to 16.09 min, Period: 1, Cycle(s): 528-529 (Experiment 3)
	IPI00298994,IPI00784273	271 kDa protein	46	88	0.95	55.8	40.9	1.41	727.344	1452.67	2	1453.78	-0.09888	2	K	TMLESAGGLIQTAR	A	R14: 13C6 (+6.02)	TRUE	-	File: 210907_AB_1.03_IDASET1.wiff, Sample: AB_1.03_IDA009 (sample number 1), Elution: 16.04 to 16.11 min, Period: 1, Cycle(s): 532-533 (Experiment 3)
	IPI00298994,IPI00784273	271 kDa protein	46	88	0.95	61.7	40.9	3.11	727.351	1452.69	2	1453.78	-0.08496	2	K	TMLESAGGLIQTAR	A	R14: 13C6 (+6.02)	TRUE	-	File: 210907_AB_1.04_IDASET1.wiff, Sample: AB_1.04_IDA011 (sample number 1), Elution: 16.14 to 16.19 min, Period: 1, Cycle(s): 533 (Experiment 3), 532 (Experiment 4)
	IPI00298994,IPI00784273	271 kDa protein	46	88	0.95	37.1	42	1.96	494.819	987.623	2	988.568	0.06268	2	K	ALGDLISATK	A		TRUE	-	File: 210907_AB_1.04_IDASET1.wiff, Sample: AB_1.04_IDA011 (sample number 1), Elution: 14.53 to 14.62 min, Period: 1, Cycle(s): 509 (Experiment 3), 510 (Experiment 4)
	IPI00298994,IPI00784273	271 kDa protein	46	88	0.95	71.4	42	1.72	494.853	987.691	2	988.568	0.1305	2	K	ALGDLISATK	A		TRUE	-	File: 210907_AB_1.03_IDASET1.wiff, Sample: AB_1.03_IDA009 (sample number 1), Elution: 14.49 to 14.58 min, Period: 1, Cycle(s): 510 (Experiment 3), 511 (Experiment 4)
	IPI00298994,IPI00784273	271 kDa protein	46	88	0.95	31	40.8	1.33	509.587	1525.74	3	1526.7	0.043953	2	K	ADAEGESDLENSRK	L	R13: 13C6 (+6.02)	TRUE	-	File: 210907_AB_1.04_IDASET1.wiff, Sample: AB_1.04_IDA011 (sample number 1), Elution: 7.07 min, Period: 1, Cycle(s): 398 (Experiment 4)
	IPI00298994,IPI00784273	271 kDa protein	46	88	0.95	20.5	41.6	2.82	614.786	1227.56	2	1228.59	-0.02686	2	K	ALDGAFTEENR	A	R11: 13C6 (+6.02)	TRUE	-	File: 210907_AB_1.03_IDASET1.wiff, Sample: AB_1.03_IDA009 (sample number 1), Elution: 10.95 min, Period: 1, Cycle(s): 458 (Experiment 4) (Charge not auto determined)
	IPI00298994,IPI00784273	271 kDa protein	46	88	0.95	35.5	41.6	2.25	614.806	1227.6	2	1228.59	0.014154	2	K	ALDGAFTEENR	A	R11: 13C6 (+6.02)	TRUE	-	File: 210907_AB_1.04_IDASET1.wiff, Sample: AB_1.04_IDA011 (sample number 1), Elution: 10.99 min, Period: 1, Cycle(s): 456 (Experiment 4)
	IPI00298994,IPI00784273	271 kDa protein	46	88	0.95	30.2	41.6	1.92	614.852	1227.69	2	1228.59	0.1051	2	K	ALDGAFTEENR	A	R11: 13C6 (+6.02)	TRUE	-	File: 210907_AB_1.05_IDASET1.wiff, Sample: AB_1.05_IDA013 (sample number 1), Elution: 10.93 min, Period: 1, Cycle(s): 453 (Experiment 4)
	IPI00298994,IPI00784273	271 kDa protein	46	88	0.95	32.3	41.4	1	622.353	1242.69	2	1243.66	0.03381	2	K	VLVQNAAGSQEK	L		TRUE	-	File: 210907_AB_1.04_IDASET1.wiff, Sample: AB_1.04_IDA011 (sample number 1), Elution: 7.83 min, Period: 1, Cycle(s): 410 (Experiment 3)
	IPI00298994,IPI00784273	271 kDa protein	46	88	0.95	29.6	42	0.959	501.298	1000.58	2	1001.58	0.009399	2	K	KGIWLEAGK	A		TRUE	-	File: 210907_AB_1.03_IDASET1.wiff, Sample: AB_1.03_IDA009 (sample number 1), Elution: 11.51 min, Period: 1, Cycle(s): 466 (Experiment 4)
	IPI00298994,IPI00784273	271 kDa protein	46	88	0.95	28.2	42	1.23	501.319	1000.62	2	1001.58	0.05121	2	K	KGIWLEAGK	A		TRUE	-	File: 210907_AB_1.04_IDASET1.wiff, Sample: AB_1.04_IDA011 (sample number 1), Elution: 11.52 min, Period: 1, Cycle(s): 464 (Experiment 4)
	IPI00298994,IPI00784273	271 kDa protein	46	88	0.95	56.4	41.7	0.796	602.945	1203.88	2	1204.7	0.1854	2	K	VMVTNVTSLLK	T		TRUE	-	File: 210907_AB_1.04_IDASET1.wiff, Sample: AB_1.04_IDA011 (sample number 1), Elution: 18.55 to 18.71 min, Period: 1, Cycle(s): 567 (Experiment 3), 569 (Experiment 4)
	IPI00298994,IPI00784273	271 kDa protein	46	88	0.95	68.1	41.7	0.569	602.972	1203.93	2	1204.7	0.2379	2	K	VMVTNVTSLLK	T		TRUE	-	File: 210907_AB_1.02_IDASET1.wiff, Sample: AB_1.02_IDA007 (sample number 1), Elution: 18.59 to 18.66 min, Period: 1, Cycle(s): 557-558 (Experiment 3)
	IPI00298994,IPI00784273	271 kDa protein	46	88	0.95	41.7	41.5	2.89	610.865	1219.71	2	1220.69	0.02966	2	K	VMVTNVTSLLK	T	M2: Oxidation (+16.00)	TRUE	-	File: 210907_AB_1.03_IDASET1.wiff, Sample: AB_1.03_IDA009 (sample number 1), Elution: 17.15 to 17.2 min, Period: 1, Cycle(s): 549 (Experiment 3), 548 (Experiment 4)
	IPI00298994,IPI00784273	271 kDa protein	46	88	0.95	29.2	41.5	1.82	610.867	1219.72	2	1220.69	0.034156	2	K	VMVTNVTSLLK	T	M2: Oxidation (+16.00)	TRUE	-	File: 210907_AB_1.04_IDASET1.wiff, Sample: AB_1.04_IDA011 (sample number 1), Elution: 17.15 min, Period: 1, Cycle(s): 547 (Experiment 3)
	IPI00298994,IPI00784273	271 kDa protein	46	88	0.95	40	39.7	3.14	678.522	2032.54	3	2033.07	0.477	2	R	LNEAAAGLNQAATELVQASR	G	R20: 13C6 (+6.02)	TRUE	-	File: 210907_AB_1.04_IDASET1.wiff, Sample: AB_1.04_IDA011 (sample number 1), Elution: 19.12 min, Period: 1, Cycle(s): 575 (Experiment 3)
	IPI00298994,IPI00784273	271 kDa protein	46	88	0.95	46.6	41.2	3.96	633.792	1265.57	2	1266.55	0.031049	2	K	NCGQMSEIEAK	V		TRUE	-	File: 210907_AB_1.04_IDASET1.wiff, Sample: AB_1.04_IDA011 (sample number 1), Elution: 8.59 to 8.65 min, Period: 1, Cycle(s): 421-422 (Experiment 3)
	IPI00298994,IPI00784273	271 kDa protein	46	88	0.95	62.4	41.8	2.08	546.347	1090.68	2	1091.65	0.03381	2	K	GLAGAVSELLR	S	R11: 13C6 (+6.02)	TRUE	-	File: 210907_AB_1.06_IDASET1.wiff, Sample: AB_1.06_IDA015 (sample number 1), Elution: 20.02 to 20.09 min, Period: 1, Cycle(s): 592-593 (Experiment 4)
	IPI00298994,IPI00784273	271 kDa protein	46	88	0.95	51.3	41.8	1.19	546.411	1090.81	2	1091.65	0.1622	2	K	GLAGAVSELLR	S	R11: 13C6 (+6.02)	TRUE	-	File: 210907_AB_1.04_IDASET1.wiff, Sample: AB_1.04_IDA011 (sample number 1), Elution: 19.98 to 20.05 min, Period: 1, Cycle(s): 587-588 (Experiment 3)
	IPI00298994,IPI00784273	271 kDa protein	46	88	0.95	58.5	41.8	1.28	546.42	1090.82	2	1091.65	0.1791	2	K	GLAGAVSELLR	S	R11: 13C6 (+6.02)	TRUE	-	File: 210907_AB_1.03_IDASET1.wiff, Sample: AB_1.03_IDA009 (sample number 1), Elution: 19.97 to 20.27 min, Period: 1, Cycle(s): 588-589 (Experiment 3), 592 (Experiment 4)
	IPI00298994,IPI00784273	271 kDa protein	46	88	0.95	32.9	41.8	0.886	546.444	1090.87	2	1091.65	0.2283	2	K	GLAGAVSELLR	S	R11: 13C6 (+6.02)	TRUE	-	File: 210907_AB_1.02_IDASET1.wiff, Sample: AB_1.02_IDA007 (sample number 1), Elution: 20.02 to 20.1 min, Period: 1, Cycle(s): 577-578 (Experiment 3)
	IPI00298994,IPI00784273	271 kDa protein	46	88	0.95	50.1	41.8	1.52	546.456	1090.9	2	1091.65	0.2519	2	K	GLAGAVSELLR	S	R11: 13C6 (+6.02)	TRUE	-	File: 210907_AB_1.05_IDASET1.wiff, Sample: AB_1.05_IDA013 (sample number 1), Elution: 19.94 to 20.02 min, Period: 1, Cycle(s): 584-585 (Experiment 3)
	IPI00298994,IPI00784273	271 kDa protein	46	88	0.95	40.6	41.1	1.17	457.64	1369.9	3	1370.75	0.1559	2	K	KSTVLQQQYNR	V	R11: 13C6 (+6.02)	TRUE	-	File: 210907_AB_1.03_IDASET1.wiff, Sample: AB_1.03_IDA009 (sample number 1), Elution: 7.56 min, Period: 1, Cycle(s): 408 (Experiment 3)
	IPI00298994,IPI00784273	271 kDa protein	46	88	0.95	38.4	40.4	1.36	572.747	1715.22	3	1715.93	0.2911	2	K	TKEVIQEWNLTNIK	R		TRUE	-	File: 210907_AB_1.04_IDASET1.wiff, Sample: AB_1.04_IDA011 (sample number 1), Elution: 16.26 min, Period: 1, Cycle(s): 534 (Experiment 3)
	IPI00298994,IPI00784273	271 kDa protein	46	88	0.95	40.1	40.9	1.34	472.263	1413.76	3	1414.72	0.055156	2	R	DPPSWSVLAGHSR	T	R13: 13C6 (+6.02)	TRUE	-	File: 210907_AB_1.05_IDASET1.wiff, Sample: AB_1.05_IDA013 (sample number 1), Elution: 14.08 min, Period: 1, Cycle(s): 499 (Experiment 3)
	IPI00298994,IPI00784273	271 kDa protein	46	88	0.95	44	40.9	4.26	472.286	1413.83	3	1414.72	0.1248	2	R	DPPSWSVLAGHSR	T	R13: 13C6 (+6.02)	TRUE	-	File: 210907_AB_1.04_IDASET1.wiff, Sample: AB_1.04_IDA011 (sample number 1), Elution: 13.98 to 14.03 min, Period: 1, Cycle(s): 501 (Experiment 3), 500 (Experiment 4)
	IPI00298994,IPI00784273	271 kDa protein	46	88	0.95	26.3	40.9	1.35	472.328	1413.96	3	1414.72	0.2499	2	R	DPPSWSVLAGHSR	T	R13: 13C6 (+6.02)	TRUE	-	File: 210907_AB_1.03_IDASET1.wiff, Sample: AB_1.03_IDA009 (sample number 1), Elution: 14.07 to 14.14 min, Period: 1, Cycle(s): 504-505 (Experiment 3)
	IPI00024067,IPI00455383	clathrin heavy chain 1	41	114	0.95	50.5	41.2	2.27	672.389	1342.76	2	1343.71	0.060553	2	R	VVGAMQLYSVDR	K	R12: 13C6 (+6.02)	TRUE	-	File: 210907_AB_1.06_IDASET1.wiff, Sample: AB_1.06_IDA015 (sample number 1), Elution: 14.69 to 14.74 min, Period: 1, Cycle(s): 513-514 (Experiment 3)
	IPI00024067,IPI00455383	clathrin heavy chain 1	41	114	0.95	36.6	41.2	2.31	672.399	1342.78	2	1343.71	0.081757	2	R	VVGAMQLYSVDR	K	R12: 13C6 (+6.02)	TRUE	-	File: 210907_AB_1.05_IDASET1.wiff, Sample: AB_1.05_IDA013 (sample number 1), Elution: 14.63 to 14.7 min, Period: 1, Cycle(s): 507-508 (Experiment 3)
	IPI00024067,IPI00455383	clathrin heavy chain 1	41	114	0.95	34.2	41.2	1.85	672.408	1342.8	2	1343.71	0.09888	2	R	VVGAMQLYSVDR	K	R12: 13C6 (+6.02)	TRUE	-	File: 210907_AB_1.04_IDASET1.wiff, Sample: AB_1.04_IDA011 (sample number 1), Elution: 14.74 min, Period: 1, Cycle(s): 512 (Experiment 3)
	IPI00024067,IPI00455383	clathrin heavy chain 1	41	114	0.95	33.7	41.2	0.569	672.455	1342.89	2	1343.71	0.1935	2	R	VVGAMQLYSVDR	K	R12: 13C6 (+6.02)	TRUE	-	File: 210907_AB_1.03_IDASET1.wiff, Sample: AB_1.03_IDA009 (sample number 1), Elution: 14.63 min, Period: 1, Cycle(s): 512 (Experiment 3)
	IPI00024067,IPI00455383	clathrin heavy chain 1	41	114	0.95	38.8	41.2	1.44	672.47	1342.92	2	1343.71	0.2231	2	R	VVGAMQLYSVDR	K	R12: 13C6 (+6.02)	TRUE	-	File: 210907_AB_1.02_IDASET1.wiff, Sample: AB_1.02_IDA007 (sample number 1), Elution: 14.69 min, Period: 1, Cycle(s): 500 (Experiment 4)
	IPI00024067,IPI00455383	clathrin heavy chain 1	41	114	0.95	49.9	41.4	2.46	680.409	1358.8	2	1359.7	0.1056	2	R	VVGAMQLYSVDR	K	M5: Oxidation (+16.00), R12: 13C6 (+6.02)	TRUE	-	File: 210907_AB_1.05_IDASET1.wiff, Sample: AB_1.05_IDA013 (sample number 1), Elution: 12.11 min, Period: 1, Cycle(s): 470 (Experiment 4)
	IPI00024067,IPI00455383	clathrin heavy chain 1	41	114	0.95	47.1	41.4	1.8	680.429	1358.84	2	1359.7	0.146	2	R	VVGAMQLYSVDR	K	M5: Oxidation (+16.00), R12: 13C6 (+6.02)	TRUE	-	File: 210907_AB_1.06_IDASET1.wiff, Sample: AB_1.06_IDA015 (sample number 1), Elution: 12.15 min, Period: 1, Cycle(s): 473 (Experiment 3)
	IPI00024067,IPI00455383	clathrin heavy chain 1	41	114	0.908	19.1	40.9	1.37	489.014	1464.02	3	1464.74	0.2903	2	R	ALEHFTDLYDIK	R		TRUE	-	File: 210907_AB_1.06_IDASET1.wiff, Sample: AB_1.06_IDA015 (sample number 1), Elution: 16.38 min, Period: 1, Cycle(s): 539 (Experiment 3)
	IPI00024067,IPI00455383	clathrin heavy chain 1	41	114	0.95	31.3	40.7	2.8	753.369	1504.72	2	1505.85	-0.123	2	K	WLLLTGISAQQNR	V	R13: 13C6 (+6.02)	TRUE	-	File: 210907_AB_1.06_IDASET1.wiff, Sample: AB_1.06_IDA015 (sample number 1), Elution: 20.73 to 20.79 min, Period: 1, Cycle(s): 602-603 (Experiment 3)
	IPI00024067,IPI00455383	clathrin heavy chain 1	41	114	0.95	48.3	40.7	3.19	753.376	1504.74	2	1505.85	-0.1086	2	K	WLLLTGISAQQNR	V	R13: 13C6 (+6.02)	TRUE	-	File: 210907_AB_1.05_IDASET1.wiff, Sample: AB_1.05_IDA013 (sample number 1), Elution: 20.64 to 20.69 min, Period: 1, Cycle(s): 594 (Experiment 3), 593 (Experiment 4)
	IPI00024067,IPI00455383	clathrin heavy chain 1	41	114	0.95	35.4	41.9	0.398	525.241	1048.47	2	1049.46	0.011251	2	R	ENPYYDSR	V	R8: 13C6 (+6.02)	TRUE	-	File: 210907_AB_1.02_IDASET1.wiff, Sample: AB_1.02_IDA007 (sample number 1), Elution: 7.75 min, Period: 1, Cycle(s): 398 (Experiment 3)
	IPI00024067,IPI00455383	clathrin heavy chain 1	41	114	0.95	27.8	41.9	0.77	525.248	1048.48	2	1049.46	0.02515	2	R	ENPYYDSR	V	R8: 13C6 (+6.02)	TRUE	-	File: 210907_AB_1.04_IDASET1.wiff, Sample: AB_1.04_IDA011 (sample number 1), Elution: 7.78 min, Period: 1, Cycle(s): 409 (Experiment 4)
	IPI00024067,IPI00455383	clathrin heavy chain 1	41	114	0.95	35.7	41.9	0.523	525.25	1048.48	2	1049.46	0.028056	2	R	ENPYYDSR	V	R8: 13C6 (+6.02)	TRUE	-	File: 210907_AB_1.06_IDASET1.wiff, Sample: AB_1.06_IDA015 (sample number 1), Elution: 7.7 to 7.75 min, Period: 1, Cycle(s): 406-407 (Experiment 3)
	IPI00024067,IPI00455383	clathrin heavy chain 1	41	114	0.95	28.9	41.9	0.638	525.279	1048.54	2	1049.46	0.087358	2	R	ENPYYDSR	V	R8: 13C6 (+6.02)	TRUE	-	File: 210907_AB_1.05_IDASET1.wiff, Sample: AB_1.05_IDA013 (sample number 1), Elution: 7.8 min, Period: 1, Cycle(s): 407 (Experiment 4)
	IPI00024067,IPI00455383	clathrin heavy chain 1	41	114	0.934	33.7	41.9	0.319	525.288	1048.56	2	1049.46	0.1038	2	R	ENPYYDSR	V	R8: 13C6 (+6.02)	TRUE	-	File: 210907_AB_1.03_IDASET1.wiff, Sample: AB_1.03_IDA009 (sample number 1), Elution: 7.7 min, Period: 1, Cycle(s): 410 (Experiment 3)
	IPI00024067,IPI00455383	clathrin heavy chain 1	41	114	0.95	26.6	41.9	1.26	525.295	1048.57	2	1049.46	0.1189	2	R	ENPYYDSR	V	R8: 13C6 (+6.02)	TRUE	-	File: 210907_AB_1.02_IDASET1.wiff, Sample: AB_1.02_IDA007 (sample number 1), Elution: 7.84 min, Period: 1, Cycle(s): 399 (Experiment 4)
	IPI00024067,IPI00455383	clathrin heavy chain 1	41	114	0.95	49.2	41.6	0.538	558.861	1115.71	2	1116.69	0.026355	2	K	LLLPWLEAR	I	R9: 13C6 (+6.02)	TRUE	-	File: 210907_AB_1.07_IDASET1.wiff, Sample: AB_1.07_IDA017 (sample number 1), Elution: 23.55 to 23.6 min, Period: 1, Cycle(s): 638 (Experiment 3), 637 (Experiment 4)
	IPI00024067,IPI00455383	clathrin heavy chain 1	41	114	0.95	43.6	41.6	0.745	558.878	1115.74	2	1116.69	0.060054	2	K	LLLPWLEAR	I	R9: 13C6 (+6.02)	TRUE	-	File: 210907_AB_1.01_IDASET1.wiff, Sample: AB_1.01_IDA005 (sample number 1), Elution: 23.56 to 23.61 min, Period: 1, Cycle(s): 670-671 (Experiment 3)
	IPI00024067,IPI00455383	clathrin heavy chain 1	41	114	0.95	29.3	41.6	0.482	558.959	1115.9	2	1116.69	0.2214	2	K	LLLPWLEAR	I	R9: 13C6 (+6.02)	TRUE	-	File: 210907_AB_1.06_IDASET1.wiff, Sample: AB_1.06_IDA015 (sample number 1), Elution: 23.53 to 23.81 min, Period: 1, Cycle(s): 642-643, 647 (Experiment 3)
	IPI00024067,IPI00455383	clathrin heavy chain 1	41	114	0.95	41.8	41.2	0.824	651.882	1301.75	2	1302.69	0.065451	2	K	LLYNNVSNFGR	L	R11: 13C6 (+6.02)	TRUE	-	File: 210907_AB_1.06_IDASET1.wiff, Sample: AB_1.06_IDA015 (sample number 1), Elution: 14.13 to 14.5 min, Period: 1, Cycle(s): 505, 507 (Experiment 3), 510 (Experiment 4)
	IPI00024067,IPI00455383	clathrin heavy chain 1	41	114	0.95	52.2	41.2	1.19	651.899	1301.78	2	1302.69	0.09949	2	K	LLYNNVSNFGR	L	R11: 13C6 (+6.02)	TRUE	-	File: 210907_AB_1.07_IDASET1.wiff, Sample: AB_1.07_IDA017 (sample number 1), Elution: 14.32 min, Period: 1, Cycle(s): 502 (Experiment 3)
	IPI00024067,IPI00455383	clathrin heavy chain 1	41	114	0.95	31.6	41.2	1.85	651.901	1301.79	2	1302.69	0.1038	2	K	LLYNNVSNFGR	L	R11: 13C6 (+6.02)	TRUE	-	File: 210907_AB_1.02_IDASET1.wiff, Sample: AB_1.02_IDA007 (sample number 1), Elution: 14.22 to 14.3 min, Period: 1, Cycle(s): 493-494 (Experiment 3)
	IPI00024067,IPI00455383	clathrin heavy chain 1	41	114	0.95	29.8	41.2	0.959	651.908	1301.8	2	1302.69	0.1173	2	K	LLYNNVSNFGR	L	R11: 13C6 (+6.02)	TRUE	-	File: 210907_AB_1.01_IDASET1.wiff, Sample: AB_1.01_IDA005 (sample number 1), Elution: 14.25 to 14.32 min, Period: 1, Cycle(s): 518-519 (Experiment 3)
	IPI00024067,IPI00455383	clathrin heavy chain 1	41	114	0.95	64.8	41.3	2.92	652.363	1302.71	2	1302.69	1.029	2	K	LLYNNVSNFGR	L	R11: 13C6 (+6.02)	TRUE	-	File: 210907_AB_1.05_IDASET1.wiff, Sample: AB_1.05_IDA013 (sample number 1), Elution: 15.18 min, Period: 1, Cycle(s): 515 (Experiment 3)
	IPI00024067,IPI00455383	clathrin heavy chain 1	41	114	0.95	74.9	41.3	2.64	652.37	1302.72	2	1302.69	1.042	2	K	LLYNNVSNFGR	L	R11: 13C6 (+6.02)	TRUE	-	File: 210907_AB_1.06_IDASET1.wiff, Sample: AB_1.06_IDA015 (sample number 1), Elution: 14.63 min, Period: 1, Cycle(s): 512 (Experiment 4)
	IPI00024067,IPI00455383	clathrin heavy chain 1	41	114	0.95	59.4	41.3	2.55	652.424	1302.83	2	1302.69	1.151	2	K	LLYNNVSNFGR	L	R11: 13C6 (+6.02)	TRUE	-	File: 210907_AB_1.02_IDASET1.wiff, Sample: AB_1.02_IDA007 (sample number 1), Elution: 14.6 min, Period: 1, Cycle(s): 499 (Experiment 3)
	IPI00024067,IPI00455383	clathrin heavy chain 1	41	114	0.95	22.9	41.3	1.36	670.847	1339.68	2	1340.65	0.032852	2	K	IYIDSNNNPER	F	R11: 13C6 (+6.02)	TRUE	-	File: 210907_AB_1.06_IDASET1.wiff, Sample: AB_1.06_IDA015 (sample number 1), Elution: 9.04 to 9.09 min, Period: 1, Cycle(s): 427 (Experiment 3), 426 (Experiment 4)
	IPI00024067,IPI00455383	clathrin heavy chain 1	41	114	0.95	56.6	41.3	1.14	670.87	1339.72	2	1340.65	0.077357	2	K	IYIDSNNNPER	F	R11: 13C6 (+6.02)	TRUE	-	File: 210907_AB_1.03_IDASET1.wiff, Sample: AB_1.03_IDA009 (sample number 1), Elution: 9.07 to 9.12 min, Period: 1, Cycle(s): 431 (Experiment 3), 430 (Experiment 4)
	IPI00024067,IPI00455383	clathrin heavy chain 1	41	114	0.95	57.3	41.3	1.19	670.877	1339.74	2	1340.65	0.091553	2	K	IYIDSNNNPER	F	R11: 13C6 (+6.02)	TRUE	-	File: 210907_AB_1.02_IDASET1.wiff, Sample: AB_1.02_IDA007 (sample number 1), Elution: 9.1 to 9.17 min, Period: 1, Cycle(s): 418-419 (Experiment 3)
	IPI00024067,IPI00455383	clathrin heavy chain 1	41	114	0.95	33.1	41.3	0.569	670.892	1339.77	2	1340.65	0.1217	2	K	IYIDSNNNPER	F	R11: 13C6 (+6.02)	TRUE	-	File: 210907_AB_1.05_IDASET1.wiff, Sample: AB_1.05_IDA013 (sample number 1), Elution: 9.09 to 9.35 min, Period: 1, Cycle(s): 427, 430 (Experiment 3), 426 (Experiment 4)
	IPI00024067,IPI00455383	clathrin heavy chain 1	41	114	0.95	56.5	41.3	2.13	670.905	1339.79	2	1340.65	0.1471	2	K	IYIDSNNNPER	F	R11: 13C6 (+6.02)	TRUE	-	File: 210907_AB_1.01_IDASET1.wiff, Sample: AB_1.01_IDA005 (sample number 1), Elution: 9.09 to 9.16 min, Period: 1, Cycle(s): 440-441 (Experiment 4)
	IPI00024067,IPI00455383	clathrin heavy chain 1	41	114	0.95	51.4	41.3	0.886	671.327	1340.64	2	1340.65	0.9921	2	K	IYIDSNNNPER	F	R11: 13C6 (+6.02)	TRUE	-	File: 210907_AB_1.05_IDASET1.wiff, Sample: AB_1.05_IDA013 (sample number 1), Elution: 9.49 min, Period: 1, Cycle(s): 432 (Experiment 3)
	IPI00024067,IPI00455383	clathrin heavy chain 1	41	114	0.95	31.1	41.3	2.85	671.337	1340.66	2	1340.65	1.012	2	K	IYIDSNNNPER	F	R11: 13C6 (+6.02)	TRUE	-	File: 210907_AB_1.03_IDASET1.wiff, Sample: AB_1.03_IDA009 (sample number 1), Elution: 9.48 min, Period: 1, Cycle(s): 436 (Experiment 4)
	IPI00024067,IPI00455383	clathrin heavy chain 1	41	114	0.95	55.5	41.3	1.28	671.356	1340.7	2	1340.65	1.049	2	K	IYIDSNNNPER	F	R11: 13C6 (+6.02)	TRUE	-	File: 210907_AB_1.06_IDASET1.wiff, Sample: AB_1.06_IDA015 (sample number 1), Elution: 9.36 to 9.42 min, Period: 1, Cycle(s): 431-432 (Experiment 3)
	IPI00024067,IPI00455383	clathrin heavy chain 1	41	114	0.95	63	41.3	1.19	671.378	1340.74	2	1340.65	1.094	2	K	IYIDSNNNPER	F	R11: 13C6 (+6.02)	TRUE	-	File: 210907_AB_1.02_IDASET1.wiff, Sample: AB_1.02_IDA007 (sample number 1), Elution: 9.47 min, Period: 1, Cycle(s): 423 (Experiment 4)
	IPI00024067,IPI00455383	clathrin heavy chain 1	41	114	0.95	34.3	41.9	3.03	536.337	1070.66	2	1071.62	0.04627	2	K	HDVVFLITK	Y		TRUE	-	File: 210907_AB_1.05_IDASET1.wiff, Sample: AB_1.05_IDA013 (sample number 1), Elution: 14.79 min, Period: 1, Cycle(s): 509 (Experiment 4)
	IPI00024067,IPI00455383	clathrin heavy chain 1	41	114	0.95	33.9	39.7	1.18	659.749	1976.22	3	1977.05	0.1818	2	R	LASTLVHLGEYQAAVDGAR	K	R19: 13C6 (+6.02)	TRUE	-	File: 210907_AB_1.05_IDASET1.wiff, Sample: AB_1.05_IDA013 (sample number 1), Elution: 15.86 min, Period: 1, Cycle(s): 525 (Experiment 4)
	IPI00024067,IPI00455383	clathrin heavy chain 1	41	114	0.95	43.8	39.7	2.36	659.755	1976.24	3	1977.05	0.1985	2	R	LASTLVHLGEYQAAVDGAR	K	R19: 13C6 (+6.02)	TRUE	-	File: 210907_AB_1.10_IDASET1.wiff, Sample: AB_1.10_IDA023 (sample number 1), Elution: 15.86 min, Period: 1, Cycle(s): 508 (Experiment 4)
	IPI00024067,IPI00455383	clathrin heavy chain 1	41	114	0.95	44.2	39.8	2.16	659.812	1976.41	3	1977.05	0.3704	2	R	LASTLVHLGEYQAAVDGAR	K	R19: 13C6 (+6.02)	TRUE	-	File: 210907_AB_1.01_IDASET1.wiff, Sample: AB_1.01_IDA005 (sample number 1), Elution: 15.99 min, Period: 1, Cycle(s): 544 (Experiment 3)
	IPI00024067,IPI00455383	clathrin heavy chain 1	41	114	0.95	42.7	39.8	3.89	659.837	1976.49	3	1977.05	0.4459	2	R	LASTLVHLGEYQAAVDGAR	K	R19: 13C6 (+6.02)	TRUE	-	File: 210907_AB_1.02_IDASET1.wiff, Sample: AB_1.02_IDA007 (sample number 1), Elution: 15.93 to 16 min, Period: 1, Cycle(s): 518-519 (Experiment 3)
	IPI00024067,IPI00455383	clathrin heavy chain 1	41	114	0.95	39.8	39.8	3.36	660.059	1977.15	3	1977.05	1.11	2	R	LASTLVHLGEYQAAVDGAR	K	R19: 13C6 (+6.02)	TRUE	-	File: 210907_AB_1.06_IDASET1.wiff, Sample: AB_1.06_IDA015 (sample number 1), Elution: 15.98 min, Period: 1, Cycle(s): 533 (Experiment 3)
	IPI00024067,IPI00455383	clathrin heavy chain 1	41	114	0.95	29.4	41.3	1.85	677.511	1353.01	2	1353.85	0.1677	2	R	NLQNLLILTAIK	A		TRUE	-	File: 210907_AB_1.08_IDASET1.wiff, Sample: AB_1.08_IDA019 (sample number 1), Elution: 23.82 to 23.94 min, Period: 1, Cycle(s): 630, 632 (Experiment 3)
	IPI00024067,IPI00455383	clathrin heavy chain 1	41	114	0.95	34.5	40.6	1.7	543.002	1625.98	3	1626.86	0.1313	2	R	ALEHFTDLYDIKR	A	R13: 13C6 (+6.02)	TRUE	-	File: 210907_AB_1.06_IDASET1.wiff, Sample: AB_1.06_IDA015 (sample number 1), Elution: 14.34 to 14.41 min, Period: 1, Cycle(s): 508-509 (Experiment 3)
	IPI00024067,IPI00455383	clathrin heavy chain 1	41	114	0.95	31	40.5	0.921	543.284	1626.83	3	1626.86	0.978	2	R	ALEHFTDLYDIKR	A	R13: 13C6 (+6.02)	TRUE	-	File: 210907_AB_1.07_IDASET1.wiff, Sample: AB_1.07_IDA017 (sample number 1), Elution: 14.33 min, Period: 1, Cycle(s): 502 (Experiment 4) (Charge not auto determined)
	IPI00024067,IPI00455383	clathrin heavy chain 1	41	114	0.905	21.3	42	1.04	465.758	929.5	2	930.481	0.02686	2	R	VMEYINR	L	R7: 13C6 (+6.02)	TRUE	-	File: 210907_AB_1.06_IDASET1.wiff, Sample: AB_1.06_IDA015 (sample number 1), Elution: 9.69 min, Period: 1, Cycle(s): 436 (Experiment 4) (Charge not auto determined)
	IPI00024067,IPI00455383	clathrin heavy chain 1	41	114	0.95	47.6	39.9	1.5	974.267	1946.52	2	1948.93	-1.409	2	R	TSIDAYDNFDNISLAQR	L	R17: 13C6 (+6.02)	TRUE	-	File: 210907_AB_1.06_IDASET1.wiff, Sample: AB_1.06_IDA015 (sample number 1), Elution: 17.71 to 17.8 min, Period: 1, Cycle(s): 559 (Experiment 3), 560 (Experiment 4)
	IPI00024067,IPI00455383	clathrin heavy chain 1	41	114	0.95	44.6	39.9	1.19	974.293	1946.57	2	1948.93	-1.357	2	R	TSIDAYDNFDNISLAQR	L	R17: 13C6 (+6.02)	TRUE	-	File: 210907_AB_1.05_IDASET1.wiff, Sample: AB_1.05_IDA013 (sample number 1), Elution: 17.75 min, Period: 1, Cycle(s): 553 (Experiment 3)
	IPI00024067,IPI00455383	clathrin heavy chain 1	41	114	0.95	61.2	39.8	2.89	650.311	1947.91	3	1948.93	-0.018758	2	R	TSIDAYDNFDNISLAQR	L	R17: 13C6 (+6.02)	TRUE	-	File: 210907_AB_1.05_IDASET1.wiff, Sample: AB_1.05_IDA013 (sample number 1), Elution: 17.68 min, Period: 1, Cycle(s): 552 (Experiment 3)
	IPI00024067,IPI00455383	clathrin heavy chain 1	41	114	0.95	38.2	39.8	1.44	650.402	1948.18	3	1948.93	0.2556	2	R	TSIDAYDNFDNISLAQR	L	R17: 13C6 (+6.02)	TRUE	-	File: 210907_AB_1.05_IDASET1.wiff, Sample: AB_1.05_IDA013 (sample number 1), Elution: 17.76 min, Period: 1, Cycle(s): 553 (Experiment 4)
	IPI00024067,IPI00455383	clathrin heavy chain 1	41	114	0.95	43.7	39.8	0.959	650.406	1948.19	3	1948.93	0.2666	2	R	TSIDAYDNFDNISLAQR	L	R17: 13C6 (+6.02)	TRUE	-	File: 210907_AB_1.04_IDASET1.wiff, Sample: AB_1.04_IDA011 (sample number 1), Elution: 17.7 min, Period: 1, Cycle(s): 555 (Experiment 3)
	IPI00024067,IPI00455383	clathrin heavy chain 1	41	114	0.95	42.5	39.8	3.7	650.418	1948.23	3	1948.93	0.3036	2	R	TSIDAYDNFDNISLAQR	L	R17: 13C6 (+6.02)	TRUE	-	File: 210907_AB_1.06_IDASET1.wiff, Sample: AB_1.06_IDA015 (sample number 1), Elution: 17.78 min, Period: 1, Cycle(s): 560 (Experiment 3)
	IPI00024067,IPI00455383	clathrin heavy chain 1	41	114	0.95	39.9	39.8	2.14	650.459	1948.35	3	1948.93	0.4271	2	R	TSIDAYDNFDNISLAQR	L	R17: 13C6 (+6.02)	TRUE	-	File: 210907_AB_1.01_IDASET1.wiff, Sample: AB_1.01_IDA005 (sample number 1), Elution: 17.66 to 17.71 min, Period: 1, Cycle(s): 569-570 (Experiment 3)
	IPI00024067,IPI00455383	clathrin heavy chain 1	41	114	0.95	38.5	41.5	0.319	618.913	1235.81	2	1236.67	0.1523	2	K	TLQIFNIEMK	S		TRUE	-	File: 210907_AB_1.06_IDASET1.wiff, Sample: AB_1.06_IDA015 (sample number 1), Elution: 20.53 to 20.81 min, Period: 1, Cycle(s): 601 (Experiment 3), 599, 603 (Experiment 4)
	IPI00024067,IPI00455383	clathrin heavy chain 1	41	114	0.94	21.6	41.5	1.26	618.955	1235.89	2	1236.67	0.2363	2	K	TLQIFNIEMK	S		TRUE	-	File: 210907_AB_1.05_IDASET1.wiff, Sample: AB_1.05_IDA013 (sample number 1), Elution: 20.55 to 20.62 min, Period: 1, Cycle(s): 592-593 (Experiment 3)
	IPI00024067,IPI00455383	clathrin heavy chain 1	41	114	0.95	27.2	40.2	2.48	588.085	1761.23	3	1762.01	0.2313	2	K	QKWLLLTGISAQQNR	V	R15: 13C6 (+6.02)	TRUE	-	File: 210907_AB_1.05_IDASET1.wiff, Sample: AB_1.05_IDA013 (sample number 1), Elution: 17.91 min, Period: 1, Cycle(s): 555 (Experiment 4)
	IPI00024067,IPI00455383	clathrin heavy chain 1	41	114	0.95	42	41.6	1.6	566.817	1131.62	2	1132.61	0.015957	2	K	VANVELYYR	A	R9: 13C6 (+6.02)	TRUE	-	File: 210907_AB_1.09_IDASET1.wiff, Sample: AB_1.09_IDA021 (sample number 1), Elution: 12.65 min, Period: 1, Cycle(s): 465 (Experiment 4)
	IPI00024067,IPI00455383	clathrin heavy chain 1	41	114	0.932	30.7	41.6	0.398	566.854	1131.69	2	1132.61	0.09021	2	K	VANVELYYR	A	R9: 13C6 (+6.02)	TRUE	-	File: 210907_AB_1.01_IDASET1.wiff, Sample: AB_1.01_IDA005 (sample number 1), Elution: 12.68 to 12.75 min, Period: 1, Cycle(s): 494-495 (Experiment 3)
	IPI00024067,IPI00455383	clathrin heavy chain 1	41	114	0.95	31.4	41.6	0.602	566.862	1131.71	2	1132.61	0.1064	2	K	VANVELYYR	A	R9: 13C6 (+6.02)	TRUE	-	File: 210907_AB_1.05_IDASET1.wiff, Sample: AB_1.05_IDA013 (sample number 1), Elution: 12.59 to 12.65 min, Period: 1, Cycle(s): 478 (Experiment 3), 477 (Experiment 4)
	IPI00024067,IPI00455383	clathrin heavy chain 1	41	114	0.95	35.6	41.6	0.796	566.904	1131.79	2	1132.61	0.1903	2	K	VANVELYYR	A	R9: 13C6 (+6.02)	TRUE	-	File: 210907_AB_1.02_IDASET1.wiff, Sample: AB_1.02_IDA007 (sample number 1), Elution: 12.64 min, Period: 1, Cycle(s): 469 (Experiment 4)
	IPI00024067,IPI00455383	clathrin heavy chain 1	41	114	0.95	53.7	42	0.824	475.282	948.548	2	949.52	0.03589	2	K	HELIEFR	R	R7: 13C6 (+6.02)	TRUE	-	File: 210907_AB_1.04_IDASET1.wiff, Sample: AB_1.04_IDA011 (sample number 1), Elution: 12.08 min, Period: 1, Cycle(s): 472 (Experiment 4)
	IPI00024067,IPI00455383	clathrin heavy chain 1	41	114	0.95	38.3	42	0.538	475.282	948.549	2	949.52	0.036254	2	K	HELIEFR	R	R7: 13C6 (+6.02)	TRUE	-	File: 210907_AB_1.05_IDASET1.wiff, Sample: AB_1.05_IDA013 (sample number 1), Elution: 11.06 to 12.09 min, Period: 1, Cycle(s): 455, 470 (Experiment 3)
	IPI00024067,IPI00455383	clathrin heavy chain 1	41	114	0.95	38.2	42	0.886	475.314	948.612	2	949.52	0.099751	2	K	HELIEFR	R	R7: 13C6 (+6.02)	TRUE	IPI00016932	File: 210907_AB_1.06_IDASET1.wiff, Sample: AB_1.06_IDA015 (sample number 1), Elution: 11.34 to 12.08 min, Period: 1, Cycle(s): 461, 472 (Experiment 3)
	IPI00024067,IPI00455383	clathrin heavy chain 1	41	114	0.95	30.9	40.6	0.745	533.951	1598.83	3	1599.73	0.1071	2	R	TWKEVCFACVDGK	E		TRUE	-	File: 210907_AB_1.06_IDASET1.wiff, Sample: AB_1.06_IDA015 (sample number 1), Elution: 13.53 min, Period: 1, Cycle(s): 494 (Experiment 3)
	IPI00024067,IPI00455383	clathrin heavy chain 1	41	114	0.95	30.5	40.9	1.82	491.281	1470.82	3	1471.74	0.08865	2	R	FLRENPYYDSR	V	R3: 13C6 (+6.02), R11: 13C6 (+6.02)	TRUE	-	File: 210907_AB_1.03_IDASET1.wiff, Sample: AB_1.03_IDA009 (sample number 1), Elution: 10.01 min, Period: 1, Cycle(s): 444 (Experiment 3)
	IPI00024067,IPI00455383	clathrin heavy chain 1	41	114	0.95	23.6	40.9	1.82	491.284	1470.83	3	1471.74	0.097858	2	R	FLRENPYYDSR	V	R3: 13C6 (+6.02), R11: 13C6 (+6.02)	TRUE	-	File: 210907_AB_1.01_IDASET1.wiff, Sample: AB_1.01_IDA005 (sample number 1), Elution: 10 to 10.07 min, Period: 1, Cycle(s): 454-455 (Experiment 3)
	IPI00024067,IPI00455383	clathrin heavy chain 1	41	114	0.95	23.4	40.9	1.7	491.289	1470.84	3	1471.74	0.1149	2	R	FLRENPYYDSR	V	R3: 13C6 (+6.02), R11: 13C6 (+6.02)	TRUE	-	File: 210907_AB_1.02_IDASET1.wiff, Sample: AB_1.02_IDA007 (sample number 1), Elution: 9.93 to 10 min, Period: 1, Cycle(s): 430-431 (Experiment 3)
	IPI00024067,IPI00455383	clathrin heavy chain 1	41	114	0.943	20	40.8	1.55	491.622	1471.84	3	1471.74	1.112	2	R	FLRENPYYDSR	V	R3: 13C6 (+6.02), R11: 13C6 (+6.02)	TRUE	-	File: 210907_AB_1.05_IDASET1.wiff, Sample: AB_1.05_IDA013 (sample number 1), Elution: 10.04 min, Period: 1, Cycle(s): 440 (Experiment 3)
	IPI00024067,IPI00455383	clathrin heavy chain 1	41	114	0.95	31.4	40.9	0.77	474.601	1420.78	3	1421.75	0.03943	2	K	IVLDNSVFSEHR	N	R12: 13C6 (+6.02)	TRUE	-	File: 210907_AB_1.08_IDASET1.wiff, Sample: AB_1.08_IDA019 (sample number 1), Elution: 13.85 min, Period: 1, Cycle(s): 485 (Experiment 3) (Charge not auto determined)
	IPI00024067,IPI00455383	clathrin heavy chain 1	41	114	0.95	40.5	40.9	1.92	474.629	1420.86	3	1421.75	0.123	2	K	IVLDNSVFSEHR	N	R12: 13C6 (+6.02)	TRUE	-	File: 210907_AB_1.03_IDASET1.wiff, Sample: AB_1.03_IDA009 (sample number 1), Elution: 14 min, Period: 1, Cycle(s): 503 (Experiment 3)
	IPI00024067,IPI00455383	clathrin heavy chain 1	41	114	0.95	52.6	40.9	1.29	474.633	1420.88	3	1421.75	0.1343	2	K	IVLDNSVFSEHR	N	R12: 13C6 (+6.02)	TRUE	-	File: 210907_AB_1.07_IDASET1.wiff, Sample: AB_1.07_IDA017 (sample number 1), Elution: 13.94 min, Period: 1, Cycle(s): 496 (Experiment 3) (Charge not auto determined)
	IPI00024067,IPI00455383	clathrin heavy chain 1	41	114	0.95	37.7	40.9	1.4	474.648	1420.92	3	1421.75	0.1808	2	K	IVLDNSVFSEHR	N	R12: 13C6 (+6.02)	TRUE	-	File: 210907_AB_1.06_IDASET1.wiff, Sample: AB_1.06_IDA015 (sample number 1), Elution: 13.93 min, Period: 1, Cycle(s): 500 (Experiment 3)
	IPI00024067,IPI00455383	clathrin heavy chain 1	41	114	0.95	38.7	40.9	2.85	474.651	1420.93	3	1421.75	0.1879	2	K	IVLDNSVFSEHR	N	R12: 13C6 (+6.02)	TRUE	-	File: 210907_AB_1.05_IDASET1.wiff, Sample: AB_1.05_IDA013 (sample number 1), Elution: 13.94 to 14.01 min, Period: 1, Cycle(s): 497-498 (Experiment 3)
	IPI00024067,IPI00455383	clathrin heavy chain 1	41	114	0.95	45.6	40.9	0.444	474.654	1420.94	3	1421.75	0.198	2	K	IVLDNSVFSEHR	N	R12: 13C6 (+6.02)	TRUE	-	File: 210907_AB_1.10_IDASET1.wiff, Sample: AB_1.10_IDA023 (sample number 1), Elution: 13.97 min, Period: 1, Cycle(s): 481 (Experiment 3)
	IPI00024067,IPI00455383	clathrin heavy chain 1	41	114	0.95	40.1	40.9	1.3	474.659	1420.95	3	1421.75	0.2141	2	K	IVLDNSVFSEHR	N	R12: 13C6 (+6.02)	TRUE	-	File: 210907_AB_1.09_IDASET1.wiff, Sample: AB_1.09_IDA021 (sample number 1), Elution: 13.9 min, Period: 1, Cycle(s): 483 (Experiment 4)
	IPI00024067,IPI00455383	clathrin heavy chain 1	41	114	0.95	36.3	40.9	1.13	474.675	1421	3	1421.75	0.2593	2	K	IVLDNSVFSEHR	N	R12: 13C6 (+6.02)	TRUE	-	File: 210907_AB_1.02_IDASET1.wiff, Sample: AB_1.02_IDA007 (sample number 1), Elution: 13.96 to 14.01 min, Period: 1, Cycle(s): 490 (Experiment 3), 489 (Experiment 4)
	IPI00024067,IPI00455383	clathrin heavy chain 1	41	114	0.95	28.4	41.2	1	655.867	1309.72	2	1310.68	0.045756	2	R	NNLAGAEELFAR	K	R12: 13C6 (+6.02)	TRUE	-	File: 210907_AB_1.04_IDASET1.wiff, Sample: AB_1.04_IDA011 (sample number 1), Elution: 16.54 to 16.61 min, Period: 1, Cycle(s): 538-539 (Experiment 4)
	IPI00024067,IPI00455383	clathrin heavy chain 1	41	114	0.95	38.1	41.2	0.469	655.88	1309.74	2	1310.68	0.07205	2	R	NNLAGAEELFAR	K	R12: 13C6 (+6.02)	TRUE	-	File: 210907_AB_1.05_IDASET1.wiff, Sample: AB_1.05_IDA013 (sample number 1), Elution: 16.5 to 16.57 min, Period: 1, Cycle(s): 535-536 (Experiment 3)
	IPI00024067,IPI00455383	clathrin heavy chain 1	41	114	0.95	26.9	41.2	0.569	655.88	1309.75	2	1310.68	0.07324	2	R	NNLAGAEELFAR	K	R12: 13C6 (+6.02)	TRUE	-	File: 210907_AB_1.03_IDASET1.wiff, Sample: AB_1.03_IDA009 (sample number 1), Elution: 16.49 to 16.55 min, Period: 1, Cycle(s): 539 (Experiment 3), 538 (Experiment 4)
	IPI00024067,IPI00455383	clathrin heavy chain 1	41	114	0.95	26.3	41.2	1.46	655.933	1309.85	2	1310.68	0.1771	2	R	NNLAGAEELFAR	K	R12: 13C6 (+6.02)	TRUE	-	File: 210907_AB_1.02_IDASET1.wiff, Sample: AB_1.02_IDA007 (sample number 1), Elution: 16.51 to 16.59 min, Period: 1, Cycle(s): 526-527 (Experiment 3)
	IPI00024067,IPI00455383	clathrin heavy chain 1	41	114	0.95	38.3	41.2	2.09	656.368	1310.72	2	1310.68	1.048	2	R	NNLAGAEELFAR	K	R12: 13C6 (+6.02)	TRUE	-	File: 210907_AB_1.07_IDASET1.wiff, Sample: AB_1.07_IDA017 (sample number 1), Elution: 16.58 min, Period: 1, Cycle(s): 535 (Experiment 4) (Charge not auto determined)
	IPI00024067,IPI00455383	clathrin heavy chain 1	41	114	0.95	28.5	41.2	1.77	460.927	1379.76	3	1380.74	0.02686	2	K	NNRPSEGPLQTR	L	R3: 13C6 (+6.02), R12: 13C6 (+6.02)	TRUE	-	File: 210907_AB_1.07_IDASET1.wiff, Sample: AB_1.07_IDA017 (sample number 1), Elution: 7.52 to 7.57 min, Period: 1, Cycle(s): 400 (Experiment 3), 399 (Experiment 4)
	IPI00024067,IPI00455383	clathrin heavy chain 1	41	114	0.95	40.7	41.2	2.77	460.929	1379.76	3	1380.74	0.03272	2	K	NNRPSEGPLQTR	L	R3: 13C6 (+6.02), R12: 13C6 (+6.02)	TRUE	-	File: 210907_AB_1.10_IDASET1.wiff, Sample: AB_1.10_IDA023 (sample number 1), Elution: 7.44 min, Period: 1, Cycle(s): 385 (Experiment 4)
	IPI00024067,IPI00455383	clathrin heavy chain 1	41	114	0.95	52.4	41.2	3.89	460.942	1379.8	3	1380.74	0.07117	2	K	NNRPSEGPLQTR	L	R3: 13C6 (+6.02), R12: 13C6 (+6.02)	TRUE	-	File: 210907_AB_1.03_IDASET1.wiff, Sample: AB_1.03_IDA009 (sample number 1), Elution: 7.43 min, Period: 1, Cycle(s): 406 (Experiment 3)
	IPI00024067,IPI00455383	clathrin heavy chain 1	41	114	0.95	46.8	41.2	3.82	460.942	1379.8	3	1380.74	0.071449	2	K	NNRPSEGPLQTR	L	R3: 13C6 (+6.02), R12: 13C6 (+6.02)	TRUE	-	File: 210907_AB_1.02_IDASET1.wiff, Sample: AB_1.02_IDA007 (sample number 1), Elution: 7.49 min, Period: 1, Cycle(s): 394 (Experiment 3)
	IPI00024067,IPI00455383	clathrin heavy chain 1	41	114	0.95	47.8	41.2	0.168	460.954	1379.84	3	1380.74	0.1073	2	K	NNRPSEGPLQTR	L	R3: 13C6 (+6.02), R12: 13C6 (+6.02)	TRUE	-	File: 210907_AB_1.05_IDASET1.wiff, Sample: AB_1.05_IDA013 (sample number 1), Elution: 7.51 to 7.58 min, Period: 1, Cycle(s): 403-404 (Experiment 3)
	IPI00024067,IPI00455383	clathrin heavy chain 1	41	114	0.95	67.1	41.2	3.08	460.959	1379.85	3	1380.74	0.1221	2	K	NNRPSEGPLQTR	L	R3: 13C6 (+6.02), R12: 13C6 (+6.02)	TRUE	-	File: 210907_AB_1.04_IDASET1.wiff, Sample: AB_1.04_IDA011 (sample number 1), Elution: 7.51 min, Period: 1, Cycle(s): 405 (Experiment 3)
	IPI00024067,IPI00455383	clathrin heavy chain 1	41	114	0.95	23.4	40.8	1.11	500.294	1497.86	3	1498.76	0.1034	2	K	RDPHLACVAYER	G	R1: 13C6 (+6.02), R12: 13C6 (+6.02)	TRUE	-	File: 210907_AB_1.05_IDASET1.wiff, Sample: AB_1.05_IDA013 (sample number 1), Elution: 8.73 min, Period: 1, Cycle(s): 421 (Experiment 3)
	IPI00024067,IPI00455383	clathrin heavy chain 1	41	114	0.95	26.2	40.8	1.18	500.303	1497.89	3	1498.76	0.1315	2	K	RDPHLACVAYER	G	R1: 13C6 (+6.02), R12: 13C6 (+6.02)	TRUE	-	File: 210907_AB_1.06_IDASET1.wiff, Sample: AB_1.06_IDA015 (sample number 1), Elution: 8.56 to 8.64 min, Period: 1, Cycle(s): 419 (Experiment 3), 420 (Experiment 4)
	IPI00024067,IPI00455383	clathrin heavy chain 1	41	114	0.95	36.5	40.7	1.72	500.578	1498.71	3	1498.76	0.9563	2	K	RDPHLACVAYER	G	R1: 13C6 (+6.02), R12: 13C6 (+6.02)	TRUE	-	File: 210907_AB_1.07_IDASET1.wiff, Sample: AB_1.07_IDA017 (sample number 1), Elution: 8.69 min, Period: 1, Cycle(s): 417 (Experiment 3) (Charge not auto determined)
	IPI00024067,IPI00455383	clathrin heavy chain 1	41	114	0.95	42.9	40.3	1.06	587.01	1758.01	3	1758.88	0.1316	2	R	KFNALFAQGNYSEAAK	V		TRUE	-	File: 210907_AB_1.02_IDASET1.wiff, Sample: AB_1.02_IDA007 (sample number 1), Elution: 13.39 to 13.5 min, Period: 1, Cycle(s): 480, 482 (Experiment 3)
	IPI00024067,IPI00455383	clathrin heavy chain 1	41	114	0.95	27	40.3	1.43	587.019	1758.03	3	1758.88	0.16	2	R	KFNALFAQGNYSEAAK	V		TRUE	-	File: 210907_AB_1.05_IDASET1.wiff, Sample: AB_1.05_IDA013 (sample number 1), Elution: 13.4 to 13.47 min, Period: 1, Cycle(s): 489-490 (Experiment 3)
	IPI00024067,IPI00455383	clathrin heavy chain 1	41	114	0.95	51.9	40.3	3.3	587.029	1758.06	3	1758.88	0.1899	2	R	KFNALFAQGNYSEAAK	V		TRUE	-	File: 210907_AB_1.01_IDASET1.wiff, Sample: AB_1.01_IDA005 (sample number 1), Elution: 13.42 to 13.48 min, Period: 1, Cycle(s): 505-506 (Experiment 3)
	IPI00024067,IPI00455383	clathrin heavy chain 1	41	114	0.95	38.2	40.3	2.31	587.029	1758.06	3	1758.88	0.1902	2	R	KFNALFAQGNYSEAAK	V		TRUE	-	File: 210907_AB_1.03_IDASET1.wiff, Sample: AB_1.03_IDA009 (sample number 1), Elution: 13.41 min, Period: 1, Cycle(s): 494 (Experiment 3)
	IPI00024067,IPI00455383	clathrin heavy chain 1	41	114	0.95	0	0	4	693.397	1384.78	2	1385.65	0.1344	2	R	CNEPAVWSQLAK	A	C1: Pyro-cmC (-17.03)	TRUE	-	File: 210907_AB_1.01_IDASET1.wiff, Sample: AB_1.01_IDA005 (sample number 1), Elution: 19.35 to 19.43 min, Period: 1, Cycle(s): 594-595 (Experiment 3)
	IPI00024067,IPI00455383	clathrin heavy chain 1	41	114	0.95	20.4	41	2.62	701.826	1401.64	2	1402.68	-0.03455	2	R	CNEPAVWSQLAK	A		TRUE	-	File: 210907_AB_1.06_IDASET1.wiff, Sample: AB_1.06_IDA015 (sample number 1), Elution: 15.34 to 15.46 min, Period: 1, Cycle(s): 525 (Experiment 3), 523 (Experiment 4)
	IPI00024067,IPI00455383	clathrin heavy chain 1	41	114	0.95	21	41	2.7	701.848	1401.68	2	1402.68	0.009399	2	R	CNEPAVWSQLAK	A		TRUE	-	File: 210907_AB_1.05_IDASET1.wiff, Sample: AB_1.05_IDA013 (sample number 1), Elution: 15.32 to 15.39 min, Period: 1, Cycle(s): 517-518 (Experiment 3)
	IPI00024067,IPI00455383	clathrin heavy chain 1	41	114	0.95	29.2	41	1.8	701.875	1401.74	2	1402.68	0.06433	2	R	CNEPAVWSQLAK	A		TRUE	-	File: 210907_AB_1.01_IDASET1.wiff, Sample: AB_1.01_IDA005 (sample number 1), Elution: 15.4 min, Period: 1, Cycle(s): 536 (Experiment 3)
	IPI00024067,IPI00455383	clathrin heavy chain 1	41	114	0.95	32	41	2.24	701.883	1401.75	2	1402.68	0.07898	2	R	CNEPAVWSQLAK	A		TRUE	-	File: 210907_AB_1.03_IDASET1.wiff, Sample: AB_1.03_IDA009 (sample number 1), Elution: 15.4 to 15.47 min, Period: 1, Cycle(s): 523-524 (Experiment 3)
	IPI00024067,IPI00455383	clathrin heavy chain 1	41	114	0.9	18.9	41	1.37	701.883	1401.75	2	1402.68	0.079749	2	R	CNEPAVWSQLAK	A		TRUE	-	File: 210907_AB_1.02_IDASET1.wiff, Sample: AB_1.02_IDA007 (sample number 1), Elution: 15.36 to 15.49 min, Period: 1, Cycle(s): 510, 512 (Experiment 3)
	IPI00024067,IPI00455383	clathrin heavy chain 1	41	114	0.95	28.3	40.8	1.85	508.929	1523.76	3	1524.77	0.0031752	2	R	HSSLAGCQIINYR	T	R13: 13C6 (+6.02)	TRUE	-	File: 210907_AB_1.06_IDASET1.wiff, Sample: AB_1.06_IDA015 (sample number 1), Elution: 11.62 min, Period: 1, Cycle(s): 465 (Experiment 3)
	IPI00024067,IPI00455383	clathrin heavy chain 1	41	114	0.95	35.4	40.8	1.6	508.944	1523.81	3	1524.77	0.04627	2	R	HSSLAGCQIINYR	T	R13: 13C6 (+6.02)	TRUE	-	File: 210907_AB_1.03_IDASET1.wiff, Sample: AB_1.03_IDA009 (sample number 1), Elution: 11.64 min, Period: 1, Cycle(s): 468 (Experiment 3)
	IPI00024067,IPI00455383	clathrin heavy chain 1	41	114	0.95	29.4	40.8	0.721	508.947	1523.82	3	1524.77	0.05737	2	R	HSSLAGCQIINYR	T	R13: 13C6 (+6.02)	TRUE	-	File: 210907_AB_1.05_IDASET1.wiff, Sample: AB_1.05_IDA013 (sample number 1), Elution: 11.56 min, Period: 1, Cycle(s): 462 (Experiment 4)
	IPI00024067,IPI00455383	clathrin heavy chain 1	41	114	0.95	34.1	40.8	1.7	508.983	1523.93	3	1524.77	0.1659	2	R	HSSLAGCQIINYR	T	R13: 13C6 (+6.02)	TRUE	-	File: 210907_AB_1.02_IDASET1.wiff, Sample: AB_1.02_IDA007 (sample number 1), Elution: 10.57 to 11.72 min, Period: 1, Cycle(s): 439, 455-456 (Experiment 3), 452 (Experiment 4)
	IPI00024067,IPI00455383	clathrin heavy chain 1	41	114	0.95	33.4	41.6	2.26	588.239	1174.46	2	1175.47	-0.0040256	2	R	ESNCYDPER	V	R9: 13C6 (+6.02)	TRUE	-	File: 210907_AB_1.05_IDASET1.wiff, Sample: AB_1.05_IDA013 (sample number 1), Elution: 7.18 to 7.23 min, Period: 1, Cycle(s): 399 (Experiment 3), 398 (Experiment 4)
	IPI00024067,IPI00455383	clathrin heavy chain 1	41	114	0.95	33.8	41.6	2.24	588.278	1174.54	2	1175.47	0.075554	2	R	ESNCYDPER	V	R9: 13C6 (+6.02)	TRUE	-	File: 210907_AB_1.06_IDASET1.wiff, Sample: AB_1.06_IDA015 (sample number 1), Elution: 7.1 to 7.17 min, Period: 1, Cycle(s): 397-398 (Experiment 3)
	IPI00024067,IPI00455383	clathrin heavy chain 1	41	114	0.95	30.8	41.6	2.39	588.299	1174.58	2	1175.47	0.1162	2	R	ESNCYDPER	V	R9: 13C6 (+6.02)	TRUE	-	File: 210907_AB_1.02_IDASET1.wiff, Sample: AB_1.02_IDA007 (sample number 1), Elution: 7.21 to 7.28 min, Period: 1, Cycle(s): 390-391 (Experiment 3)
	IPI00024067,IPI00455383	clathrin heavy chain 1	41	114	0.95	32.4	41.6	2.54	588.31	1174.6	2	1175.47	0.1384	2	R	ESNCYDPER	V	R9: 13C6 (+6.02)	TRUE	-	File: 210907_AB_1.10_IDASET1.wiff, Sample: AB_1.10_IDA023 (sample number 1), Elution: 7.09 min, Period: 1, Cycle(s): 380 (Experiment 4) (Charge not auto determined)
	IPI00024067,IPI00455383	clathrin heavy chain 1	41	114	0.95	23.4	41.6	1.24	588.331	1174.65	2	1175.47	0.1803	2	R	ESNCYDPER	V	R9: 13C6 (+6.02)	TRUE	-	File: 210907_AB_1.01_IDASET1.wiff, Sample: AB_1.01_IDA005 (sample number 1), Elution: 7.19 min, Period: 1, Cycle(s): 412 (Experiment 3)
	IPI00024067,IPI00455383	clathrin heavy chain 1	41	114	0.928	19.5	40.3	1.36	572.983	1715.92	3	1716.87	0.061256	2	K	VSQPIEGHAASFAQFK	M		TRUE	-	File: 210907_AB_1.02_IDASET1.wiff, Sample: AB_1.02_IDA007 (sample number 1), Elution: 12.91 min, Period: 1, Cycle(s): 473 (Experiment 3)
	IPI00024067,IPI00455383	clathrin heavy chain 1	41	114	0.95	26.3	40.3	0.959	573.016	1716.03	3	1716.87	0.1631	2	K	VSQPIEGHAASFAQFK	M		TRUE	-	File: 210907_AB_1.06_IDASET1.wiff, Sample: AB_1.06_IDA015 (sample number 1), Elution: 12.9 to 12.95 min, Period: 1, Cycle(s): 484-485 (Experiment 3)
	IPI00024067,IPI00455383	clathrin heavy chain 1	41	114	0.95	22.9	40.3	0.796	573.027	1716.06	3	1716.87	0.194	2	K	VSQPIEGHAASFAQFK	M		TRUE	-	File: 210907_AB_1.03_IDASET1.wiff, Sample: AB_1.03_IDA009 (sample number 1), Elution: 12.9 to 12.95 min, Period: 1, Cycle(s): 487 (Experiment 3), 486 (Experiment 4)
	IPI00024067,IPI00455383	clathrin heavy chain 1	41	114	0.95	24.8	40.3	0.678	573.034	1716.08	3	1716.87	0.217	2	K	VSQPIEGHAASFAQFK	M		TRUE	-	File: 210907_AB_1.02_IDASET1.wiff, Sample: AB_1.02_IDA007 (sample number 1), Elution: 12.85 min, Period: 1, Cycle(s): 472 (Experiment 4)
	IPI00024067,IPI00455383	clathrin heavy chain 1	41	114	0.95	47.7	41.7	0.119	469.8	937.584	2	938.484	0.1082	2	K	EAIDSYIK	A		TRUE	-	File: 210907_AB_1.05_IDASET1.wiff, Sample: AB_1.05_IDA013 (sample number 1), Elution: 11.61 min, Period: 1, Cycle(s): 463 (Experiment 3)
	IPI00024067,IPI00455383	clathrin heavy chain 1	41	114	0.95	59	41.8	-0.23	470.161	938.305	2	938.484	0.8296	2	K	EAIDSYIK	A		TRUE	-	File: 210907_AB_1.06_IDASET1.wiff, Sample: AB_1.06_IDA015 (sample number 1), Elution: 11.71 min, Period: 1, Cycle(s): 466 (Experiment 4) (Charge not auto determined)
	IPI00333541	Filamin-A	26	44	0.95	41	40.9	1.13	718.339	1434.66	2	1435.74	-0.06873	2	K	AFGPGLQGGSAGSPAR	F	R16: 13C6 (+6.02)	TRUE	-	File: 210907_AB_1.02_IDASET1.wiff, Sample: AB_1.02_IDA007 (sample number 1), Elution: 10.58 min, Period: 1, Cycle(s): 439 (Experiment 4)
	IPI00333541	Filamin-A	26	44	0.95	34.3	40.9	1.92	718.347	1434.68	2	1435.74	-0.052956	2	K	AFGPGLQGGSAGSPAR	F	R16: 13C6 (+6.02)	TRUE	-	File: 210907_AB_1.03_IDASET1.wiff, Sample: AB_1.03_IDA009 (sample number 1), Elution: 10.6 min, Period: 1, Cycle(s): 453 (Experiment 4)
	IPI00333541	Filamin-A	26	44	0.95	43.3	41.3	2.29	613.867	1225.72	2	1226.65	0.073751	2	R	AWGPGLEGGVVGK	S		TRUE	-	File: 210907_AB_1.04_IDASET1.wiff, Sample: AB_1.04_IDA011 (sample number 1), Elution: 14.46 to 14.55 min, Period: 1, Cycle(s): 508 (Experiment 3), 509 (Experiment 4)
	IPI00333541	Filamin-A	26	44	0.95	44.3	41.3	1.21	613.872	1225.73	2	1226.65	0.08365	2	R	AWGPGLEGGVVGK	S		TRUE	-	File: 210907_AB_1.03_IDASET1.wiff, Sample: AB_1.03_IDA009 (sample number 1), Elution: 14.42 to 14.56 min, Period: 1, Cycle(s): 509, 511 (Experiment 3)
	IPI00333541	Filamin-A	26	44	0.95	55.5	41.3	2.13	613.918	1225.82	2	1226.65	0.1744	2	R	AWGPGLEGGVVGK	S		TRUE	-	File: 210907_AB_1.02_IDASET1.wiff, Sample: AB_1.02_IDA007 (sample number 1), Elution: 14.48 to 14.53 min, Period: 1, Cycle(s): 498 (Experiment 3), 497 (Experiment 4)
	IPI00333541	Filamin-A	26	44	0.95	20.1	41.4	3.32	584.339	1166.66	2	1167.6	0.06909	2	K	VPVHDVTDASK	V		TRUE	IPI00163849,IPI00645613,IPI00646339	File: 210907_AB_1.04_IDASET1.wiff, Sample: AB_1.04_IDA011 (sample number 1), Elution: 7.31 to 7.39 min, Period: 1, Cycle(s): 402 (Experiment 3), 403 (Experiment 4)
	IPI00333541	Filamin-A	26	44	0.95	30.6	41.9	0.62	536.302	1070.59	2	1071.56	0.036049	2	R	LSPFMADIR	D	M5: Oxidation (+16.00), R9: 13C6 (+6.02)	TRUE	-	File: 210907_AB_1.04_IDASET1.wiff, Sample: AB_1.04_IDA011 (sample number 1), Elution: 14.29 to 14.36 min, Period: 1, Cycle(s): 505-506 (Experiment 4)
	IPI00333541	Filamin-A	26	44	0.925	50	41.7	-0.799	543.405	1084.79	2	1085.62	0.1776	2	R	LYSVSYLLK	D		TRUE	-	File: 210907_AB_1.04_IDASET1.wiff, Sample: AB_1.04_IDA011 (sample number 1), Elution: 18.06 to 18.13 min, Period: 1, Cycle(s): 560-561 (Experiment 3)
	IPI00333541	Filamin-A	26	44	0.95	36.1	42	0.721	479.276	956.537	2	958.494	-0.9492	2	R	AEFTVETR	S	R8: 13C6 (+6.02)	TRUE	-	File: 210907_AB_1.03_IDASET1.wiff, Sample: AB_1.03_IDA009 (sample number 1), Elution: 9.8 min, Period: 1, Cycle(s): 441 (Experiment 3)
	IPI00333541	Filamin-A	26	44	0.95	39.4	40.3	1.72	584.426	1750.25	3	1750.88	0.3812	2	R	TFSVWYVPEVTGTHK	V		TRUE	-	File: 210907_AB_1.04_IDASET1.wiff, Sample: AB_1.04_IDA011 (sample number 1), Elution: 18.83 to 18.91 min, Period: 1, Cycle(s): 571-572 (Experiment 3)
	IPI00333541	Filamin-A	26	44	0.95	35.9	41.7	0.444	507.3	1012.59	2	1013.55	0.04572	2	K	IQQNTFTR	W	R8: 13C6 (+6.02)	TRUE	IPI00289334,IPI00382696,IPI00382697,IPI00382700,IPI00477536,IPI00480131,IPI00783128	File: 210907_AB_1.03_IDASET1.wiff, Sample: AB_1.03_IDA009 (sample number 1), Elution: 7.97 to 8.04 min, Period: 1, Cycle(s): 414-415 (Experiment 3)
	IPI00333541	Filamin-A	26	44	0.95	44.9	41.7	0.42	507.326	1012.64	2	1013.55	0.096349	2	K	IQQNTFTR	W	R8: 13C6 (+6.02)	TRUE	IPI00289334,IPI00382696,IPI00382697,IPI00382700,IPI00477536,IPI00480131,IPI00783128	File: 210907_AB_1.04_IDASET1.wiff, Sample: AB_1.04_IDA011 (sample number 1), Elution: 8.04 min, Period: 1, Cycle(s): 413 (Experiment 3)
	IPI00333541	Filamin-A	26	44	0.95	28	40.1	4.43	884.96	1767.9	2	1769.88	-0.9652	2	R	VANPSGNLTETYVQDR	G	R16: 13C6 (+6.02)	TRUE	-	File: 210907_AB_1.05_IDASET1.wiff, Sample: AB_1.05_IDA013 (sample number 1), Elution: 11.83 min, Period: 1, Cycle(s): 466 (Experiment 4)
	IPI00333541	Filamin-A	26	44	0.95	29	41.2	1.24	460.927	1379.76	3	1379.67	1.091	2	K	YGGPYHIGGSPFK	A		TRUE	-	File: 210907_AB_1.03_IDASET1.wiff, Sample: AB_1.03_IDA009 (sample number 1), Elution: 12.56 min, Period: 1, Cycle(s): 481 (Experiment 4)
	IPI00333541	Filamin-A	26	44	0.95	44.9	40.5	2.32	549.661	1645.96	3	1646.88	0.09143	2	K	TGVAVNKPAEFTVDAK	H		TRUE	-	File: 210907_AB_1.04_IDASET1.wiff, Sample: AB_1.04_IDA011 (sample number 1), Elution: 11.51 to 11.58 min, Period: 1, Cycle(s): 464-465 (Experiment 3)
	IPI00333541	Filamin-A	26	44	0.95	43	40.5	1.92	549.697	1646.07	3	1646.88	0.2003	2	K	TGVAVNKPAEFTVDAK	H		TRUE	-	File: 210907_AB_1.03_IDASET1.wiff, Sample: AB_1.03_IDA009 (sample number 1), Elution: 11.57 min, Period: 1, Cycle(s): 467 (Experiment 3)
	IPI00333541	Filamin-A	26	44	0.95	24.8	41	0.495	717.806	1433.6	2	1434.72	-0.1184	2	R	ANLPQSFQVDTSK	A		TRUE	-	File: 210907_AB_1.05_IDASET1.wiff, Sample: AB_1.05_IDA013 (sample number 1), Elution: 12.87 min, Period: 1, Cycle(s): 481 (Experiment 4)
	IPI00333541	Filamin-A	26	44	0.95	44.4	41	1.13	717.811	1433.61	2	1434.72	-0.108	2	R	ANLPQSFQVDTSK	A		TRUE	-	File: 210907_AB_1.04_IDASET1.wiff, Sample: AB_1.04_IDA011 (sample number 1), Elution: 12.81 to 12.95 min, Period: 1, Cycle(s): 483, 485 (Experiment 4)
	IPI00333541	Filamin-A	26	44	0.95	33.4	41	0.569	717.83	1433.64	2	1434.72	-0.07092	2	R	ANLPQSFQVDTSK	A		TRUE	-	File: 210907_AB_1.03_IDASET1.wiff, Sample: AB_1.03_IDA009 (sample number 1), Elution: 12.88 to 12.97 min, Period: 1, Cycle(s): 486 (Experiment 3), 487 (Experiment 4)
	IPI00333541	Filamin-A	26	44	0.95	55.9	40.7	1.4	767.279	1532.54	2	1533.82	-0.2666	2	K	SPFSVAVSPSLDLSK	I		TRUE	-	File: 210907_AB_1.04_IDASET1.wiff, Sample: AB_1.04_IDA011 (sample number 1), Elution: 18.69 to 18.76 min, Period: 1, Cycle(s): 569-570 (Experiment 3)
	IPI00333541	Filamin-A	26	44	0.95	56	40.7	0.292	767.293	1532.57	2	1533.82	-0.2389	2	K	SPFSVAVSPSLDLSK	I		TRUE	-	File: 210907_AB_1.03_IDASET1.wiff, Sample: AB_1.03_IDA009 (sample number 1), Elution: 18.72 to 18.79 min, Period: 1, Cycle(s): 571-572 (Experiment 3)
	IPI00333541	Filamin-A	26	44	0.95	59.3	40.7	2.27	767.3	1532.58	2	1533.82	-0.224	2	K	SPFSVAVSPSLDLSK	I		TRUE	-	File: 210907_AB_1.05_IDASET1.wiff, Sample: AB_1.05_IDA013 (sample number 1), Elution: 18.68 to 18.74 min, Period: 1, Cycle(s): 567 (Experiment 3), 566 (Experiment 4)
	IPI00333541	Filamin-A	26	44	0.95	51.3	41.5	3.64	578.37	1154.72	2	1155.62	0.1118	2	K	IVGPSGAAVPCK	V		TRUE	-	File: 210907_AB_1.04_IDASET1.wiff, Sample: AB_1.04_IDA011 (sample number 1), Elution: 9.48 min, Period: 1, Cycle(s): 434 (Experiment 3)
	IPI00333541	Filamin-A	26	44	0.95	41.9	41.9	2.8	544.86	1087.7	2	1088.57	0.1448	2	R	TPCEEILVK	H		TRUE	-	File: 210907_AB_1.03_IDASET1.wiff, Sample: AB_1.03_IDA009 (sample number 1), Elution: 11.49 to 11.59 min, Period: 1, Cycle(s): 466 (Experiment 3), 467 (Experiment 4)
	IPI00333541	Filamin-A	26	44	0.908	19	41	1.43	703.826	1405.64	2	1406.67	-0.025255	2	K	YGGDEIPFSPYR	V	R12: 13C6 (+6.02)	TRUE	-	File: 210907_AB_1.04_IDASET1.wiff, Sample: AB_1.04_IDA011 (sample number 1), Elution: 16.28 min, Period: 1, Cycle(s): 534 (Experiment 4)
	IPI00333541	Filamin-A	26	44	0.95	36.1	41	2.16	703.917	1405.82	2	1406.67	0.1573	2	K	YGGDEIPFSPYR	V	R12: 13C6 (+6.02)	TRUE	-	File: 210907_AB_1.03_IDASET1.wiff, Sample: AB_1.03_IDA009 (sample number 1), Elution: 16.18 to 16.26 min, Period: 1, Cycle(s): 534-535 (Experiment 3)
	IPI00333541	Filamin-A	26	44	0.95	20.9	40.4	1.92	607.705	1820.09	3	1820.98	0.1172	2	K	VAQPTITDNKDGTVTVR	Y	R17: 13C6 (+6.02)	TRUE	-	File: 210907_AB_1.03_IDASET1.wiff, Sample: AB_1.03_IDA009 (sample number 1), Elution: 10.13 min, Period: 1, Cycle(s): 446 (Experiment 3)
	IPI00333541	Filamin-A	26	44	0.95	32.5	41.4	1.89	616.338	1230.66	2	1231.59	0.078457	2	R	EATTEFSVDAR	A	R11: 13C6 (+6.02)	TRUE	-	File: 210907_AB_1.04_IDASET1.wiff, Sample: AB_1.04_IDA011 (sample number 1), Elution: 10.77 min, Period: 1, Cycle(s): 453 (Experiment 3)
	IPI00333541	Filamin-A	26	44	0.95	58.2	41.4	2.31	616.339	1230.66	2	1231.59	0.0802	2	R	EATTEFSVDAR	A	R11: 13C6 (+6.02)	TRUE	-	File: 210907_AB_1.05_IDASET1.wiff, Sample: AB_1.05_IDA013 (sample number 1), Elution: 10.75 min, Period: 1, Cycle(s): 450 (Experiment 4)
	IPI00333541	Filamin-A	26	44	0.95	61.8	41.4	2.72	616.343	1230.67	2	1231.59	0.08865	2	R	EATTEFSVDAR	A	R11: 13C6 (+6.02)	TRUE	-	File: 210907_AB_1.03_IDASET1.wiff, Sample: AB_1.03_IDA009 (sample number 1), Elution: 10.8 min, Period: 1, Cycle(s): 456 (Experiment 3)
	IPI00333541	Filamin-A	26	44	0.95	40.7	41.4	0.638	616.368	1230.72	2	1231.59	0.1372	2	R	EATTEFSVDAR	A	R11: 13C6 (+6.02)	TRUE	-	File: 210907_AB_1.02_IDASET1.wiff, Sample: AB_1.02_IDA007 (sample number 1), Elution: 10.77 min, Period: 1, Cycle(s): 442 (Experiment 3)
	IPI00333541	Filamin-A	26	44	0.95	43.4	41.4	2.41	616.834	1231.65	2	1231.59	1.07	2	R	EATTEFSVDAR	A	R11: 13C6 (+6.02)	TRUE	-	File: 210907_AB_1.03_IDASET1.wiff, Sample: AB_1.03_IDA009 (sample number 1), Elution: 10.74 min, Period: 1, Cycle(s): 455 (Experiment 4) (Charge not auto determined)
	IPI00333541	Filamin-A	26	44	0.95	37.8	41.8	3.04	553.321	1104.63	2	1105.6	0.03885	2	K	GTVEPQLEAR	G	R10: 13C6 (+6.02)	TRUE	-	File: 210907_AB_1.04_IDASET1.wiff, Sample: AB_1.04_IDA011 (sample number 1), Elution: 9.34 to 10.86 min, Period: 1, Cycle(s): 432-433 (Experiment 3), 454 (Experiment 4)
	IPI00333541	Filamin-A	26	44	0.95	43.9	41.8	1.89	553.323	1104.63	2	1105.6	0.044157	2	K	GTVEPQLEAR	G	R10: 13C6 (+6.02)	TRUE	-	File: 210907_AB_1.03_IDASET1.wiff, Sample: AB_1.03_IDA009 (sample number 1), Elution: 9.32 min, Period: 1, Cycle(s): 434 (Experiment 3)
	IPI00333541	Filamin-A	26	44	0.95	35	40.9	3.62	711.36	1420.7	2	1421.77	-0.05701	2	R	IANLQTDLSDGLR	L	R13: 13C6 (+6.02)	TRUE	-	File: 210907_AB_1.04_IDASET1.wiff, Sample: AB_1.04_IDA011 (sample number 1), Elution: 16 min, Period: 1, Cycle(s): 530 (Experiment 4)
	IPI00333541	Filamin-A	26	44	0.95	28.4	40.8	1.23	480.934	1439.78	3	1440.78	0.002075	2	K	AGNNMLLVGVHGPR	T	R14: 13C6 (+6.02)	TRUE	-	File: 210907_AB_1.04_IDASET1.wiff, Sample: AB_1.04_IDA011 (sample number 1), Elution: 13.28 to 13.36 min, Period: 1, Cycle(s): 490 (Experiment 3), 491 (Experiment 4)
	IPI00333541	Filamin-A	26	44	0.95	33.1	40.6	2.33	536.977	1607.91	3	1608.79	0.1304	2	K	YNEQHVPGSPFTAR	V	R14: 13C6 (+6.02)	TRUE	-	File: 210907_AB_1.03_IDASET1.wiff, Sample: AB_1.03_IDA009 (sample number 1), Elution: 10.66 min, Period: 1, Cycle(s): 454 (Experiment 3)
	IPI00333541	Filamin-A	26	44	0.95	35.8	41.3	1.85	613.94	1225.86	2	1226.77	0.09915	2	R	LIALLEVLSQK	K		TRUE	IPI00289334,IPI00382696,IPI00382697,IPI00382700,IPI00477536,IPI00480131,IPI00783128	File: 210907_AB_1.04_IDASET1.wiff, Sample: AB_1.04_IDA011 (sample number 1), Elution: 24.9 to 24.97 min, Period: 1, Cycle(s): 660-661 (Experiment 4)
	IPI00333541	Filamin-A	26	44	0.95	37.4	40.1	3.48	597.307	1788.9	3	1789.83	0.07446	2	K	ATCAPQHGAPGPGPADASK	V		TRUE	-	File: 210907_AB_1.04_IDASET1.wiff, Sample: AB_1.04_IDA011 (sample number 1), Elution: 7.12 min, Period: 1, Cycle(s): 399 (Experiment 3)
	IPI00333541	Filamin-A	26	44	0.95	31.9	40.1	2.27	597.31	1788.91	3	1789.83	0.08545	2	K	ATCAPQHGAPGPGPADASK	V		TRUE	-	File: 210907_AB_1.03_IDASET1.wiff, Sample: AB_1.03_IDA009 (sample number 1), Elution: 7.08 min, Period: 1, Cycle(s): 401 (Experiment 3)
	IPI00333541	Filamin-A	26	44	0.912	28.3	40.1	0.347	597.334	1788.98	3	1789.83	0.1576	2	K	ATCAPQHGAPGPGPADASK	V		TRUE	-	File: 210907_AB_1.02_IDASET1.wiff, Sample: AB_1.02_IDA007 (sample number 1), Elution: 7.14 min, Period: 1, Cycle(s): 389 (Experiment 3)
	IPI00333541	Filamin-A	26	44	0.95	24.8	40.7	1.89	544.607	1630.8	3	1631.67	0.1301	2	K	IECDDKGDGSCDVR	Y	R14: 13C6 (+6.02)	TRUE	IPI00783128	File: 210907_AB_1.05_IDASET1.wiff, Sample: AB_1.05_IDA013 (sample number 1), Elution: 6.84 to 6.89 min, Period: 1, Cycle(s): 393-394 (Experiment 3)
	IPI00333541	Filamin-A	26	44	0.95	35.9	40.7	0.921	544.623	1630.84	3	1631.67	0.1782	2	K	IECDDKGDGSCDVR	Y	R14: 13C6 (+6.02)	TRUE	IPI00783128	File: 210907_AB_1.04_IDASET1.wiff, Sample: AB_1.04_IDA011 (sample number 1), Elution: 6.79 to 6.84 min, Period: 1, Cycle(s): 394-395 (Experiment 3)
	IPI00333541	Filamin-A	26	44	0.95	45.8	40.7	2.41	544.623	1630.85	3	1631.67	0.1802	2	K	IECDDKGDGSCDVR	Y	R14: 13C6 (+6.02)	TRUE	IPI00783128	File: 210907_AB_1.03_IDASET1.wiff, Sample: AB_1.03_IDA009 (sample number 1), Elution: 6.7 to 6.75 min, Period: 1, Cycle(s): 395-396 (Experiment 3)
	IPI00296337	Isoform 1 of DNA-dependent protein kinase catalytic subunit	24	34	0.95	60	42	1.77	459.789	917.562	2	918.508	0.061058	2	R	LAAVVSACK	Q		TRUE	-	File: 210907_AB_1.03_IDASET1.wiff, Sample: AB_1.03_IDA009 (sample number 1), Elution: 8.84 min, Period: 1, Cycle(s): 427 (Experiment 3)
	IPI00296337	Isoform 1 of DNA-dependent protein kinase catalytic subunit	24	34	0.95	41.1	41.8	0.398	463.772	925.528	2	926.462	0.07367	2	K	YFEGVSPK	S		TRUE	-	File: 210907_AB_1.03_IDASET1.wiff, Sample: AB_1.03_IDA009 (sample number 1), Elution: 9.96 min, Period: 1, Cycle(s): 443 (Experiment 4) (Charge not auto determined)
	IPI00296337	Isoform 1 of DNA-dependent protein kinase catalytic subunit	24	34	0.95	25.1	42	1.51	473.779	945.542	2	946.494	0.05542	2	R	TETVTSFR	K	R8: 13C6 (+6.02)	TRUE	-	File: 210907_AB_1.02_IDASET1.wiff, Sample: AB_1.02_IDA007 (sample number 1), Elution: 9.31 min, Period: 1, Cycle(s): 421 (Experiment 3)
	IPI00296337	Isoform 1 of DNA-dependent protein kinase catalytic subunit	24	34	0.919	42.9	41.9	0	529.293	1056.57	2	1057.56	0.014755	2	R	SIGEYDVLR	G	R9: 13C6 (+6.02)	TRUE	-	File: 210907_AB_1.03_IDASET1.wiff, Sample: AB_1.03_IDA009 (sample number 1), Elution: 13.68 to 13.73 min, Period: 1, Cycle(s): 499 (Experiment 3), 498 (Experiment 4)
	IPI00296337	Isoform 1 of DNA-dependent protein kinase catalytic subunit	24	34	0.935	44.5	41.9	0.0132	529.356	1056.7	2	1057.56	0.1425	2	R	SIGEYDVLR	G	R9: 13C6 (+6.02)	TRUE	-	File: 210907_AB_1.02_IDASET1.wiff, Sample: AB_1.02_IDA007 (sample number 1), Elution: 13.75 min, Period: 1, Cycle(s): 486 (Experiment 4)
	IPI00296337	Isoform 1 of DNA-dependent protein kinase catalytic subunit	24	34	0.95	49.3	41.3	3	650.387	1298.76	2	1299.7	0.06519	2	R	DQNILLGTTYR	I	R11: 13C6 (+6.02)	TRUE	-	File: 210907_AB_1.03_IDASET1.wiff, Sample: AB_1.03_IDA009 (sample number 1), Elution: 15.2 min, Period: 1, Cycle(s): 520 (Experiment 4)
	IPI00296337	Isoform 1 of DNA-dependent protein kinase catalytic subunit	24	34	0.95	53.1	41.4	-0.301	609.926	1217.84	2	1218.71	0.135	2	R	LLALNSLYSPK	I		TRUE	-	File: 210907_AB_1.03_IDASET1.wiff, Sample: AB_1.03_IDA009 (sample number 1), Elution: 17.91 to 18.5 min, Period: 1, Cycle(s): 560, 568 (Experiment 3), 559 (Experiment 4)
	IPI00296337	Isoform 1 of DNA-dependent protein kinase catalytic subunit	24	34	0.95	26.5	41.3	1.89	660.882	1319.75	2	1320.63	0.1276	2	R	QCLPSLDLSCK	Q		TRUE	-	File: 210907_AB_1.03_IDASET1.wiff, Sample: AB_1.03_IDA009 (sample number 1), Elution: 14.99 to 15.06 min, Period: 1, Cycle(s): 517-518 (Experiment 4)
	IPI00296337	Isoform 1 of DNA-dependent protein kinase catalytic subunit	24	34	0.95	45.4	41.2	1.13	653.925	1305.83	2	1306.74	0.098754	2	K	QITQSALLAEAR	S	R12: 13C6 (+6.02)	TRUE	-	File: 210907_AB_1.03_IDASET1.wiff, Sample: AB_1.03_IDA009 (sample number 1), Elution: 13.29 min, Period: 1, Cycle(s): 492 (Experiment 3)
	IPI00296337	Isoform 1 of DNA-dependent protein kinase catalytic subunit	24	34	0.95	67.8	41.2	1.66	653.933	1305.85	2	1306.74	0.115	2	K	QITQSALLAEAR	S	R12: 13C6 (+6.02)	TRUE	-	File: 210907_AB_1.02_IDASET1.wiff, Sample: AB_1.02_IDA007 (sample number 1), Elution: 13.27 min, Period: 1, Cycle(s): 478 (Experiment 4)
	IPI00296337	Isoform 1 of DNA-dependent protein kinase catalytic subunit	24	34	0.95	60.3	42	1.64	461.292	920.569	2	921.51	0.066256	2	R	LPSNTLDR	L	R8: 13C6 (+6.02)	TRUE	-	File: 210907_AB_1.03_IDASET1.wiff, Sample: AB_1.03_IDA009 (sample number 1), Elution: 8.45 to 8.52 min, Period: 1, Cycle(s): 421-422 (Experiment 3)
	IPI00296337	Isoform 1 of DNA-dependent protein kinase catalytic subunit	24	34	0.95	41.9	42	0.921	461.322	920.628	2	921.51	0.1256	2	R	LPSNTLDR	L	R8: 13C6 (+6.02)	TRUE	-	File: 210907_AB_1.02_IDASET1.wiff, Sample: AB_1.02_IDA007 (sample number 1), Elution: 8.5 to 8.59 min, Period: 1, Cycle(s): 409 (Experiment 3), 410 (Experiment 4)
	IPI00296337	Isoform 1 of DNA-dependent protein kinase catalytic subunit	24	34	0.95	26.7	41.1	1.89	698.836	1395.66	2	1396.68	-0.01575	2	R	NELEIPGQYDGR	G	R12: 13C6 (+6.02)	TRUE	-	File: 210907_AB_1.03_IDASET1.wiff, Sample: AB_1.03_IDA009 (sample number 1), Elution: 13.17 to 13.31 min, Period: 1, Cycle(s): 490, 492 (Experiment 4)
	IPI00296337	Isoform 1 of DNA-dependent protein kinase catalytic subunit	24	34	0.95	43.8	41.7	0.745	535.344	1068.67	2	1069.51	0.1666	2	R	GYGLFAGPCK	V		TRUE	-	File: 210907_AB_1.02_IDASET1.wiff, Sample: AB_1.02_IDA007 (sample number 1), Elution: 14.08 min, Period: 1, Cycle(s): 491 (Experiment 3)
	IPI00296337	Isoform 1 of DNA-dependent protein kinase catalytic subunit	24	34	0.95	43.1	41.6	3.07	591.308	1180.6	2	1181.65	-0.038249	2	R	VTELALTASDR	Q	R11: 13C6 (+6.02)	TRUE	-	File: 210907_AB_1.03_IDASET1.wiff, Sample: AB_1.03_IDA009 (sample number 1), Elution: 11.73 to 11.78 min, Period: 1, Cycle(s): 470 (Experiment 3), 469 (Experiment 4)
	IPI00296337	Isoform 1 of DNA-dependent protein kinase catalytic subunit	24	34	0.95	42.3	41.6	2.21	471.851	941.686	2	942.551	0.1427	2	R	LSFAVPFR	E	R8: 13C6 (+6.02)	TRUE	-	File: 210907_AB_1.03_IDASET1.wiff, Sample: AB_1.03_IDA009 (sample number 1), Elution: 18.95 to 19.02 min, Period: 1, Cycle(s): 574 (Experiment 3), 575 (Experiment 4)
	IPI00296337	Isoform 1 of DNA-dependent protein kinase catalytic subunit	24	34	0.95	48.2	41.8	1.11	568.332	1134.65	2	1135.61	0.043953	2	R	HGDLPDIQIK	H		TRUE	-	File: 210907_AB_1.03_IDASET1.wiff, Sample: AB_1.03_IDA009 (sample number 1), Elution: 12.76 to 12.83 min, Period: 1, Cycle(s): 484-485 (Experiment 4)
	IPI00296337	Isoform 1 of DNA-dependent protein kinase catalytic subunit	24	34	0.95	65.7	41.5	3.12	591.814	1181.61	2	1182.59	0.030856	2	R	LACDVDQVTR	Q	R10: 13C6 (+6.02)	TRUE	-	File: 210907_AB_1.03_IDASET1.wiff, Sample: AB_1.03_IDA009 (sample number 1), Elution: 9.14 min, Period: 1, Cycle(s): 431 (Experiment 4) (Charge not auto determined)
	IPI00296337	Isoform 1 of DNA-dependent protein kinase catalytic subunit	24	34	0.95	27.8	41.6	2.43	573.835	1145.65	2	1146.59	0.07007	2	R	TYSVVPMTSR	L	R10: 13C6 (+6.02)	TRUE	-	File: 210907_AB_1.03_IDASET1.wiff, Sample: AB_1.03_IDA009 (sample number 1), Elution: 11.91 min, Period: 1, Cycle(s): 472 (Experiment 3)
	IPI00296337	Isoform 1 of DNA-dependent protein kinase catalytic subunit	24	34	0.95	22.3	41.3	1.46	606.41	1210.81	2	1211.76	0.055949	2	K	LGNPIVPLNIR	L	R11: 13C6 (+6.02)	TRUE	-	File: 210907_AB_1.04_IDASET1.wiff, Sample: AB_1.04_IDA011 (sample number 1), Elution: 18.07 min, Period: 1, Cycle(s): 560 (Experiment 4)
	IPI00296337	Isoform 1 of DNA-dependent protein kinase catalytic subunit	24	34	0.95	36.3	41.6	0.328	526.826	1051.64	2	1052.56	0.08035	2	R	GIFTSEIGTK	Q		TRUE	-	File: 210907_AB_1.02_IDASET1.wiff, Sample: AB_1.02_IDA007 (sample number 1), Elution: 13.8 to 13.87 min, Period: 1, Cycle(s): 487-488 (Experiment 3)
	IPI00296337	Isoform 1 of DNA-dependent protein kinase catalytic subunit	24	34	0.95	53.1	41.6	2.19	555.318	1108.62	2	1109.59	0.037558	2	R	LQETLSAADR	C	R10: 13C6 (+6.02)	TRUE	-	File: 210907_AB_1.03_IDASET1.wiff, Sample: AB_1.03_IDA009 (sample number 1), Elution: 9 min, Period: 1, Cycle(s): 429 (Experiment 4)
	IPI00296337	Isoform 1 of DNA-dependent protein kinase catalytic subunit	24	34	0.95	39.1	41.6	1.09	555.323	1108.63	2	1109.59	0.048454	2	R	LQETLSAADR	C	R10: 13C6 (+6.02)	TRUE	-	File: 210907_AB_1.02_IDASET1.wiff, Sample: AB_1.02_IDA007 (sample number 1), Elution: 9.03 min, Period: 1, Cycle(s): 417 (Experiment 3)
	IPI00296337	Isoform 1 of DNA-dependent protein kinase catalytic subunit	24	34	0.95	60.9	42	-0.301	481.842	961.669	2	962.598	0.078349	2	R	LLEEALLR	L	R8: 13C6 (+6.02)	TRUE	-	File: 210907_AB_1.03_IDASET1.wiff, Sample: AB_1.03_IDA009 (sample number 1), Elution: 15.9 min, Period: 1, Cycle(s): 530 (Experiment 3)
	IPI00296337	Isoform 1 of DNA-dependent protein kinase catalytic subunit	24	34	0.95	60	42	-0.114	481.87	961.724	2	962.598	0.1337	2	R	LLEEALLR	L	R8: 13C6 (+6.02)	TRUE	-	File: 210907_AB_1.01_IDASET1.wiff, Sample: AB_1.01_IDA005 (sample number 1), Elution: 15.91 min, Period: 1, Cycle(s): 543 (Experiment 3)
	IPI00296337	Isoform 1 of DNA-dependent protein kinase catalytic subunit	24	34	0.95	67.7	42	0.292	481.877	961.739	2	962.598	0.1484	2	R	LLEEALLR	L	R8: 13C6 (+6.02)	TRUE	-	File: 210907_AB_1.02_IDASET1.wiff, Sample: AB_1.02_IDA007 (sample number 1), Elution: 15.86 to 15.95 min, Period: 1, Cycle(s): 517 (Experiment 3), 518 (Experiment 4)
	IPI00296337	Isoform 1 of DNA-dependent protein kinase catalytic subunit	24	34	0.95	60.9	42	-0.0792	481.896	961.776	2	962.598	0.1858	2	R	LLEEALLR	L	R8: 13C6 (+6.02)	TRUE	-	File: 210907_AB_1.03_IDASET1.wiff, Sample: AB_1.03_IDA009 (sample number 1), Elution: 15.83 min, Period: 1, Cycle(s): 529 (Experiment 3)
	IPI00296337	Isoform 1 of DNA-dependent protein kinase catalytic subunit	24	34	0.95	42	41.8	3.96	470.298	938.581	2	939.536	0.053058	2	R	YAVPSAGLR	L	R9: 13C6 (+6.02)	TRUE	-	File: 210907_AB_1.02_IDASET1.wiff, Sample: AB_1.02_IDA007 (sample number 1), Elution: 10.96 to 11.04 min, Period: 1, Cycle(s): 445-446 (Experiment 3)
	IPI00296337	Isoform 1 of DNA-dependent protein kinase catalytic subunit	24	34	0.944	37.7	41.8	0.187	501.788	1001.56	2	1002.54	0.028158	2	K	ILDVMYSR	L	R8: 13C6 (+6.02)	TRUE	-	File: 210907_AB_1.03_IDASET1.wiff, Sample: AB_1.03_IDA009 (sample number 1), Elution: 13.75 min, Period: 1, Cycle(s): 499 (Experiment 4)
	IPI00296337	Isoform 1 of DNA-dependent protein kinase catalytic subunit	24	34	0.95	41.3	41.8	0.699	501.847	1001.68	2	1002.54	0.1468	2	K	ILDVMYSR	L	R8: 13C6 (+6.02)	TRUE	-	File: 210907_AB_1.02_IDASET1.wiff, Sample: AB_1.02_IDA007 (sample number 1), Elution: 13.82 to 13.88 min, Period: 1, Cycle(s): 487-488 (Experiment 4)
	IPI00296337	Isoform 1 of DNA-dependent protein kinase catalytic subunit	24	34	0.95	33.9	40.8	1.68	737.266	1472.52	2	1473.73	-0.2041	2	R	SLGPPQGEEDSVPR	D	R14: 13C6 (+6.02)	TRUE	-	File: 210907_AB_1.03_IDASET1.wiff, Sample: AB_1.03_IDA009 (sample number 1), Elution: 10.35 min, Period: 1, Cycle(s): 449 (Experiment 4) (Charge not auto determined)
	IPI00296337	Isoform 1 of DNA-dependent protein kinase catalytic subunit	24	34	0.95	36.7	41	1.66	737.74	1473.46	2	1473.73	0.7436	2	R	SLGPPQGEEDSVPR	D	R14: 13C6 (+6.02)	TRUE	-	File: 210907_AB_1.03_IDASET1.wiff, Sample: AB_1.03_IDA009 (sample number 1), Elution: 10.28 min, Period: 1, Cycle(s): 448 (Experiment 4) (Charge not auto determined)
	IPI00296337	Isoform 1 of DNA-dependent protein kinase catalytic subunit	24	34	0.95	38.9	39.9	0.638	642.034	1923.08	3	1923.93	0.1593	2	R	ATQQQHDFTLTQTADGR	S	R17: 13C6 (+6.02)	TRUE	-	File: 210907_AB_1.03_IDASET1.wiff, Sample: AB_1.03_IDA009 (sample number 1), Elution: 9.87 to 9.94 min, Period: 1, Cycle(s): 442-443 (Experiment 3)
	IPI00296337	Isoform 1 of DNA-dependent protein kinase catalytic subunit	24	34	0.95	33.5	39.9	1.03	642.053	1923.14	3	1923.93	0.2186	2	R	ATQQQHDFTLTQTADGR	S	R17: 13C6 (+6.02)	TRUE	-	File: 210907_AB_1.02_IDASET1.wiff, Sample: AB_1.02_IDA007 (sample number 1), Elution: 9.86 to 9.95 min, Period: 1, Cycle(s): 429 (Experiment 3), 430 (Experiment 4)
	IPI00256684,IPI00304577,IPI00793223	Isoform B of AP-2 complex subunit alpha-1	28	41	0.95	37.3	41.3	0.509	659.453	1316.89	2	1317.71	0.1899	2	R	LVECLETVLNK	A		TRUE	-	File: 210907_AB_1.08_IDASET1.wiff, Sample: AB_1.08_IDA019 (sample number 1), Elution: 16.7 to 16.77 min, Period: 1, Cycle(s): 526-527 (Experiment 4)
	IPI00256684,IPI00304577,IPI00793223	Isoform B of AP-2 complex subunit alpha-1	28	41	0.95	42	39.9	3.48	623.712	1868.11	3	1868.87	0.2467	2	K	FFQPTEMAAQDFFQR	W	R15: 13C6 (+6.02)	TRUE	-	File: 210907_AB_1.09_IDASET1.wiff, Sample: AB_1.09_IDA021 (sample number 1), Elution: 21.26 to 21.33 min, Period: 1, Cycle(s): 590-591 (Experiment 3)
	IPI00256684,IPI00304577,IPI00793223	Isoform B of AP-2 complex subunit alpha-1	28	41	0.95	37.1	40	3.12	624.016	1869.03	3	1868.87	1.16	2	K	FFQPTEMAAQDFFQR	W	R15: 13C6 (+6.02)	TRUE	-	File: 210907_AB_1.08_IDASET1.wiff, Sample: AB_1.08_IDA019 (sample number 1), Elution: 21.29 min, Period: 1, Cycle(s): 592 (Experiment 3)
	IPI00256684,IPI00304577,IPI00793223	Isoform B of AP-2 complex subunit alpha-1	28	41	0.95	24.7	40.1	1.55	618.837	1853.49	3	1853.99	0.51	2	K	VGGYILGEFGNLIAGDPR	S	R18: 13C6 (+6.02)	TRUE	-	File: 210907_AB_1.08_IDASET1.wiff, Sample: AB_1.08_IDA019 (sample number 1), Elution: 24.58 min, Period: 1, Cycle(s): 642 (Experiment 4)
	IPI00256684,IPI00304577,IPI00793223	Isoform B of AP-2 complex subunit alpha-1	28	41	0.907	20.8	41.9	1.17	539.816	1077.62	2	1078.56	0.06433	2	R	NADVELQQR	A	R9: 13C6 (+6.02)	TRUE	-	File: 210907_AB_1.06_IDASET1.wiff, Sample: AB_1.06_IDA015 (sample number 1), Elution: 7.97 min, Period: 1, Cycle(s): 410 (Experiment 4) (Charge not auto determined)
	IPI00256684,IPI00304577,IPI00793223	Isoform B of AP-2 complex subunit alpha-1	28	41	0.95	33.4	41.9	1.27	539.818	1077.62	2	1078.56	0.07007	2	R	NADVELQQR	A	R9: 13C6 (+6.02)	TRUE	-	File: 210907_AB_1.05_IDASET1.wiff, Sample: AB_1.05_IDA013 (sample number 1), Elution: 8.06 min, Period: 1, Cycle(s): 411 (Experiment 3)
	IPI00256684,IPI00304577,IPI00793223	Isoform B of AP-2 complex subunit alpha-1	28	41	0.95	27.3	41.2	1.66	663.857	1325.7	2	1326.66	0.04822	2	R	LEPNAQAQMYR	L	R11: 13C6 (+6.02)	TRUE	-	File: 210907_AB_1.09_IDASET1.wiff, Sample: AB_1.09_IDA021 (sample number 1), Elution: 9.39 to 9.46 min, Period: 1, Cycle(s): 418-419 (Experiment 3)
	IPI00256684,IPI00304577,IPI00793223	Isoform B of AP-2 complex subunit alpha-1	28	41	0.95	24.1	41.2	0.886	671.881	1341.75	2	1342.65	0.1022	2	R	LEPNAQAQMYR	L	M9: Oxidation (+16.00), R11: 13C6 (+6.02)	TRUE	-	File: 210907_AB_1.08_IDASET1.wiff, Sample: AB_1.08_IDA019 (sample number 1), Elution: 8.17 min, Period: 1, Cycle(s): 402 (Experiment 4)
	IPI00256684,IPI00304577,IPI00793223	Isoform B of AP-2 complex subunit alpha-1	28	41	0.95	25.6	40.6	3.14	796.648	1591.28	2	1592.77	-0.4817	2	R	IAGDYVSEEVWYR	V	R13: 13C6 (+6.02)	TRUE	-	File: 210907_AB_1.09_IDASET1.wiff, Sample: AB_1.09_IDA021 (sample number 1), Elution: 16.59 min, Period: 1, Cycle(s): 522 (Experiment 4)
	IPI00256684,IPI00304577,IPI00793223	Isoform B of AP-2 complex subunit alpha-1	28	41	0.95	41.4	41.1	1.51	656.85	1311.68	2	1312.63	0.061857	2	R	EMGEAFAADIPR	I	R12: 13C6 (+6.02)	TRUE	-	File: 210907_AB_1.08_IDASET1.wiff, Sample: AB_1.08_IDA019 (sample number 1), Elution: 15.78 min, Period: 1, Cycle(s): 513 (Experiment 3)
	IPI00256684,IPI00304577,IPI00793223	Isoform B of AP-2 complex subunit alpha-1	28	41	0.95	40.6	41.1	2.28	656.866	1311.72	2	1312.63	0.09387	2	R	EMGEAFAADIPR	I	R12: 13C6 (+6.02)	TRUE	-	File: 210907_AB_1.09_IDASET1.wiff, Sample: AB_1.09_IDA021 (sample number 1), Elution: 15.77 min, Period: 1, Cycle(s): 510 (Experiment 4)
	IPI00256684,IPI00304577,IPI00793223	Isoform B of AP-2 complex subunit alpha-1	28	41	0.95	22	41.1	0.721	656.885	1311.76	2	1312.63	0.1326	2	R	EMGEAFAADIPR	I	R12: 13C6 (+6.02)	TRUE	-	File: 210907_AB_1.05_IDASET1.wiff, Sample: AB_1.05_IDA013 (sample number 1), Elution: 15.77 min, Period: 1, Cycle(s): 524 (Experiment 3)
	IPI00256684,IPI00304577,IPI00793223	Isoform B of AP-2 complex subunit alpha-1	28	41	0.95	27.2	41.1	1.28	657.338	1312.66	2	1312.63	1.038	2	R	EMGEAFAADIPR	I	R12: 13C6 (+6.02)	TRUE	-	File: 210907_AB_1.06_IDASET1.wiff, Sample: AB_1.06_IDA015 (sample number 1), Elution: 15.74 to 15.8 min, Period: 1, Cycle(s): 529-530 (Experiment 4)
	IPI00256684,IPI00304577,IPI00793223	Isoform B of AP-2 complex subunit alpha-1	28	41	0.95	37.4	41.1	1	664.83	1327.64	2	1328.63	0.02686	2	R	EMGEAFAADIPR	I	M2: Oxidation (+16.00), R12: 13C6 (+6.02)	TRUE	-	File: 210907_AB_1.09_IDASET1.wiff, Sample: AB_1.09_IDA021 (sample number 1), Elution: 13.55 min, Period: 1, Cycle(s): 478 (Experiment 4)
	IPI00256684,IPI00304577,IPI00793223	Isoform B of AP-2 complex subunit alpha-1	28	41	0.95	23.4	41.2	1.19	652.847	1303.68	2	1304.61	0.07898	2	R	AADLLYAMCDR	S	R11: 13C6 (+6.02)	TRUE	-	File: 210907_AB_1.09_IDASET1.wiff, Sample: AB_1.09_IDA021 (sample number 1), Elution: 16.45 min, Period: 1, Cycle(s): 520 (Experiment 4)
	IPI00256684,IPI00304577,IPI00793223	Isoform B of AP-2 complex subunit alpha-1	28	41	0.95	26.7	41.2	1.33	652.855	1303.69	2	1304.61	0.094252	2	R	AADLLYAMCDR	S	R11: 13C6 (+6.02)	TRUE	-	File: 210907_AB_1.08_IDASET1.wiff, Sample: AB_1.08_IDA019 (sample number 1), Elution: 16.48 to 16.56 min, Period: 1, Cycle(s): 523 (Experiment 3), 524 (Experiment 4)
	IPI00256684,IPI00304577,IPI00793223	Isoform B of AP-2 complex subunit alpha-1	28	41	0.95	36.7	42	1.03	511.356	1020.7	2	1021.63	0.07318	2	R	ALLLSTYIK	F		TRUE	-	File: 210907_AB_1.08_IDASET1.wiff, Sample: AB_1.08_IDA019 (sample number 1), Elution: 18.35 to 18.42 min, Period: 1, Cycle(s): 550-551 (Experiment 3)
	IPI00256684,IPI00304577,IPI00793223	Isoform B of AP-2 complex subunit alpha-1	28	41	0.95	37.9	42	0.585	511.365	1020.72	2	1021.63	0.09305	2	R	ALLLSTYIK	F		TRUE	-	File: 210907_AB_1.09_IDASET1.wiff, Sample: AB_1.09_IDA021 (sample number 1), Elution: 18.34 min, Period: 1, Cycle(s): 548 (Experiment 3)
	IPI00256684,IPI00304577,IPI00793223	Isoform B of AP-2 complex subunit alpha-1	28	41	0.95	56.1	41.9	1.11	538.847	1075.68	2	1076.65	0.032954	2	R	INKELANIR	S	R9: 13C6 (+6.02)	TRUE	-	File: 210907_AB_1.09_IDASET1.wiff, Sample: AB_1.09_IDA021 (sample number 1), Elution: 8.61 min, Period: 1, Cycle(s): 406 (Experiment 4)
	IPI00256684,IPI00304577,IPI00793223	Isoform B of AP-2 complex subunit alpha-1	28	41	0.95	25.9	41.4	2.6	632.43	1262.84	2	1263.74	0.1105	2	R	DFLTPPLLSVR	F	R11: 13C6 (+6.02)	TRUE	-	File: 210907_AB_1.08_IDASET1.wiff, Sample: AB_1.08_IDA019 (sample number 1), Elution: 22.68 to 22.99 min, Period: 1, Cycle(s): 612, 616-617 (Experiment 3)
	IPI00256684,IPI00304577,IPI00793223	Isoform B of AP-2 complex subunit alpha-1	28	41	0.95	29	41.4	1.75	632.468	1262.92	2	1263.74	0.1865	2	R	DFLTPPLLSVR	F	R11: 13C6 (+6.02)	TRUE	-	File: 210907_AB_1.09_IDASET1.wiff, Sample: AB_1.09_IDA021 (sample number 1), Elution: 22.65 to 23.01 min, Period: 1, Cycle(s): 610, 613 (Experiment 3), 609, 614 (Experiment 4)
	IPI00256684,IPI00304577,IPI00793223	Isoform B of AP-2 complex subunit alpha-1	28	41	0.95	34.5	41.4	2.24	632.503	1262.99	2	1263.74	0.257	2	R	DFLTPPLLSVR	F	R11: 13C6 (+6.02)	TRUE	-	File: 210907_AB_1.08_IDASET1.wiff, Sample: AB_1.08_IDA019 (sample number 1), Elution: 22.62 min, Period: 1, Cycle(s): 611 (Experiment 4)
	IPI00256684,IPI00304577,IPI00793223	Isoform B of AP-2 complex subunit alpha-1	28	41	0.95	27	41.1	1	493.291	1476.85	3	1477.74	0.1158	2	R	ACNQLGQFLQHR	E	R12: 13C6 (+6.02)	TRUE	-	File: 210907_AB_1.08_IDASET1.wiff, Sample: AB_1.08_IDA019 (sample number 1), Elution: 13.23 to 13.31 min, Period: 1, Cycle(s): 476-477 (Experiment 3)
	IPI00256684,IPI00304577,IPI00793223	Isoform B of AP-2 complex subunit alpha-1	28	41	0.95	32.4	41.1	1.02	493.293	1476.85	3	1477.74	0.1193	2	R	ACNQLGQFLQHR	E	R12: 13C6 (+6.02)	TRUE	-	File: 210907_AB_1.09_IDASET1.wiff, Sample: AB_1.09_IDA021 (sample number 1), Elution: 13.26 to 13.33 min, Period: 1, Cycle(s): 474-475 (Experiment 3)
	IPI00256684,IPI00304577,IPI00793223	Isoform B of AP-2 complex subunit alpha-1	28	41	0.95	30.9	39.7	0.886	654.657	1960.95	3	1960.93	1.03	2	K	TVFEALQAPACHENMVK	V	M15: Oxidation (+16.00)	TRUE	-	File: 210907_AB_1.09_IDASET1.wiff, Sample: AB_1.09_IDA021 (sample number 1), Elution: 13.4 min, Period: 1, Cycle(s): 476 (Experiment 3)
	IPI00256684,IPI00304577,IPI00793223	Isoform B of AP-2 complex subunit alpha-1	28	41	0.95	41.5	41.8	1.28	559.823	1117.63	2	1118.62	0.0166	2	R	YGGAPQALTLK	L		TRUE	-	File: 210907_AB_1.09_IDASET1.wiff, Sample: AB_1.09_IDA021 (sample number 1), Elution: 12.23 min, Period: 1, Cycle(s): 459 (Experiment 4)
	IPI00256684,IPI00304577,IPI00793223	Isoform B of AP-2 complex subunit alpha-1	28	41	0.95	34.9	41.8	0.699	554.816	1107.62	2	1108.6	0.01953	2	K	FINLFPETK	A		TRUE	-	File: 210907_AB_1.07_IDASET1.wiff, Sample: AB_1.07_IDA017 (sample number 1), Elution: 19.12 min, Period: 1, Cycle(s): 573 (Experiment 4)
	IPI00256684,IPI00304577,IPI00793223	Isoform B of AP-2 complex subunit alpha-1	28	41	0.95	39.7	41.8	0.602	554.871	1107.73	2	1108.6	0.1304	2	K	FINLFPETK	A		TRUE	-	File: 210907_AB_1.10_IDASET1.wiff, Sample: AB_1.10_IDA023 (sample number 1), Elution: 19.24 min, Period: 1, Cycle(s): 557 (Experiment 4)
	IPI00256684,IPI00304577,IPI00793223	Isoform B of AP-2 complex subunit alpha-1	28	41	0.95	43.8	39.9	0.0969	632.73	1895.16	3	1896.03	0.144	2	R	VLQIVTNRDDVQGYAAK	T	R8: 13C6 (+6.02)	TRUE	-	File: 210907_AB_1.09_IDASET1.wiff, Sample: AB_1.09_IDA021 (sample number 1), Elution: 12.16 to 12.21 min, Period: 1, Cycle(s): 459 (Experiment 3), 458 (Experiment 4)
	IPI00256684,IPI00304577,IPI00793223	Isoform B of AP-2 complex subunit alpha-1	28	41	0.914	19.1	39.9	1.17	632.731	1895.17	3	1896.03	0.1501	2	R	VLQIVTNRDDVQGYAAK	T	R8: 13C6 (+6.02)	TRUE	-	File: 210907_AB_1.08_IDASET1.wiff, Sample: AB_1.08_IDA019 (sample number 1), Elution: 12.19 to 12.28 min, Period: 1, Cycle(s): 461 (Experiment 3), 462 (Experiment 4)
	IPI00256684,IPI00304577,IPI00793223	Isoform B of AP-2 complex subunit alpha-1	28	41	0.95	57.6	41.6	1.82	548.871	1095.73	2	1096.65	0.08789	2	R	GLAVFISDIR	N	R10: 13C6 (+6.02)	TRUE	-	File: 210907_AB_1.08_IDASET1.wiff, Sample: AB_1.08_IDA019 (sample number 1), Elution: 19.76 to 19.83 min, Period: 1, Cycle(s): 570-571 (Experiment 3)
	IPI00256684,IPI00304577,IPI00793223	Isoform B of AP-2 complex subunit alpha-1	28	41	0.95	53.3	41.6	2.17	548.885	1095.75	2	1096.65	0.1152	2	R	GLAVFISDIR	N	R10: 13C6 (+6.02)	TRUE	-	File: 210907_AB_1.09_IDASET1.wiff, Sample: AB_1.09_IDA021 (sample number 1), Elution: 19.73 to 20 min, Period: 1, Cycle(s): 569, 572 (Experiment 3), 568 (Experiment 4)
	IPI00256684,IPI00304577,IPI00793223	Isoform B of AP-2 complex subunit alpha-1	28	41	0.95	59.4	41.6	1.6	548.967	1095.92	2	1096.65	0.28	2	R	GLAVFISDIR	N	R10: 13C6 (+6.02)	TRUE	-	File: 210907_AB_1.06_IDASET1.wiff, Sample: AB_1.06_IDA015 (sample number 1), Elution: 19.93 min, Period: 1, Cycle(s): 591 (Experiment 3)
	IPI00256684,IPI00304577,IPI00793223	Isoform B of AP-2 complex subunit alpha-1	28	41	0.95	55.2	41.7	2.89	499.81	997.605	2	998.54	0.073	2	K	TCVSLAVSR	L	R9: 13C6 (+6.02)	TRUE	-	File: 210907_AB_1.09_IDASET1.wiff, Sample: AB_1.09_IDA021 (sample number 1), Elution: 10.16 min, Period: 1, Cycle(s): 429 (Experiment 4)
	IPI00256684,IPI00304577,IPI00793223	Isoform B of AP-2 complex subunit alpha-1	28	41	0.95	23.9	40.8	2.64	768.2	1534.38	2	1535.76	-0.3707	2	K	ASPDLVPMGEWTAR	V	R14: 13C6 (+6.02)	TRUE	-	File: 210907_AB_1.09_IDASET1.wiff, Sample: AB_1.09_IDA021 (sample number 1), Elution: 17.96 to 18.1 min, Period: 1, Cycle(s): 542 (Experiment 3), 544 (Experiment 4)
	IPI00256684,IPI00304577,IPI00793223	Isoform B of AP-2 complex subunit alpha-1	28	41	0.95	48.6	41.8	0.658	491.304	980.593	2	981.55	0.05075	2	K	QIVSEMLR	Y	R8: 13C6 (+6.02)	TRUE	-	File: 210907_AB_1.09_IDASET1.wiff, Sample: AB_1.09_IDA021 (sample number 1), Elution: 12.98 min, Period: 1, Cycle(s): 470 (Experiment 3)
	IPI00256684,IPI00304577,IPI00793223	Isoform B of AP-2 complex subunit alpha-1	28	41	0.932	41.2	41.8	0.102	491.337	980.659	2	981.55	0.1168	2	K	QIVSEMLR	Y	R8: 13C6 (+6.02)	TRUE	-	File: 210907_AB_1.08_IDASET1.wiff, Sample: AB_1.08_IDA019 (sample number 1), Elution: 12.9 to 12.97 min, Period: 1, Cycle(s): 471-472 (Experiment 4)
	IPI00256684,IPI00304577,IPI00793223	Isoform B of AP-2 complex subunit alpha-1	28	41	0.95	41.3	41.7	0.222	499.325	996.634	2	997.545	0.096854	2	K	QIVSEMLR	Y	M6: Oxidation (+16.00), R8: 13C6 (+6.02)	TRUE	-	File: 210907_AB_1.08_IDASET1.wiff, Sample: AB_1.08_IDA019 (sample number 1), Elution: 9.5 min, Period: 1, Cycle(s): 421 (Experiment 4)
	IPI00256684,IPI00304577,IPI00793223	Isoform B of AP-2 complex subunit alpha-1	28	41	0.95	21.3	40.6	1.68	800.626	1599.24	2	1600.8	-0.5604	2	R	LLQCYPPPEDAAVK	G		TRUE	-	File: 210907_AB_1.08_IDASET1.wiff, Sample: AB_1.08_IDA019 (sample number 1), Elution: 12.33 min, Period: 1, Cycle(s): 463 (Experiment 3)
	IPI00256684,IPI00304577,IPI00793223	Isoform B of AP-2 complex subunit alpha-1	28	41	0.95	27.5	41.6	0.658	617.9	1233.79	2	1234.64	0.1576	2	R	ILVAGDSMDSVK	Q		TRUE	-	File: 210907_AB_1.08_IDASET1.wiff, Sample: AB_1.08_IDA019 (sample number 1), Elution: 12.34 min, Period: 1, Cycle(s): 463 (Experiment 4)
	IPI00256684,IPI00304577,IPI00793223	Isoform B of AP-2 complex subunit alpha-1	28	41	0.907	20.9	41.4	1.01	625.886	1249.76	2	1250.63	0.1331	2	R	ILVAGDSMDSVK	Q	M8: Oxidation (+16.00)	TRUE	-	File: 210907_AB_1.08_IDASET1.wiff, Sample: AB_1.08_IDA019 (sample number 1), Elution: 9.83 min, Period: 1, Cycle(s): 426 (Experiment 3)
	IPI00708398	Serum albumin precursor	37	191	0.95	30.1	39.9	0.523	636.717	1907.13	3	1907.92	0.2145	2	K	LFTFHADICTLPDTEK	Q		TRUE	-	File: 210907_AB_1.12_IDASET1.wiff, Sample: AB_1.12_IDA027 (sample number 1), Elution: 17.88 min, Period: 1, Cycle(s): 525 (Experiment 4) (Charge not auto determined)
	IPI00708398	Serum albumin precursor	37	191	0.95	38.3	40.9	1.04	710.309	1418.6	2	1419.69	-0.084149	2	K	SLHTLFGDELCK	V		TRUE	-	File: 210907_AB_1.06_IDASET1.wiff, Sample: AB_1.06_IDA015 (sample number 1), Elution: 15.6 min, Period: 1, Cycle(s): 527 (Experiment 4) (Charge not auto determined)
	IPI00708398	Serum albumin precursor	37	191	0.95	23.6	40.9	2.55	473.878	1418.61	3	1419.69	-0.07507	2	K	SLHTLFGDELCK	V		TRUE	-	File: 210907_AB_1.06_IDASET1.wiff, Sample: AB_1.06_IDA015 (sample number 1), Elution: 15.47 min, Period: 1, Cycle(s): 525 (Experiment 4)
	IPI00708398	Serum albumin precursor	37	191	0.95	24.9	40.9	0.745	473.913	1418.71	3	1419.69	0.027557	2	K	SLHTLFGDELCK	V		TRUE	-	File: 210907_AB_1.07_IDASET1.wiff, Sample: AB_1.07_IDA017 (sample number 1), Elution: 15.46 min, Period: 1, Cycle(s): 519 (Experiment 3)
	IPI00708398	Serum albumin precursor	37	191	0.95	22	40.9	2.82	473.916	1418.72	3	1419.69	0.038249	2	K	SLHTLFGDELCK	V		TRUE	-	File: 210907_AB_1.21_IDASET1.wiff, Sample: AB_1.21_IDA045 (sample number 1), Elution: 15.53 min, Period: 1, Cycle(s): 524 (Experiment 4)
	IPI00708398	Serum albumin precursor	37	191	0.95	33.8	40.9	1.96	473.932	1418.77	3	1419.69	0.087154	2	K	SLHTLFGDELCK	V		TRUE	-	File: 210907_AB_1.08_IDASET1.wiff, Sample: AB_1.08_IDA019 (sample number 1), Elution: 15.42 min, Period: 1, Cycle(s): 508 (Experiment 3)
	IPI00708398	Serum albumin precursor	37	191	0.95	26.3	40.9	2.55	473.935	1418.78	3	1419.69	0.094558	2	K	SLHTLFGDELCK	V		TRUE	-	File: 210907_AB_1.15_IDASET1.wiff, Sample: AB_1.15_IDA033 (sample number 1), Elution: 15.43 to 15.5 min, Period: 1, Cycle(s): 512-513 (Experiment 3)
	IPI00708398	Serum albumin precursor	37	191	0.95	22.8	40.9	1.6	473.938	1418.79	3	1419.69	0.1035	2	K	SLHTLFGDELCK	V		TRUE	-	File: 210907_AB_1.06_IDASET1.wiff, Sample: AB_1.06_IDA015 (sample number 1), Elution: 15.53 min, Period: 1, Cycle(s): 526 (Experiment 3)
	IPI00708398	Serum albumin precursor	37	191	0.95	31.5	40.9	2.57	473.944	1418.81	3	1419.69	0.1226	2	K	SLHTLFGDELCK	V		TRUE	-	File: 210907_AB_1.22_IDASET1.wiff, Sample: AB_1.22_IDA047 (sample number 1), Elution: 15.47 to 15.77 min, Period: 1, Cycle(s): 526-527 (Experiment 3), 530 (Experiment 4)
	IPI00708398	Serum albumin precursor	37	191	0.95	26.5	40.9	3.08	473.956	1418.85	3	1419.69	0.1593	2	K	SLHTLFGDELCK	V		TRUE	-	File: 210907_AB_1.09_IDASET1.wiff, Sample: AB_1.09_IDA021 (sample number 1), Elution: 15.4 to 15.56 min, Period: 1, Cycle(s): 505 (Experiment 3), 507 (Experiment 4)
	IPI00708398	Serum albumin precursor	37	191	0.95	24.4	40.9	2.35	473.957	1418.85	3	1419.69	0.1605	2	K	SLHTLFGDELCK	V		TRUE	-	File: 210907_AB_1.05_IDASET1.wiff, Sample: AB_1.05_IDA013 (sample number 1), Elution: 15.53 to 15.58 min, Period: 1, Cycle(s): 521 (Experiment 3), 520 (Experiment 4)
	IPI00708398	Serum albumin precursor	37	191	0.95	30.3	40.9	2.96	473.962	1418.86	3	1419.69	0.1746	2	K	SLHTLFGDELCK	V		TRUE	-	File: 210907_AB_1.13_IDASET1.wiff, Sample: AB_1.13_IDA029 (sample number 1), Elution: 15.47 min, Period: 1, Cycle(s): 517 (Experiment 4)
	IPI00708398	Serum albumin precursor	37	191	0.95	31.2	40.9	3.46	473.969	1418.88	3	1419.69	0.1957	2	K	SLHTLFGDELCK	V		TRUE	-	File: 210907_AB_1.21_IDASET1.wiff, Sample: AB_1.21_IDA045 (sample number 1), Elution: 15.45 min, Period: 1, Cycle(s): 523 (Experiment 3)
	IPI00708398	Serum albumin precursor	37	191	0.95	36.4	40.9	4.04	473.969	1418.88	3	1419.69	0.1969	2	K	SLHTLFGDELCK	V		TRUE	-	File: 210907_AB_1.23_IDASET1.wiff, Sample: AB_1.23_IDA049 (sample number 1), Elution: 15.49 to 15.77 min, Period: 1, Cycle(s): 536-537 (Experiment 3), 540 (Experiment 4)
	IPI00708398	Serum albumin precursor	37	191	0.95	23.4	40.9	2.51	473.971	1418.89	3	1419.69	0.2023	2	K	SLHTLFGDELCK	V		TRUE	-	File: 210907_AB_1.10_IDASET1.wiff, Sample: AB_1.10_IDA023 (sample number 1), Elution: 15.51 to 15.56 min, Period: 1, Cycle(s): 504 (Experiment 3), 503 (Experiment 4)
	IPI00708398	Serum albumin precursor	37	191	0.95	37.1	40.9	3.85	473.972	1418.89	3	1419.69	0.2054	2	K	SLHTLFGDELCK	V		TRUE	-	File: 210907_AB_1.19_IDASET1.wiff, Sample: AB_1.19_IDA041 (sample number 1), Elution: 15.51 to 15.58 min, Period: 1, Cycle(s): 503-504 (Experiment 4)
	IPI00708398	Serum albumin precursor	37	191	0.95	30.7	40.9	1.59	473.973	1418.9	3	1419.69	0.2098	2	K	SLHTLFGDELCK	V		TRUE	-	File: 210907_AB_1.18_IDASET1.wiff, Sample: AB_1.18_IDA039 (sample number 1), Elution: 15.53 min, Period: 1, Cycle(s): 509 (Experiment 4)
	IPI00708398	Serum albumin precursor	37	191	0.95	22.4	40.9	2.77	473.977	1418.91	3	1419.69	0.2206	2	K	SLHTLFGDELCK	V		TRUE	-	File: 210907_AB_1.25_IDASET1.wiff, Sample: AB_1.25_IDA053 (sample number 1), Elution: 15.6 min, Period: 1, Cycle(s): 506 (Experiment 3)
	IPI00708398	Serum albumin precursor	37	191	0.95	31.3	40.9	4.05	473.978	1418.91	3	1419.69	0.2247	2	K	SLHTLFGDELCK	V		TRUE	-	File: 210907_AB_1.04_IDASET1.wiff, Sample: AB_1.04_IDA011 (sample number 1), Elution: 15.5 to 15.57 min, Period: 1, Cycle(s): 523-524 (Experiment 3)
	IPI00708398	Serum albumin precursor	37	191	0.95	30.7	40.9	0.721	473.986	1418.94	3	1419.69	0.2489	2	K	SLHTLFGDELCK	V		TRUE	-	File: 210907_AB_1.24_IDASET1.wiff, Sample: AB_1.24_IDA051 (sample number 1), Elution: 15.51 to 15.59 min, Period: 1, Cycle(s): 520-521 (Experiment 3)
	IPI00708398	Serum albumin precursor	37	191	0.95	24.4	40.9	3.4	473.995	1418.96	3	1419.69	0.2737	2	K	SLHTLFGDELCK	V		TRUE	-	File: 210907_AB_1.20_IDASET1.wiff, Sample: AB_1.20_IDA043 (sample number 1), Elution: 15.48 to 15.74 min, Period: 1, Cycle(s): 515 (Experiment 3), 514, 518 (Experiment 4)
	IPI00708398	Serum albumin precursor	37	191	0.95	38.4	40.9	2.13	473.995	1418.96	3	1419.69	0.2749	2	K	SLHTLFGDELCK	V		TRUE	-	File: 210907_AB_1.01_IDASET1.wiff, Sample: AB_1.01_IDA005 (sample number 1), Elution: 15.56 to 15.62 min, Period: 1, Cycle(s): 539 (Experiment 3), 538 (Experiment 4)
	IPI00708398	Serum albumin precursor	37	191	0.95	28	40.9	1.36	474.003	1418.99	3	1419.69	0.2996	2	K	SLHTLFGDELCK	V		TRUE	-	File: 210907_AB_1.03_IDASET1.wiff, Sample: AB_1.03_IDA009 (sample number 1), Elution: 15.55 to 15.62 min, Period: 1, Cycle(s): 525-526 (Experiment 3)
	IPI00708398	Serum albumin precursor	37	191	0.95	24.3	41.3	1.33	653.37	1304.72	2	1305.72	0.0144	2	K	HLVDEPQNLIK	Q		TRUE	-	File: 210907_AB_1.16_IDASET1.wiff, Sample: AB_1.16_IDA035 (sample number 1), Elution: 12.23 min, Period: 1, Cycle(s): 469 (Experiment 3)
	IPI00708398	Serum albumin precursor	37	191	0.95	43.2	41.3	3.01	653.37	1304.73	2	1305.72	0.015957	2	K	HLVDEPQNLIK	Q		TRUE	-	File: 210907_AB_1.19_IDASET1.wiff, Sample: AB_1.19_IDA041 (sample number 1), Elution: 12.3 min, Period: 1, Cycle(s): 454 (Experiment 4)
	IPI00708398	Serum albumin precursor	37	191	0.95	36.8	41.3	3.6	653.378	1304.74	2	1305.72	0.03174	2	K	HLVDEPQNLIK	Q		TRUE	-	File: 210907_AB_1.22_IDASET1.wiff, Sample: AB_1.22_IDA047 (sample number 1), Elution: 12.34 min, Period: 1, Cycle(s): 478 (Experiment 3)
	IPI00708398	Serum albumin precursor	37	191	0.95	28.2	41.3	0.721	653.38	1304.74	2	1305.72	0.03467	2	K	HLVDEPQNLIK	Q		TRUE	-	File: 210907_AB_1.04_IDASET1.wiff, Sample: AB_1.04_IDA011 (sample number 1), Elution: 12.33 min, Period: 1, Cycle(s): 476 (Experiment 4)
	IPI00708398	Serum albumin precursor	37	191	0.95	29	41.3	1.8	653.38	1304.74	2	1305.72	0.035755	2	K	HLVDEPQNLIK	Q		TRUE	-	File: 210907_AB_1.05_IDASET1.wiff, Sample: AB_1.05_IDA013 (sample number 1), Elution: 12.32 to 12.38 min, Period: 1, Cycle(s): 473-474 (Experiment 4)
	IPI00708398	Serum albumin precursor	37	191	0.95	38.3	41.3	0.444	653.385	1304.75	2	1305.72	0.045155	2	K	HLVDEPQNLIK	Q		TRUE	-	File: 210907_AB_1.12_IDASET1.wiff, Sample: AB_1.12_IDA027 (sample number 1), Elution: 12.23 to 12.3 min, Period: 1, Cycle(s): 443-444 (Experiment 3)
	IPI00708398	Serum albumin precursor	37	191	0.95	25.6	41.3	1.22	653.402	1304.79	2	1305.72	0.079058	2	K	HLVDEPQNLIK	Q		TRUE	-	File: 210907_AB_1.10_IDASET1.wiff, Sample: AB_1.10_IDA023 (sample number 1), Elution: 12.32 min, Period: 1, Cycle(s): 457 (Experiment 4)
	IPI00708398	Serum albumin precursor	37	191	0.95	28.2	41.3	1.96	653.407	1304.8	2	1305.72	0.08972	2	K	HLVDEPQNLIK	Q		TRUE	-	File: 210907_AB_1.06_IDASET1.wiff, Sample: AB_1.06_IDA015 (sample number 1), Elution: 12.22 to 12.31 min, Period: 1, Cycle(s): 474 (Experiment 3), 475 (Experiment 4)
	IPI00708398	Serum albumin precursor	37	191	0.95	28.1	41.3	1.08	653.409	1304.8	2	1305.72	0.093152	2	K	HLVDEPQNLIK	Q		TRUE	-	File: 210907_AB_1.15_IDASET1.wiff, Sample: AB_1.15_IDA033 (sample number 1), Elution: 12.22 to 12.29 min, Period: 1, Cycle(s): 465-466 (Experiment 4)
	IPI00708398	Serum albumin precursor	37	191	0.95	24.2	41.3	0.699	653.412	1304.81	2	1305.72	0.098754	2	K	HLVDEPQNLIK	Q		TRUE	-	File: 210907_AB_1.13_IDASET1.wiff, Sample: AB_1.13_IDA029 (sample number 1), Elution: 12.25 min, Period: 1, Cycle(s): 469 (Experiment 3)
	IPI00708398	Serum albumin precursor	37	191	0.95	38.7	41.3	3.29	653.418	1304.82	2	1305.72	0.1119	2	K	HLVDEPQNLIK	Q		TRUE	-	File: 210907_AB_1.21_IDASET1.wiff, Sample: AB_1.21_IDA045 (sample number 1), Elution: 12.29 to 12.35 min, Period: 1, Cycle(s): 473-474 (Experiment 3)
	IPI00708398	Serum albumin precursor	37	191	0.95	37.6	41.3	2.77	653.42	1304.82	2	1305.72	0.1151	2	K	HLVDEPQNLIK	Q		TRUE	-	File: 210907_AB_1.18_IDASET1.wiff, Sample: AB_1.18_IDA039 (sample number 1), Elution: 12.28 min, Period: 1, Cycle(s): 461 (Experiment 4)
	IPI00708398	Serum albumin precursor	37	191	0.95	38.6	41.3	4.34	653.423	1304.83	2	1305.72	0.1202	2	K	HLVDEPQNLIK	Q		TRUE	-	File: 210907_AB_1.07_IDASET1.wiff, Sample: AB_1.07_IDA017 (sample number 1), Elution: 12.26 to 12.33 min, Period: 1, Cycle(s): 471-472 (Experiment 3)
	IPI00708398	Serum albumin precursor	37	191	0.95	26.9	41.3	3.92	653.433	1304.85	2	1305.72	0.1405	2	K	HLVDEPQNLIK	Q		TRUE	-	File: 210907_AB_1.03_IDASET1.wiff, Sample: AB_1.03_IDA009 (sample number 1), Elution: 12.26 to 12.35 min, Period: 1, Cycle(s): 477 (Experiment 3), 478 (Experiment 4)
	IPI00708398	Serum albumin precursor	37	191	0.95	38.2	41.3	3.08	653.447	1304.88	2	1305.72	0.1692	2	K	HLVDEPQNLIK	Q		TRUE	-	File: 210907_AB_1.02_IDASET1.wiff, Sample: AB_1.02_IDA007 (sample number 1), Elution: 12.29 min, Period: 1, Cycle(s): 464 (Experiment 4)
	IPI00708398	Serum albumin precursor	37	191	0.943	37.8	42.1	0.187	461.736	921.457	2	922.489	-0.02344	2	K	AEFVEVTK	L		TRUE	-	File: 210907_AB_1.18_IDASET1.wiff, Sample: AB_1.18_IDA039 (sample number 1), Elution: 10.28 min, Period: 1, Cycle(s): 431 (Experiment 3)
	IPI00708398	Serum albumin precursor	37	191	0.95	58.4	42.1	0.292	461.76	921.505	2	922.489	0.024449	2	K	AEFVEVTK	L		TRUE	-	File: 210907_AB_1.15_IDASET1.wiff, Sample: AB_1.15_IDA033 (sample number 1), Elution: 10.26 min, Period: 1, Cycle(s): 434 (Experiment 4)
	IPI00708398	Serum albumin precursor	37	191	0.95	58.6	42.1	0.569	461.782	921.548	2	922.489	0.06744	2	K	AEFVEVTK	L		TRUE	-	File: 210907_AB_1.13_IDASET1.wiff, Sample: AB_1.13_IDA029 (sample number 1), Elution: 10.28 min, Period: 1, Cycle(s): 438 (Experiment 4)
	IPI00708398	Serum albumin precursor	37	191	0.95	58.8	42.1	-0.415	461.788	921.561	2	922.489	0.08051	2	K	AEFVEVTK	L		TRUE	-	File: 210907_AB_1.05_IDASET1.wiff, Sample: AB_1.05_IDA013 (sample number 1), Elution: 10.27 to 10.32 min, Period: 1, Cycle(s): 444 (Experiment 3), 443 (Experiment 4)
	IPI00708398	Serum albumin precursor	37	191	0.95	32.9	41.7	1.29	571.876	1141.74	2	1142.72	0.029053	2	K	KQTALVELLK	H		TRUE	-	File: 210907_AB_1.21_IDASET1.wiff, Sample: AB_1.21_IDA045 (sample number 1), Elution: 14.86 min, Period: 1, Cycle(s): 514 (Experiment 4)
	IPI00708398	Serum albumin precursor	37	191	0.95	49.6	41.7	2.19	571.89	1141.76	2	1142.72	0.057458	2	K	KQTALVELLK	H		TRUE	-	File: 210907_AB_1.11_IDASET1.wiff, Sample: AB_1.11_IDA025 (sample number 1), Elution: 14.74 min, Period: 1, Cycle(s): 493 (Experiment 4)
	IPI00708398	Serum albumin precursor	37	191	0.95	44.5	41.7	2.03	571.909	1141.8	2	1142.72	0.094354	2	K	KQTALVELLK	H		TRUE	-	File: 210907_AB_1.23_IDASET1.wiff, Sample: AB_1.23_IDA049 (sample number 1), Elution: 14.84 to 14.91 min, Period: 1, Cycle(s): 526-527 (Experiment 3)
	IPI00708398	Serum albumin precursor	37	191	0.95	63.6	40.8	2.33	740.22	1478.42	2	1479.8	-0.3634	2	K	LGEYGFQNALIVR	Y		TRUE	-	File: 210907_AB_1.06_IDASET1.wiff, Sample: AB_1.06_IDA015 (sample number 1), Elution: 18.69 min, Period: 1, Cycle(s): 573 (Experiment 4)
	IPI00708398	Serum albumin precursor	37	191	0.95	64.1	40.8	3.14	740.243	1478.47	2	1479.8	-0.3176	2	K	LGEYGFQNALIVR	Y		TRUE	-	File: 210907_AB_1.16_IDASET1.wiff, Sample: AB_1.16_IDA035 (sample number 1), Elution: 18.51 min, Period: 1, Cycle(s): 566 (Experiment 3)
	IPI00708398	Serum albumin precursor	37	191	0.95	41.2	40.8	1.44	740.265	1478.51	2	1479.8	-0.2747	2	K	LGEYGFQNALIVR	Y		TRUE	-	File: 210907_AB_1.14_IDASET1.wiff, Sample: AB_1.14_IDA031 (sample number 1), Elution: 18.58 min, Period: 1, Cycle(s): 549 (Experiment 4)
	IPI00708398	Serum albumin precursor	37	191	0.95	44.6	40.8	0.824	740.265	1478.51	2	1479.8	-0.2733	2	K	LGEYGFQNALIVR	Y		TRUE	-	File: 210907_AB_1.09_IDASET1.wiff, Sample: AB_1.09_IDA021 (sample number 1), Elution: 18.41 to 18.6 min, Period: 1, Cycle(s): 552 (Experiment 3), 549 (Experiment 4)
	IPI00708398	Serum albumin precursor	37	191	0.95	57	40.8	2.15	740.273	1478.53	2	1479.8	-0.2571	2	K	LGEYGFQNALIVR	Y		TRUE	-	File: 210907_AB_1.13_IDASET1.wiff, Sample: AB_1.13_IDA029 (sample number 1), Elution: 18.43 to 18.71 min, Period: 1, Cycle(s): 560, 563-564 (Experiment 3)
	IPI00708398	Serum albumin precursor	37	191	0.95	54.6	40.8	1.03	740.281	1478.55	2	1479.8	-0.241	2	K	LGEYGFQNALIVR	Y		TRUE	-	File: 210907_AB_1.06_IDASET1.wiff, Sample: AB_1.06_IDA015 (sample number 1), Elution: 18.34 to 18.62 min, Period: 1, Cycle(s): 568, 572 (Experiment 4)
	IPI00708398	Serum albumin precursor	37	191	0.95	37.3	40.8	0.357	740.284	1478.55	2	1479.8	-0.2368	2	K	LGEYGFQNALIVR	Y		TRUE	-	File: 210907_AB_1.07_IDASET1.wiff, Sample: AB_1.07_IDA017 (sample number 1), Elution: 18.46 to 18.56 min, Period: 1, Cycle(s): 565 (Experiment 3), 563 (Experiment 4)
	IPI00708398	Serum albumin precursor	37	191	0.95	53.4	40.8	1.06	740.295	1478.58	2	1479.8	-0.2131	2	K	LGEYGFQNALIVR	Y		TRUE	-	File: 210907_AB_1.10_IDASET1.wiff, Sample: AB_1.10_IDA023 (sample number 1), Elution: 18.61 to 18.68 min, Period: 1, Cycle(s): 548-549 (Experiment 4)
	IPI00708398	Serum albumin precursor	37	191	0.939	44.1	40.8	0.00877	740.301	1478.59	2	1479.8	-0.2025	2	K	LGEYGFQNALIVR	Y		TRUE	-	File: 210907_AB_1.12_IDASET1.wiff, Sample: AB_1.12_IDA027 (sample number 1), Elution: 18.55 to 18.69 min, Period: 1, Cycle(s): 535, 537 (Experiment 3)
	IPI00708398	Serum albumin precursor	37	191	0.95	42.3	40.8	2.6	740.304	1478.59	2	1479.8	-0.1952	2	K	LGEYGFQNALIVR	Y		TRUE	-	File: 210907_AB_1.21_IDASET1.wiff, Sample: AB_1.21_IDA045 (sample number 1), Elution: 18.63 min, Period: 1, Cycle(s): 571 (Experiment 4)
	IPI00708398	Serum albumin precursor	37	191	0.95	54	40.8	0.229	740.305	1478.6	2	1479.8	-0.193	2	K	LGEYGFQNALIVR	Y		TRUE	-	File: 210907_AB_1.11_IDASET1.wiff, Sample: AB_1.11_IDA025 (sample number 1), Elution: 18.48 to 18.74 min, Period: 1, Cycle(s): 548, 551 (Experiment 3), 547 (Experiment 4)
	IPI00708398	Serum albumin precursor	37	191	0.95	49.7	40.8	1.68	740.308	1478.6	2	1479.8	-0.1886	2	K	LGEYGFQNALIVR	Y		TRUE	-	File: 210907_AB_1.17_IDASET1.wiff, Sample: AB_1.17_IDA037 (sample number 1), Elution: 18.61 min, Period: 1, Cycle(s): 562 (Experiment 4)
	IPI00708398	Serum albumin precursor	37	191	0.95	51.6	40.8	1.3	740.308	1478.6	2	1479.8	-0.1869	2	K	LGEYGFQNALIVR	Y		TRUE	-	File: 210907_AB_1.19_IDASET1.wiff, Sample: AB_1.19_IDA041 (sample number 1), Elution: 18.65 to 18.74 min, Period: 1, Cycle(s): 550 (Experiment 3), 551 (Experiment 4)
	IPI00708398	Serum albumin precursor	37	191	0.95	56	40.8	1.48	740.311	1478.61	2	1479.8	-0.1821	2	K	LGEYGFQNALIVR	Y		TRUE	-	File: 210907_AB_1.08_IDASET1.wiff, Sample: AB_1.08_IDA019 (sample number 1), Elution: 18.51 to 18.56 min, Period: 1, Cycle(s): 553 (Experiment 3), 552 (Experiment 4)
	IPI00708398	Serum albumin precursor	37	191	0.95	61	40.8	2.43	740.319	1478.62	2	1479.8	-0.1652	2	K	LGEYGFQNALIVR	Y		TRUE	-	File: 210907_AB_1.22_IDASET1.wiff, Sample: AB_1.22_IDA047 (sample number 1), Elution: 18.59 min, Period: 1, Cycle(s): 574 (Experiment 4)
	IPI00708398	Serum albumin precursor	37	191	0.95	49.2	40.8	1.13	740.343	1478.67	2	1479.8	-0.1174	2	K	LGEYGFQNALIVR	Y		TRUE	-	File: 210907_AB_1.18_IDASET1.wiff, Sample: AB_1.18_IDA039 (sample number 1), Elution: 18.57 min, Period: 1, Cycle(s): 553 (Experiment 3)
	IPI00708398	Serum albumin precursor	37	191	0.95	48	40.8	2	740.346	1478.68	2	1479.8	-0.111	2	K	LGEYGFQNALIVR	Y		TRUE	-	File: 210907_AB_1.05_IDASET1.wiff, Sample: AB_1.05_IDA013 (sample number 1), Elution: 18.53 to 18.6 min, Period: 1, Cycle(s): 564-565 (Experiment 3)
	IPI00708398	Serum albumin precursor	37	191	0.95	48.7	40.8	1.8	740.351	1478.69	2	1479.8	-0.1014	2	K	LGEYGFQNALIVR	Y		TRUE	-	File: 210907_AB_1.04_IDASET1.wiff, Sample: AB_1.04_IDA011 (sample number 1), Elution: 18.62 min, Period: 1, Cycle(s): 568 (Experiment 3)
	IPI00708398	Serum albumin precursor	37	191	0.95	47.9	40.9	1.62	740.801	1479.59	2	1479.8	0.7987	2	K	LGEYGFQNALIVR	Y		TRUE	-	File: 210907_AB_1.06_IDASET1.wiff, Sample: AB_1.06_IDA015 (sample number 1), Elution: 18.41 min, Period: 1, Cycle(s): 569 (Experiment 4)
	IPI00708398	Serum albumin precursor	37	191	0.95	54.3	40.9	2.17	740.805	1479.59	2	1479.8	0.8053	2	K	LGEYGFQNALIVR	Y		TRUE	-	File: 210907_AB_1.12_IDASET1.wiff, Sample: AB_1.12_IDA027 (sample number 1), Elution: 18.29 to 18.35 min, Period: 1, Cycle(s): 532 (Experiment 3), 531 (Experiment 4)
	IPI00708398	Serum albumin precursor	37	191	0.95	29.7	40.1	1.07	605.665	1813.97	3	1814.83	0.1503	2	R	LAKEYEATLEECCAK	D		TRUE	-	File: 210907_AB_1.11_IDASET1.wiff, Sample: AB_1.11_IDA025 (sample number 1), Elution: 10.09 min, Period: 1, Cycle(s): 425 (Experiment 4)
	IPI00708398	Serum albumin precursor	37	191	0.95	47.2	40.9	3.1	480.238	1437.69	3	1439.81	-1.115	2	R	RHPEYAVSVLLR	L		TRUE	-	File: 210907_AB_1.04_IDASET1.wiff, Sample: AB_1.04_IDA011 (sample number 1), Elution: 13.75 min, Period: 1, Cycle(s): 497 (Experiment 3)
	IPI00708398	Serum albumin precursor	37	191	0.95	29.1	40.8	1.19	480.652	1438.93	3	1439.81	0.1272	2	R	RHPEYAVSVLLR	L		TRUE	-	File: 210907_AB_1.07_IDASET1.wiff, Sample: AB_1.07_IDA017 (sample number 1), Elution: 13.54 min, Period: 1, Cycle(s): 490 (Experiment 3)
	IPI00708398	Serum albumin precursor	37	191	0.95	55.8	40.8	3	480.657	1438.95	3	1439.81	0.1442	2	R	RHPEYAVSVLLR	L		TRUE	-	File: 210907_AB_1.11_IDASET1.wiff, Sample: AB_1.11_IDA025 (sample number 1), Elution: 13.77 min, Period: 1, Cycle(s): 479 (Experiment 4)
	IPI00708398	Serum albumin precursor	37	191	0.95	73.9	40.8	3.5	480.674	1439	3	1439.81	0.1946	2	R	RHPEYAVSVLLR	L		TRUE	-	File: 210907_AB_1.04_IDASET1.wiff, Sample: AB_1.04_IDA011 (sample number 1), Elution: 13.69 min, Period: 1, Cycle(s): 496 (Experiment 3)
	IPI00708398	Serum albumin precursor	37	191	0.95	43.1	40.8	3.59	480.982	1439.92	3	1439.81	1.119	2	R	RHPEYAVSVLLR	L		TRUE	-	File: 210907_AB_1.06_IDASET1.wiff, Sample: AB_1.06_IDA015 (sample number 1), Elution: 13.67 min, Period: 1, Cycle(s): 496 (Experiment 4) (Charge not auto determined)
	IPI00708398	Serum albumin precursor	37	191	0.95	45.6	41.5	2.66	569.719	1137.42	2	1138.5	-0.06787	2	K	CCTESLVNR	R		TRUE	-	File: 210907_AB_1.07_IDASET1.wiff, Sample: AB_1.07_IDA017 (sample number 1), Elution: 8.5 min, Period: 1, Cycle(s): 414 (Experiment 4)
	IPI00708398	Serum albumin precursor	37	191	0.95	46.9	41.5	2.68	569.748	1137.48	2	1138.5	-0.010356	2	K	CCTESLVNR	R		TRUE	-	File: 210907_AB_1.06_IDASET1.wiff, Sample: AB_1.06_IDA015 (sample number 1), Elution: 8.3 to 8.35 min, Period: 1, Cycle(s): 416 (Experiment 3), 415 (Experiment 4)
	IPI00708398	Serum albumin precursor	37	191	0.95	48	41.5	1.89	569.758	1137.5	2	1138.5	0.009399	2	K	CCTESLVNR	R		TRUE	-	File: 210907_AB_1.21_IDASET1.wiff, Sample: AB_1.21_IDA045 (sample number 1), Elution: 8.46 min, Period: 1, Cycle(s): 414 (Experiment 4)
	IPI00708398	Serum albumin precursor	37	191	0.95	61.3	41.5	1.59	569.764	1137.51	2	1138.5	0.020958	2	K	CCTESLVNR	R		TRUE	-	File: 210907_AB_1.16_IDASET1.wiff, Sample: AB_1.16_IDA035 (sample number 1), Elution: 8.4 min, Period: 1, Cycle(s): 409 (Experiment 4)
	IPI00708398	Serum albumin precursor	37	191	0.95	43.8	41.5	2.85	569.775	1137.53	2	1138.5	0.042955	2	K	CCTESLVNR	R		TRUE	-	File: 210907_AB_1.14_IDASET1.wiff, Sample: AB_1.14_IDA031 (sample number 1), Elution: 8.29 to 8.34 min, Period: 1, Cycle(s): 397 (Experiment 3), 396 (Experiment 4)
	IPI00708398	Serum albumin precursor	37	191	0.95	45	41.5	1.85	569.786	1137.56	2	1138.5	0.06494	2	K	CCTESLVNR	R		TRUE	-	File: 210907_AB_1.30_IDASET1.wiff, Sample: AB_1.30_IDA063 (sample number 1), Elution: 8.36 to 8.41 min, Period: 1, Cycle(s): 418-419 (Experiment 3)
	IPI00708398	Serum albumin precursor	37	191	0.95	49.9	41.5	2.68	569.787	1137.56	2	1138.5	0.06738	2	K	CCTESLVNR	R		TRUE	-	File: 210907_AB_1.24_IDASET1.wiff, Sample: AB_1.24_IDA051 (sample number 1), Elution: 8.39 min, Period: 1, Cycle(s): 411 (Experiment 4)
	IPI00708398	Serum albumin precursor	37	191	0.95	46.9	41.5	1.85	569.787	1137.56	2	1138.5	0.06763	2	K	CCTESLVNR	R		TRUE	-	File: 210907_AB_1.23_IDASET1.wiff, Sample: AB_1.23_IDA049 (sample number 1), Elution: 8.47 to 8.56 min, Period: 1, Cycle(s): 431 (Experiment 3), 432 (Experiment 4)
	IPI00708398	Serum albumin precursor	37	191	0.95	45	41.5	1.6	569.789	1137.56	2	1138.5	0.07178	2	K	CCTESLVNR	R		TRUE	-	File: 210907_AB_1.15_IDASET1.wiff, Sample: AB_1.15_IDA033 (sample number 1), Elution: 8.42 min, Period: 1, Cycle(s): 406 (Experiment 4)
	IPI00708398	Serum albumin precursor	37	191	0.95	39.5	41.5	0.745	569.79	1137.56	2	1138.5	0.0741	2	K	CCTESLVNR	R		TRUE	-	File: 210907_AB_1.11_IDASET1.wiff, Sample: AB_1.11_IDA025 (sample number 1), Elution: 8.37 to 8.44 min, Period: 1, Cycle(s): 400-401 (Experiment 3)
	IPI00708398	Serum albumin precursor	37	191	0.95	47.7	41.5	1.46	569.791	1137.57	2	1138.5	0.07629	2	K	CCTESLVNR	R		TRUE	-	File: 210907_AB_1.22_IDASET1.wiff, Sample: AB_1.22_IDA047 (sample number 1), Elution: 8.42 min, Period: 1, Cycle(s): 418 (Experiment 4)
	IPI00708398	Serum albumin precursor	37	191	0.95	50.8	41.5	2.75	569.799	1137.58	2	1138.5	0.090658	2	K	CCTESLVNR	R		TRUE	-	File: 210907_AB_1.05_IDASET1.wiff, Sample: AB_1.05_IDA013 (sample number 1), Elution: 8.38 min, Period: 1, Cycle(s): 416 (Experiment 3)
	IPI00708398	Serum albumin precursor	37	191	0.95	47.6	41.5	2.28	569.8	1137.58	2	1138.5	0.09305	2	K	CCTESLVNR	R		TRUE	-	File: 210907_AB_1.25_IDASET1.wiff, Sample: AB_1.25_IDA053 (sample number 1), Elution: 8.39 min, Period: 1, Cycle(s): 392 (Experiment 3)
	IPI00708398	Serum albumin precursor	37	191	0.95	31.5	41.5	2.19	569.803	1137.59	2	1138.5	0.1006	2	K	CCTESLVNR	R		TRUE	-	File: 210907_AB_1.13_IDASET1.wiff, Sample: AB_1.13_IDA029 (sample number 1), Elution: 8.36 min, Period: 1, Cycle(s): 409 (Experiment 4)
	IPI00708398	Serum albumin precursor	37	191	0.95	53.1	41.5	2.4	569.807	1137.6	2	1138.5	0.1075	2	K	CCTESLVNR	R		TRUE	-	File: 210907_AB_1.29_IDASET1.wiff, Sample: AB_1.29_IDA061 (sample number 1), Elution: 8.35 min, Period: 1, Cycle(s): 422 (Experiment 4)
	IPI00708398	Serum albumin precursor	37	191	0.95	46	41.5	3.24	569.81	1137.6	2	1138.5	0.1136	2	K	CCTESLVNR	R		TRUE	-	File: 210907_AB_1.26_IDASET1.wiff, Sample: AB_1.26_IDA055 (sample number 1), Elution: 8.33 to 8.39 min, Period: 1, Cycle(s): 400-401 (Experiment 3)
	IPI00708398	Serum albumin precursor	37	191	0.95	42.2	41.5	2.32	569.845	1137.67	2	1138.5	0.1831	2	K	CCTESLVNR	R		TRUE	-	File: 210907_AB_1.08_IDASET1.wiff, Sample: AB_1.08_IDA019 (sample number 1), Elution: 8.31 to 8.38 min, Period: 1, Cycle(s): 404-405 (Experiment 4)
	IPI00708398	Serum albumin precursor	37	191	0.95	53.6	41.5	3.52	570.263	1138.51	2	1138.5	1.019	2	K	CCTESLVNR	R		TRUE	-	File: 210907_AB_1.03_IDASET1.wiff, Sample: AB_1.03_IDA009 (sample number 1), Elution: 8.33 min, Period: 1, Cycle(s): 419 (Experiment 4) (Charge not auto determined)
	IPI00708398	Serum albumin precursor	37	191	0.95	51.3	41.5	2.66	570.283	1138.55	2	1138.5	1.06	2	K	CCTESLVNR	R		TRUE	-	File: 210907_AB_1.19_IDASET1.wiff, Sample: AB_1.19_IDA041 (sample number 1), Elution: 8.39 min, Period: 1, Cycle(s): 395 (Experiment 3) (Charge not auto determined)
	IPI00708398	Serum albumin precursor	37	191	0.95	47	41.8	0.174	464.254	926.492	2	927.494	0.0056153	2	K	YLYEIAR	R		TRUE	-	File: 210907_AB_1.19_IDASET1.wiff, Sample: AB_1.19_IDA041 (sample number 1), Elution: 12.42 to 12.49 min, Period: 1, Cycle(s): 456-457 (Experiment 3)
	IPI00708398	Serum albumin precursor	37	191	0.943	47	41.8	-0.0414	464.269	926.523	2	927.494	0.03644	2	K	YLYEIAR	R		TRUE	-	File: 210907_AB_1.18_IDASET1.wiff, Sample: AB_1.18_IDA039 (sample number 1), Elution: 12.46 to 12.53 min, Period: 1, Cycle(s): 464-465 (Experiment 3)
	IPI00708398	Serum albumin precursor	37	191	0.917	46.5	41.8	-0.176	464.277	926.539	2	927.494	0.05261	2	K	YLYEIAR	R		TRUE	-	File: 210907_AB_1.22_IDASET1.wiff, Sample: AB_1.22_IDA047 (sample number 1), Elution: 12.43 to 12.48 min, Period: 1, Cycle(s): 480 (Experiment 3), 479 (Experiment 4)
	IPI00708398	Serum albumin precursor	37	191	0.944	47	41.8	-0.0414	464.284	926.553	2	927.494	0.06702	2	K	YLYEIAR	R		TRUE	-	File: 210907_AB_1.25_IDASET1.wiff, Sample: AB_1.25_IDA053 (sample number 1), Elution: 12.41 to 12.6 min, Period: 1, Cycle(s): 458 (Experiment 3), 455 (Experiment 4)
	IPI00708398	Serum albumin precursor	37	191	0.939	48	41.8	-0.114	464.306	926.596	2	927.494	0.1103	2	K	YLYEIAR	R		TRUE	-	File: 210907_AB_1.05_IDASET1.wiff, Sample: AB_1.05_IDA013 (sample number 1), Elution: 12.51 min, Period: 1, Cycle(s): 476 (Experiment 3)
	IPI00708398	Serum albumin precursor	37	191	0.95	49.5	41.8	-0.0792	507.833	1013.65	2	1014.62	0.03754	2	K	QTALVELLK	H		TRUE	-	File: 210907_AB_1.08_IDASET1.wiff, Sample: AB_1.08_IDA019 (sample number 1), Elution: 17.79 to 17.86 min, Period: 1, Cycle(s): 542-543 (Experiment 3)
	IPI00708398	Serum albumin precursor	37	191	0.95	51.7	41.8	0.398	507.837	1013.66	2	1014.62	0.04681	2	K	QTALVELLK	H		TRUE	-	File: 210907_AB_1.22_IDASET1.wiff, Sample: AB_1.22_IDA047 (sample number 1), Elution: 17.97 to 18.04 min, Period: 1, Cycle(s): 565-566 (Experiment 3)
	IPI00708398	Serum albumin precursor	37	191	0.928	40	41.8	0.125	507.839	1013.66	2	1014.62	0.049356	2	K	QTALVELLK	H		TRUE	-	File: 210907_AB_1.11_IDASET1.wiff, Sample: AB_1.11_IDA025 (sample number 1), Elution: 17.9 to 17.97 min, Period: 1, Cycle(s): 539-540 (Experiment 3)
	IPI00708398	Serum albumin precursor	37	191	0.95	56.6	41.8	-0.176	507.847	1013.68	2	1014.62	0.066749	2	K	QTALVELLK	H		TRUE	-	File: 210907_AB_1.24_IDASET1.wiff, Sample: AB_1.24_IDA051 (sample number 1), Elution: 17.82 to 17.93 min, Period: 1, Cycle(s): 563 (Experiment 3), 561 (Experiment 4)
	IPI00708398	Serum albumin precursor	37	191	0.921	49.7	41.8	0	507.853	1013.69	2	1014.62	0.07916	2	K	QTALVELLK	H		TRUE	-	File: 210907_AB_1.18_IDASET1.wiff, Sample: AB_1.18_IDA039 (sample number 1), Elution: 17.92 to 17.99 min, Period: 1, Cycle(s): 544-545 (Experiment 3)
	IPI00708398	Serum albumin precursor	37	191	0.95	39.5	41.8	0.181	507.858	1013.7	2	1014.62	0.08875	2	K	QTALVELLK	H		TRUE	-	File: 210907_AB_1.13_IDASET1.wiff, Sample: AB_1.13_IDA029 (sample number 1), Elution: 17.82 to 17.89 min, Period: 1, Cycle(s): 551-552 (Experiment 4)
	IPI00708398	Serum albumin precursor	37	191	0.95	56.6	41.8	0.119	507.861	1013.71	2	1014.62	0.09387	2	K	QTALVELLK	H		TRUE	-	File: 210907_AB_1.23_IDASET1.wiff, Sample: AB_1.23_IDA049 (sample number 1), Elution: 17.83 to 17.89 min, Period: 1, Cycle(s): 572 (Experiment 3), 571 (Experiment 4)
	IPI00708398	Serum albumin precursor	37	191	0.915	48.9	41.8	-0.681	507.876	1013.74	2	1014.62	0.1249	2	K	QTALVELLK	H		TRUE	-	File: 210907_AB_1.25_IDASET1.wiff, Sample: AB_1.25_IDA053 (sample number 1), Elution: 17.86 to 17.97 min, Period: 1, Cycle(s): 547 (Experiment 3), 545 (Experiment 4)
	IPI00708398	Serum albumin precursor	37	191	0.906	39.6	41.8	0.0605	507.878	1013.74	2	1014.62	0.1288	2	K	QTALVELLK	H		TRUE	-	File: 210907_AB_1.19_IDASET1.wiff, Sample: AB_1.19_IDA041 (sample number 1), Elution: 17.9 to 17.95 min, Period: 1, Cycle(s): 540 (Experiment 3), 539 (Experiment 4)
	IPI00708398	Serum albumin precursor	37	191	0.95	52.7	41.8	0.252	507.888	1013.76	2	1014.62	0.1475	2	K	QTALVELLK	H		TRUE	-	File: 210907_AB_1.21_IDASET1.wiff, Sample: AB_1.21_IDA045 (sample number 1), Elution: 17.85 to 17.9 min, Period: 1, Cycle(s): 559-560 (Experiment 3)
	IPI00708398	Serum albumin precursor	37	191	0.95	45.5	41.8	0.319	507.902	1013.79	2	1014.62	0.1769	2	K	QTALVELLK	H		TRUE	-	File: 210907_AB_1.03_IDASET1.wiff, Sample: AB_1.03_IDA009 (sample number 1), Elution: 17.89 min, Period: 1, Cycle(s): 559 (Experiment 3)
	IPI00708398	Serum albumin precursor	37	191	0.9	40.6	41.8	0.0132	507.92	1013.82	2	1014.62	0.2124	2	K	QTALVELLK	H		TRUE	-	File: 210907_AB_1.04_IDASET1.wiff, Sample: AB_1.04_IDA011 (sample number 1), Elution: 17.84 to 17.91 min, Period: 1, Cycle(s): 557-558 (Experiment 3)
	IPI00708398	Serum albumin precursor	37	191	0.95	48.3	40.4	4.34	547.335	1638.98	3	1639.94	0.049951	2	R	KVPQVSTPTLVEVSR	S		TRUE	-	File: 210907_AB_1.02_IDASET1.wiff, Sample: AB_1.02_IDA007 (sample number 1), Elution: 13.68 min, Period: 1, Cycle(s): 485 (Experiment 3)
	IPI00708398	Serum albumin precursor	37	191	0.95	38.5	40.4	3.85	547.336	1638.98	3	1639.94	0.05286	2	R	KVPQVSTPTLVEVSR	S		TRUE	-	File: 210907_AB_1.18_IDASET1.wiff, Sample: AB_1.18_IDA039 (sample number 1), Elution: 13.7 min, Period: 1, Cycle(s): 482 (Experiment 3)
	IPI00708398	Serum albumin precursor	37	191	0.95	47.8	40.4	1.82	547.34	1639	3	1639.94	0.06641	2	R	KVPQVSTPTLVEVSR	S		TRUE	-	File: 210907_AB_1.10_IDASET1.wiff, Sample: AB_1.10_IDA023 (sample number 1), Elution: 13.64 min, Period: 1, Cycle(s): 476 (Experiment 4)
	IPI00708398	Serum albumin precursor	37	191	0.95	51.1	40.4	4.37	547.34	1639	3	1639.94	0.067152	2	R	KVPQVSTPTLVEVSR	S		TRUE	-	File: 210907_AB_1.01_IDASET1.wiff, Sample: AB_1.01_IDA005 (sample number 1), Elution: 13.69 min, Period: 1, Cycle(s): 510 (Experiment 3)
	IPI00708398	Serum albumin precursor	37	191	0.95	39.6	40.4	1.42	547.345	1639.01	3	1639.94	0.082051	2	R	KVPQVSTPTLVEVSR	S		TRUE	-	File: 210907_AB_1.17_IDASET1.wiff, Sample: AB_1.17_IDA037 (sample number 1), Elution: 13.61 min, Period: 1, Cycle(s): 489 (Experiment 3)
	IPI00708398	Serum albumin precursor	37	191	0.95	28.2	40.4	2.89	547.347	1639.02	3	1639.94	0.088049	2	R	KVPQVSTPTLVEVSR	S		TRUE	-	File: 210907_AB_1.21_IDASET1.wiff, Sample: AB_1.21_IDA045 (sample number 1), Elution: 13.64 to 13.69 min, Period: 1, Cycle(s): 497 (Experiment 3), 496 (Experiment 4)
	IPI00708398	Serum albumin precursor	37	191	0.95	33.2	40.4	2.19	547.348	1639.02	3	1639.94	0.089251	2	R	KVPQVSTPTLVEVSR	S		TRUE	-	File: 210907_AB_1.22_IDASET1.wiff, Sample: AB_1.22_IDA047 (sample number 1), Elution: 13.7 min, Period: 1, Cycle(s): 499 (Experiment 3) (Charge not auto determined)
	IPI00708398	Serum albumin precursor	37	191	0.95	40.4	40.4	2.06	547.354	1639.04	3	1639.94	0.1067	2	R	KVPQVSTPTLVEVSR	S		TRUE	-	File: 210907_AB_1.23_IDASET1.wiff, Sample: AB_1.23_IDA049 (sample number 1), Elution: 13.67 min, Period: 1, Cycle(s): 509 (Experiment 3)
	IPI00708398	Serum albumin precursor	37	191	0.95	26.7	40.4	1.59	547.354	1639.04	3	1639.94	0.1089	2	R	KVPQVSTPTLVEVSR	S		TRUE	-	File: 210907_AB_1.28_IDASET1.wiff, Sample: AB_1.28_IDA059 (sample number 1), Elution: 13.71 min, Period: 1, Cycle(s): 501 (Experiment 3)
	IPI00708398	Serum albumin precursor	37	191	0.95	56.7	40.4	3.96	547.357	1639.05	3	1639.94	0.1172	2	R	KVPQVSTPTLVEVSR	S		TRUE	-	File: 210907_AB_1.03_IDASET1.wiff, Sample: AB_1.03_IDA009 (sample number 1), Elution: 13.66 min, Period: 1, Cycle(s): 498 (Experiment 3)
	IPI00708398	Serum albumin precursor	37	191	0.95	40.4	40.4	1.37	547.36	1639.06	3	1639.94	0.1273	2	R	KVPQVSTPTLVEVSR	S		TRUE	-	File: 210907_AB_1.05_IDASET1.wiff, Sample: AB_1.05_IDA013 (sample number 1), Elution: 13.59 to 13.66 min, Period: 1, Cycle(s): 492-493 (Experiment 3)
	IPI00708398	Serum albumin precursor	37	191	0.95	43.6	40.4	2.21	547.37	1639.09	3	1639.94	0.1564	2	R	KVPQVSTPTLVEVSR	S		TRUE	-	File: 210907_AB_1.19_IDASET1.wiff, Sample: AB_1.19_IDA041 (sample number 1), Elution: 13.66 min, Period: 1, Cycle(s): 475 (Experiment 3)
	IPI00708398	Serum albumin precursor	37	191	0.95	17.8	40	2.39	627.651	1879.93	3	1880.92	0.015957	2	R	RPCFSALTPDETYVPK	A		TRUE	-	File: 210907_AB_1.17_IDASET1.wiff, Sample: AB_1.17_IDA037 (sample number 1), Elution: 14.53 min, Period: 1, Cycle(s): 502 (Experiment 4)
	IPI00708398	Serum albumin precursor	37	191	0.95	24	40	3.24	627.675	1880	3	1880.92	0.087154	2	R	RPCFSALTPDETYVPK	A		TRUE	-	File: 210907_AB_1.10_IDASET1.wiff, Sample: AB_1.10_IDA023 (sample number 1), Elution: 14.45 to 16 min, Period: 1, Cycle(s): 488-489, 509 (Experiment 3), 510 (Experiment 4)
	IPI00708398	Serum albumin precursor	37	191	0.95	28.4	40	3.24	627.68	1880.02	3	1880.92	0.1034	2	R	RPCFSALTPDETYVPK	A		TRUE	-	File: 210907_AB_1.23_IDASET1.wiff, Sample: AB_1.23_IDA049 (sample number 1), Elution: 14.56 to 14.63 min, Period: 1, Cycle(s): 522-523 (Experiment 3)
	IPI00708398	Serum albumin precursor	37	191	0.95	20.6	40	1	627.686	1880.03	3	1880.92	0.1196	2	R	RPCFSALTPDETYVPK	A		TRUE	-	File: 210907_AB_1.05_IDASET1.wiff, Sample: AB_1.05_IDA013 (sample number 1), Elution: 14.56 min, Period: 1, Cycle(s): 506 (Experiment 3) (Charge not auto determined)
	IPI00708398	Serum albumin precursor	37	191	0.95	24.1	40	1.7	627.696	1880.06	3	1880.92	0.149	2	R	RPCFSALTPDETYVPK	A		TRUE	-	File: 210907_AB_1.22_IDASET1.wiff, Sample: AB_1.22_IDA047 (sample number 1), Elution: 14.66 min, Period: 1, Cycle(s): 514 (Experiment 4)
	IPI00708398	Serum albumin precursor	37	191	0.95	31.8	40	0.824	627.713	1880.12	3	1880.92	0.2009	2	R	RPCFSALTPDETYVPK	A		TRUE	-	File: 210907_AB_1.20_IDASET1.wiff, Sample: AB_1.20_IDA043 (sample number 1), Elution: 14.58 min, Period: 1, Cycle(s): 501 (Experiment 4)
	IPI00708398	Serum albumin precursor	37	191	0.95	30.8	40	1.22	627.98	1880.92	3	1880.92	1.003	2	R	RPCFSALTPDETYVPK	A		TRUE	-	File: 210907_AB_1.16_IDASET1.wiff, Sample: AB_1.16_IDA035 (sample number 1), Elution: 14.47 min, Period: 1, Cycle(s): 506 (Experiment 4) (Charge not auto determined)
	IPI00708398	Serum albumin precursor	37	191	0.95	26	40	0.469	627.998	1880.97	3	1880.92	1.058	2	R	RPCFSALTPDETYVPK	A		TRUE	-	File: 210907_AB_1.19_IDASET1.wiff, Sample: AB_1.19_IDA041 (sample number 1), Elution: 14.53 min, Period: 1, Cycle(s): 488 (Experiment 3) (Charge not auto determined)
	IPI00708398	Serum albumin precursor	37	191	0.95	21.8	40.7	1.7	518.929	1553.76	3	1554.65	0.1178	2	K	DDPHACYSTVFDK	L		TRUE	-	File: 210907_AB_1.11_IDASET1.wiff, Sample: AB_1.11_IDA025 (sample number 1), Elution: 11.49 to 11.63 min, Period: 1, Cycle(s): 446, 448 (Experiment 3)
	IPI00708398	Serum albumin precursor	37	191	0.95	19.6	40.7	1.85	518.949	1553.82	3	1554.65	0.1786	2	K	DDPHACYSTVFDK	L		TRUE	-	File: 210907_AB_1.12_IDASET1.wiff, Sample: AB_1.12_IDA027 (sample number 1), Elution: 11.54 min, Period: 1, Cycle(s): 433 (Experiment 3)
	IPI00708398	Serum albumin precursor	37	191	0.95	27.3	41.6	0.495	582.324	1162.63	2	1163.63	0.008057	2	K	LVNELTEFAK	T		TRUE	-	File: 210907_AB_1.05_IDASET1.wiff, Sample: AB_1.05_IDA013 (sample number 1), Elution: 15.84 min, Period: 1, Cycle(s): 525 (Experiment 3)
	IPI00708398	Serum albumin precursor	37	191	0.95	25.9	41.6	0.658	582.336	1162.66	2	1163.63	0.03235	2	K	LVNELTEFAK	T		TRUE	-	File: 210907_AB_1.19_IDASET1.wiff, Sample: AB_1.19_IDA041 (sample number 1), Elution: 15.7 to 15.79 min, Period: 1, Cycle(s): 506 (Experiment 3), 507 (Experiment 4)
	IPI00708398	Serum albumin precursor	37	191	0.95	31.6	41.6	0.569	582.34	1162.66	2	1163.63	0.04004	2	K	LVNELTEFAK	T		TRUE	-	File: 210907_AB_1.18_IDASET1.wiff, Sample: AB_1.18_IDA039 (sample number 1), Elution: 15.73 to 15.8 min, Period: 1, Cycle(s): 512-513 (Experiment 3)
	IPI00708398	Serum albumin precursor	37	191	0.95	31.2	41.6	1.11	582.345	1162.67	2	1163.63	0.051153	2	K	LVNELTEFAK	T		TRUE	-	File: 210907_AB_1.09_IDASET1.wiff, Sample: AB_1.09_IDA021 (sample number 1), Elution: 15.7 to 15.75 min, Period: 1, Cycle(s): 510 (Experiment 3), 509 (Experiment 4)
	IPI00708398	Serum albumin precursor	37	191	0.95	28.2	41.6	1.08	582.359	1162.7	2	1163.63	0.077856	2	K	LVNELTEFAK	T		TRUE	-	File: 210907_AB_1.22_IDASET1.wiff, Sample: AB_1.22_IDA047 (sample number 1), Elution: 15.75 to 15.82 min, Period: 1, Cycle(s): 530-531 (Experiment 3)
	IPI00708398	Serum albumin precursor	37	191	0.95	28.1	41.6	1.27	582.362	1162.71	2	1163.63	0.08435	2	K	LVNELTEFAK	T		TRUE	-	File: 210907_AB_1.04_IDASET1.wiff, Sample: AB_1.04_IDA011 (sample number 1), Elution: 15.65 to 15.71 min, Period: 1, Cycle(s): 526 (Experiment 3), 525 (Experiment 4)
	IPI00708398	Serum albumin precursor	37	191	0.95	28.3	41.6	1.77	582.366	1162.72	2	1163.63	0.09351	2	K	LVNELTEFAK	T		TRUE	-	File: 210907_AB_1.23_IDASET1.wiff, Sample: AB_1.23_IDA049 (sample number 1), Elution: 15.68 to 15.75 min, Period: 1, Cycle(s): 539-540 (Experiment 3)
	IPI00708398	Serum albumin precursor	37	191	0.95	31.4	41.6	0.77	582.375	1162.73	2	1163.63	0.1107	2	K	LVNELTEFAK	T		TRUE	-	File: 210907_AB_1.06_IDASET1.wiff, Sample: AB_1.06_IDA015 (sample number 1), Elution: 15.79 to 15.86 min, Period: 1, Cycle(s): 530-531 (Experiment 3)
	IPI00708398	Serum albumin precursor	37	191	0.95	27.8	41.6	0.553	582.38	1162.74	2	1163.63	0.1204	2	K	LVNELTEFAK	T		TRUE	-	File: 210907_AB_1.05_IDASET1.wiff, Sample: AB_1.05_IDA013 (sample number 1), Elution: 15.7 min, Period: 1, Cycle(s): 523 (Experiment 3)
	IPI00708398	Serum albumin precursor	37	191	0.95	28.3	41.6	0.959	582.392	1162.77	2	1163.63	0.1455	2	K	LVNELTEFAK	T		TRUE	-	File: 210907_AB_1.03_IDASET1.wiff, Sample: AB_1.03_IDA009 (sample number 1), Elution: 15.69 to 15.76 min, Period: 1, Cycle(s): 527-528 (Experiment 3)
	IPI00708398	Serum albumin precursor	37	191	0.938	36.7	41.6	0.187	582.41	1162.81	2	1163.63	0.1816	2	K	LVNELTEFAK	T		TRUE	-	File: 210907_AB_1.08_IDASET1.wiff, Sample: AB_1.08_IDA019 (sample number 1), Elution: 15.72 min, Period: 1, Cycle(s): 512 (Experiment 4)
	IPI00708398	Serum albumin precursor	37	191	0.95	29.6	41.6	1.09	582.413	1162.81	2	1163.63	0.1875	2	K	LVNELTEFAK	T		TRUE	-	File: 210907_AB_1.01_IDASET1.wiff, Sample: AB_1.01_IDA005 (sample number 1), Elution: 15.77 to 15.93 min, Period: 1, Cycle(s): 541 (Experiment 3), 543 (Experiment 4)
	IPI00708398	Serum albumin precursor	37	191	0.95	36.4	41	3.02	722.25	1442.48	2	1443.64	-0.1508	2	K	YICDNQDTISSK	L		TRUE	-	File: 210907_AB_1.04_IDASET1.wiff, Sample: AB_1.04_IDA011 (sample number 1), Elution: 8.53 min, Period: 1, Cycle(s): 420 (Experiment 4)
	IPI00708398	Serum albumin precursor	37	191	0.95	41.4	41	2.03	722.252	1442.49	2	1443.64	-0.1461	2	K	YICDNQDTISSK	L		TRUE	-	File: 210907_AB_1.09_IDASET1.wiff, Sample: AB_1.09_IDA021 (sample number 1), Elution: 8.45 min, Period: 1, Cycle(s): 404 (Experiment 3)
	IPI00708398	Serum albumin precursor	37	191	0.95	37.9	41	2.85	722.253	1442.49	2	1443.64	-0.1453	2	K	YICDNQDTISSK	L		TRUE	-	File: 210907_AB_1.08_IDASET1.wiff, Sample: AB_1.08_IDA019 (sample number 1), Elution: 8.51 to 8.57 min, Period: 1, Cycle(s): 407-408 (Experiment 3)
	IPI00708398	Serum albumin precursor	37	191	0.95	52	41	2.85	722.255	1442.5	2	1443.64	-0.1395	2	K	YICDNQDTISSK	L		TRUE	-	File: 210907_AB_1.17_IDASET1.wiff, Sample: AB_1.17_IDA037 (sample number 1), Elution: 8.51 to 8.6 min, Period: 1, Cycle(s): 413 (Experiment 3), 414 (Experiment 4)
	IPI00708398	Serum albumin precursor	37	191	0.95	28.6	41	1.92	722.256	1442.5	2	1443.64	-0.1389	2	K	YICDNQDTISSK	L		TRUE	-	File: 210907_AB_1.10_IDASET1.wiff, Sample: AB_1.10_IDA023 (sample number 1), Elution: 8.47 to 8.56 min, Period: 1, Cycle(s): 401 (Experiment 3), 402 (Experiment 4)
	IPI00708398	Serum albumin precursor	37	191	0.95	46.9	41	0.301	722.256	1442.5	2	1443.64	-0.1387	2	K	YICDNQDTISSK	L		TRUE	-	File: 210907_AB_1.07_IDASET1.wiff, Sample: AB_1.07_IDA017 (sample number 1), Elution: 8.57 to 8.62 min, Period: 1, Cycle(s): 416 (Experiment 3), 415 (Experiment 4)
	IPI00708398	Serum albumin precursor	37	191	0.95	47.1	41	2.21	722.261	1442.51	2	1443.64	-0.1288	2	K	YICDNQDTISSK	L		TRUE	-	File: 210907_AB_1.19_IDASET1.wiff, Sample: AB_1.19_IDA041 (sample number 1), Elution: 8.52 min, Period: 1, Cycle(s): 397 (Experiment 3)
	IPI00708398	Serum albumin precursor	37	191	0.95	52.3	41	2.82	722.263	1442.51	2	1443.64	-0.1248	2	K	YICDNQDTISSK	L		TRUE	-	File: 210907_AB_1.16_IDASET1.wiff, Sample: AB_1.16_IDA035 (sample number 1), Elution: 8.47 min, Period: 1, Cycle(s): 410 (Experiment 4)
	IPI00708398	Serum albumin precursor	37	191	0.95	33.8	41	2.21	722.265	1442.51	2	1443.64	-0.1208	2	K	YICDNQDTISSK	L		TRUE	-	File: 210907_AB_1.13_IDASET1.wiff, Sample: AB_1.13_IDA029 (sample number 1), Elution: 8.48 to 8.55 min, Period: 1, Cycle(s): 411-412 (Experiment 3)
	IPI00708398	Serum albumin precursor	37	191	0.948	39.2	41	0.137	722.273	1442.53	2	1443.64	-0.1053	2	K	YICDNQDTISSK	L		TRUE	-	File: 210907_AB_1.11_IDASET1.wiff, Sample: AB_1.11_IDA025 (sample number 1), Elution: 8.51 to 8.6 min, Period: 1, Cycle(s): 402 (Experiment 3), 403 (Experiment 4)
	IPI00708398	Serum albumin precursor	37	191	0.95	35.4	41	1.89	722.274	1442.53	2	1443.64	-0.1028	2	K	YICDNQDTISSK	L		TRUE	-	File: 210907_AB_1.24_IDASET1.wiff, Sample: AB_1.24_IDA051 (sample number 1), Elution: 8.51 min, Period: 1, Cycle(s): 413 (Experiment 3)
	IPI00708398	Serum albumin precursor	37	191	0.95	32.1	41	0.921	722.275	1442.53	2	1443.64	-0.1011	2	K	YICDNQDTISSK	L		TRUE	-	File: 210907_AB_1.03_IDASET1.wiff, Sample: AB_1.03_IDA009 (sample number 1), Elution: 8.58 min, Period: 1, Cycle(s): 423 (Experiment 3)
	IPI00708398	Serum albumin precursor	37	191	0.95	63.7	41	2.48	722.276	1442.54	2	1443.64	-0.09888	2	K	YICDNQDTISSK	L		TRUE	-	File: 210907_AB_1.18_IDASET1.wiff, Sample: AB_1.18_IDA039 (sample number 1), Elution: 8.53 to 8.6 min, Period: 1, Cycle(s): 405-406 (Experiment 4)
	IPI00708398	Serum albumin precursor	37	191	0.95	31.1	41	1.66	722.277	1442.54	2	1443.64	-0.097551	2	K	YICDNQDTISSK	L		TRUE	-	File: 210907_AB_1.15_IDASET1.wiff, Sample: AB_1.15_IDA033 (sample number 1), Elution: 8.47 to 8.54 min, Period: 1, Cycle(s): 407-408 (Experiment 3)
	IPI00708398	Serum albumin precursor	37	191	0.95	50.3	41	2.64	722.297	1442.58	2	1443.64	-0.057151	2	K	YICDNQDTISSK	L		TRUE	-	File: 210907_AB_1.06_IDASET1.wiff, Sample: AB_1.06_IDA015 (sample number 1), Elution: 8.49 to 8.57 min, Period: 1, Cycle(s): 418 (Experiment 3), 419 (Experiment 4)
	IPI00708398	Serum albumin precursor	37	191	0.95	33.1	41	2.24	722.302	1442.59	2	1443.64	-0.046549	2	K	YICDNQDTISSK	L		TRUE	-	File: 210907_AB_1.14_IDASET1.wiff, Sample: AB_1.14_IDA031 (sample number 1), Elution: 8.48 min, Period: 1, Cycle(s): 399 (Experiment 4)
	IPI00708398	Serum albumin precursor	37	191	0.95	62.7	41	3.33	722.751	1443.49	2	1443.64	0.8518	2	K	YICDNQDTISSK	L		TRUE	-	File: 210907_AB_1.22_IDASET1.wiff, Sample: AB_1.22_IDA047 (sample number 1), Elution: 8.54 min, Period: 1, Cycle(s): 420 (Experiment 3)
	IPI00708398	Serum albumin precursor	37	191	0.95	36.6	41	1.31	700.381	1398.75	2	1399.69	0.06043	2	K	TVMENFVAFVDK	C		TRUE	-	File: 210907_AB_1.11_IDASET1.wiff, Sample: AB_1.11_IDA025 (sample number 1), Elution: 21.63 to 21.7 min, Period: 1, Cycle(s): 591-592 (Experiment 3)
	IPI00708398	Serum albumin precursor	37	191	0.95	75.6	41	0.444	700.4	1398.78	2	1399.69	0.099649	2	K	TVMENFVAFVDK	C		TRUE	-	File: 210907_AB_1.05_IDASET1.wiff, Sample: AB_1.05_IDA013 (sample number 1), Elution: 21.6 to 21.7 min, Period: 1, Cycle(s): 606 (Experiment 3), 607 (Experiment 4)
	IPI00708398	Serum albumin precursor	37	191	0.919	40.2	41	0.0605	700.407	1398.8	2	1399.69	0.1122	2	K	TVMENFVAFVDK	C		TRUE	-	File: 210907_AB_1.12_IDASET1.wiff, Sample: AB_1.12_IDA027 (sample number 1), Elution: 21.48 to 21.75 min, Period: 1, Cycle(s): 577-578, 581 (Experiment 3)
	IPI00708398	Serum albumin precursor	37	191	0.95	62.4	41	0.602	700.421	1398.83	2	1399.69	0.1405	2	K	TVMENFVAFVDK	C		TRUE	-	File: 210907_AB_1.06_IDASET1.wiff, Sample: AB_1.06_IDA015 (sample number 1), Elution: 21.59 to 21.76 min, Period: 1, Cycle(s): 614 (Experiment 3), 616 (Experiment 4)
	IPI00708398	Serum albumin precursor	37	191	0.95	54.7	41	1.14	708.322	1414.63	2	1415.69	-0.052355	2	K	TVMENFVAFVDK	C	M3: Oxidation (+16.00)	TRUE	-	File: 210907_AB_1.07_IDASET1.wiff, Sample: AB_1.07_IDA017 (sample number 1), Elution: 17.7 min, Period: 1, Cycle(s): 552 (Experiment 4)
	IPI00708398	Serum albumin precursor	37	191	0.95	36.7	41	2.7	708.326	1414.64	2	1415.69	-0.043658	2	K	TVMENFVAFVDK	C	M3: Oxidation (+16.00)	TRUE	-	File: 210907_AB_1.11_IDASET1.wiff, Sample: AB_1.11_IDA025 (sample number 1), Elution: 17.48 to 17.57 min, Period: 1, Cycle(s): 533 (Experiment 3), 534 (Experiment 4)
	IPI00708398	Serum albumin precursor	37	191	0.95	36.2	41	1.92	708.328	1414.64	2	1415.69	-0.04065	2	K	TVMENFVAFVDK	C	M3: Oxidation (+16.00)	TRUE	-	File: 210907_AB_1.12_IDASET1.wiff, Sample: AB_1.12_IDA027 (sample number 1), Elution: 17.53 to 17.74 min, Period: 1, Cycle(s): 520, 523 (Experiment 4)
	IPI00708398	Serum albumin precursor	37	191	0.95	38.5	41	1.41	708.368	1414.72	2	1415.69	0.03943	2	K	TVMENFVAFVDK	C	M3: Oxidation (+16.00)	TRUE	-	File: 210907_AB_1.23_IDASET1.wiff, Sample: AB_1.23_IDA049 (sample number 1), Elution: 17.7 min, Period: 1, Cycle(s): 569 (Experiment 4)
	IPI00708398	Serum albumin precursor	37	191	0.95	30.8	40.8	2.42	766.721	1531.43	2	1532.78	-0.348	2	K	LKECCDKPLLEK	S		TRUE	-	File: 210907_AB_1.11_IDASET1.wiff, Sample: AB_1.11_IDA025 (sample number 1), Elution: 8.18 min, Period: 1, Cycle(s): 397 (Experiment 3)
	IPI00708398	Serum albumin precursor	37	191	0.95	67.8	40.3	3.17	870.466	1738.92	2	1740.83	-0.9049	2	R	MPCTEDYLSLILNR	L	M1: Oxidation (+16.00)	TRUE	-	File: 210907_AB_1.07_IDASET1.wiff, Sample: AB_1.07_IDA017 (sample number 1), Elution: 22.41 min, Period: 1, Cycle(s): 621 (Experiment 4)
	IPI00708398	Serum albumin precursor	37	191	0.95	33.5	40.3	1.54	870.516	1739.02	2	1740.83	-0.8069	2	R	MPCTEDYLSLILNR	L	M1: Oxidation (+16.00)	TRUE	-	File: 210907_AB_1.12_IDASET1.wiff, Sample: AB_1.12_IDA027 (sample number 1), Elution: 22.41 to 22.47 min, Period: 1, Cycle(s): 591 (Experiment 3), 590 (Experiment 4)
	IPI00708398	Serum albumin precursor	37	191	0.95	48.2	40.3	2.2	870.534	1739.05	2	1740.83	-0.7694	2	R	MPCTEDYLSLILNR	L	M1: Oxidation (+16.00)	TRUE	-	File: 210907_AB_1.13_IDASET1.wiff, Sample: AB_1.13_IDA029 (sample number 1), Elution: 22.39 to 22.45 min, Period: 1, Cycle(s): 618 (Experiment 3), 617 (Experiment 4)
	IPI00708398	Serum albumin precursor	37	191	0.95	53.6	40.3	2.55	870.543	1739.07	2	1740.83	-0.7512	2	R	MPCTEDYLSLILNR	L	M1: Oxidation (+16.00)	TRUE	-	File: 210907_AB_1.11_IDASET1.wiff, Sample: AB_1.11_IDA025 (sample number 1), Elution: 22.47 min, Period: 1, Cycle(s): 602 (Experiment 3)
	IPI00708398	Serum albumin precursor	37	191	0.95	36.5	40.4	2.42	575.687	1724.04	3	1724.84	0.2084	2	R	MPCTEDYLSLILNR	L		TRUE	-	File: 210907_AB_1.12_IDASET1.wiff, Sample: AB_1.12_IDA027 (sample number 1), Elution: 23.42 to 23.49 min, Period: 1, Cycle(s): 604-605 (Experiment 4)
	IPI00708398	Serum albumin precursor	37	191	0.95	35.6	40.4	1.08	575.734	1724.18	3	1724.84	0.3507	2	R	MPCTEDYLSLILNR	L		TRUE	-	File: 210907_AB_1.11_IDASET1.wiff, Sample: AB_1.11_IDA025 (sample number 1), Elution: 23.57 min, Period: 1, Cycle(s): 617 (Experiment 3)
	IPI00708398	Serum albumin precursor	37	191	0.947	19.3	40.2	1.62	581.03	1740.07	3	1740.83	0.2454	2	R	MPCTEDYLSLILNR	L	M1: Oxidation (+16.00)	TRUE	-	File: 210907_AB_1.07_IDASET1.wiff, Sample: AB_1.07_IDA017 (sample number 1), Elution: 22.33 to 22.4 min, Period: 1, Cycle(s): 620-621 (Experiment 3)
	IPI00708398	Serum albumin precursor	37	191	0.95	31.7	40.2	1.07	581.051	1740.13	3	1740.83	0.3076	2	R	MPCTEDYLSLILNR	L	M1: Oxidation (+16.00)	TRUE	-	File: 210907_AB_1.12_IDASET1.wiff, Sample: AB_1.12_IDA027 (sample number 1), Elution: 22.34 to 22.39 min, Period: 1, Cycle(s): 589-590 (Experiment 3)
	IPI00708398	Serum albumin precursor	37	191	0.95	32.1	40.2	1.27	581.096	1740.26	3	1740.83	0.4421	2	R	MPCTEDYLSLILNR	L	M1: Oxidation (+16.00)	TRUE	-	File: 210907_AB_1.09_IDASET1.wiff, Sample: AB_1.09_IDA021 (sample number 1), Elution: 22.33 to 22.42 min, Period: 1, Cycle(s): 605 (Experiment 3), 606 (Experiment 4)
	IPI00708398	Serum albumin precursor	37	191	0.95	34.3	40.2	1.11	581.101	1740.28	3	1740.83	0.4563	2	R	MPCTEDYLSLILNR	L	M1: Oxidation (+16.00)	TRUE	-	File: 210907_AB_1.11_IDASET1.wiff, Sample: AB_1.11_IDA025 (sample number 1), Elution: 22.39 min, Period: 1, Cycle(s): 601 (Experiment 3)
	IPI00708398	Serum albumin precursor	37	191	0.95	24.1	40.2	0.959	581.401	1741.18	3	1740.83	1.357	2	R	MPCTEDYLSLILNR	L	M1: Oxidation (+16.00)	TRUE	-	File: 210907_AB_1.11_IDASET1.wiff, Sample: AB_1.11_IDA025 (sample number 1), Elution: 22.31 min, Period: 1, Cycle(s): 600 (Experiment 3)
	IPI00708398	Serum albumin precursor	37	191	0.95	26.3	39.8	2.72	643.312	1926.91	3	1927.8	0.1204	2	K	CCAADDKEACFAVEGPK	L		TRUE	-	File: 210907_AB_1.12_IDASET1.wiff, Sample: AB_1.12_IDA027 (sample number 1), Elution: 10.16 min, Period: 1, Cycle(s): 413 (Experiment 4)
	IPI00708398	Serum albumin precursor	37	191	0.95	24.2	39.8	0.959	643.322	1926.94	3	1927.8	0.1519	2	K	CCAADDKEACFAVEGPK	L		TRUE	-	File: 210907_AB_1.11_IDASET1.wiff, Sample: AB_1.11_IDA025 (sample number 1), Elution: 10.14 to 10.23 min, Period: 1, Cycle(s): 426 (Experiment 3), 427 (Experiment 4)
	IPI00708398	Serum albumin precursor	37	191	0.95	27.8	39.8	3.82	643.33	1926.97	3	1927.8	0.1763	2	K	CCAADDKEACFAVEGPK	L		TRUE	-	File: 210907_AB_1.22_IDASET1.wiff, Sample: AB_1.22_IDA047 (sample number 1), Elution: 10.23 to 10.32 min, Period: 1, Cycle(s): 446 (Experiment 3), 447 (Experiment 4)
	IPI00708398	Serum albumin precursor	37	191	0.95	42.9	39.8	4	643.332	1926.97	3	1927.8	0.1809	2	K	CCAADDKEACFAVEGPK	L		TRUE	-	File: 210907_AB_1.23_IDASET1.wiff, Sample: AB_1.23_IDA049 (sample number 1), Elution: 10.3 min, Period: 1, Cycle(s): 458 (Experiment 4)
	IPI00708398	Serum albumin precursor	37	191	0.95	29.2	39.8	4.55	643.334	1926.98	3	1927.8	0.1864	2	K	CCAADDKEACFAVEGPK	L		TRUE	-	File: 210907_AB_1.09_IDASET1.wiff, Sample: AB_1.09_IDA021 (sample number 1), Elution: 10.09 to 10.14 min, Period: 1, Cycle(s): 429 (Experiment 3), 428 (Experiment 4)
	IPI00708398	Serum albumin precursor	37	191	0.95	24.5	39.8	1.5	643.351	1927.03	3	1927.8	0.2368	2	K	CCAADDKEACFAVEGPK	L		TRUE	-	File: 210907_AB_1.25_IDASET1.wiff, Sample: AB_1.25_IDA053 (sample number 1), Elution: 10.27 min, Period: 1, Cycle(s): 421 (Experiment 4)
	IPI00708398	Serum albumin precursor	37	191	0.95	29.7	39.8	3.15	643.689	1928.04	3	1927.8	1.251	2	K	CCAADDKEACFAVEGPK	L		TRUE	-	File: 210907_AB_1.04_IDASET1.wiff, Sample: AB_1.04_IDA011 (sample number 1), Elution: 10.23 min, Period: 1, Cycle(s): 445 (Experiment 4) (Charge not auto determined)
	IPI00708398	Serum albumin precursor	37	191	0.95	25.9	40.7	1.52	784.142	1566.27	2	1567.74	-0.4673	2	K	DAFLGSFLYEYSR	R		TRUE	-	File: 210907_AB_1.07_IDASET1.wiff, Sample: AB_1.07_IDA017 (sample number 1), Elution: 23.53 to 23.61 min, Period: 1, Cycle(s): 637 (Experiment 3), 638 (Experiment 4)
	IPI00708398	Serum albumin precursor	37	191	0.95	30.7	40.6	0.658	784.178	1566.34	2	1567.74	-0.3945	2	K	DAFLGSFLYEYSR	R		TRUE	-	File: 210907_AB_1.13_IDASET1.wiff, Sample: AB_1.13_IDA029 (sample number 1), Elution: 23.45 to 23.75 min, Period: 1, Cycle(s): 634-635, 638 (Experiment 3)
	IPI00708398	Serum albumin precursor	37	191	0.911	20.3	40.6	1	784.193	1566.37	2	1567.74	-0.3644	2	K	DAFLGSFLYEYSR	R		TRUE	-	File: 210907_AB_1.14_IDASET1.wiff, Sample: AB_1.14_IDA031 (sample number 1), Elution: 23.52 to 23.83 min, Period: 1, Cycle(s): 621-622 (Experiment 3), 625 (Experiment 4)
	IPI00708398	Serum albumin precursor	37	191	0.95	21.7	40.6	0.959	784.205	1566.4	2	1567.74	-0.3403	2	K	DAFLGSFLYEYSR	R		TRUE	-	File: 210907_AB_1.15_IDASET1.wiff, Sample: AB_1.15_IDA033 (sample number 1), Elution: 23.47 to 23.86 min, Period: 1, Cycle(s): 628-629, 632 (Experiment 3), 633 (Experiment 4)
	IPI00708398	Serum albumin precursor	37	191	0.932	20.1	40.6	1.33	784.211	1566.41	2	1567.74	-0.33	2	K	DAFLGSFLYEYSR	R		TRUE	-	File: 210907_AB_1.12_IDASET1.wiff, Sample: AB_1.12_IDA027 (sample number 1), Elution: 23.48 to 23.76 min, Period: 1, Cycle(s): 605, 607, 609 (Experiment 3)
	IPI00708398	Serum albumin precursor	37	191	0.95	39.2	40.6	0.886	784.214	1566.41	2	1567.74	-0.3235	2	K	DAFLGSFLYEYSR	R		TRUE	-	File: 210907_AB_1.09_IDASET1.wiff, Sample: AB_1.09_IDA021 (sample number 1), Elution: 23.49 to 23.81 min, Period: 1, Cycle(s): 621 (Experiment 3), 622, 625 (Experiment 4)
	IPI00013808	Alpha-actinin-4	24	28	0.95	38.4	40.9	0.495	718.353	1434.69	2	1435.79	-0.08667	2	R	TINEVENQILTR	D	R12: 13C6 (+6.02)	TRUE	-	File: 210907_AB_1.08_IDASET1.wiff, Sample: AB_1.08_IDA019 (sample number 1), Elution: 14.48 to 14.55 min, Period: 1, Cycle(s): 494-495 (Experiment 4)
	IPI00013808	Alpha-actinin-4	24	28	0.95	29.7	38.2	2.46	856.327	2565.96	3	2568.22	-1.254	2	K	ACLISLGYDVENDRQGEAEFNR	I	R14: 13C6 (+6.02), R22: 13C6 (+6.02)	TRUE	-	File: 210907_AB_1.08_IDASET1.wiff, Sample: AB_1.08_IDA019 (sample number 1), Elution: 16.95 to 17.02 min, Period: 1, Cycle(s): 530-531 (Experiment 3)
	IPI00013808	Alpha-actinin-4	24	28	0.95	36.1	40	0.292	959.813	1917.61	2	1920.01	-1.39	2	K	LSGSNPYTTVTPQIINSK	W		TRUE	-	File: 210907_AB_1.08_IDASET1.wiff, Sample: AB_1.08_IDA019 (sample number 1), Elution: 15.1 min, Period: 1, Cycle(s): 503 (Experiment 3)
	IPI00013808	Alpha-actinin-4	24	28	0.95	44.9	39.9	1.68	640.741	1919.2	3	1920.01	0.201	2	K	LSGSNPYTTVTPQIINSK	W		TRUE	-	File: 210907_AB_1.08_IDASET1.wiff, Sample: AB_1.08_IDA019 (sample number 1), Elution: 15.04 min, Period: 1, Cycle(s): 502 (Experiment 4)
	IPI00013808	Alpha-actinin-4	24	28	0.95	21.5	40.7	0.921	784.146	1566.28	2	1567.75	-0.4675	2	R	ELPPDQAEYCIAR	M	R13: 13C6 (+6.02)	TRUE	-	File: 210907_AB_1.08_IDASET1.wiff, Sample: AB_1.08_IDA019 (sample number 1), Elution: 12.12 to 12.7 min, Period: 1, Cycle(s): 460 (Experiment 3), 464, 468 (Experiment 4)
	IPI00013808	Alpha-actinin-4	24	28	0.95	32.3	41	1.68	696.957	1391.9	2	1392.79	0.1113	2	R	VGWEQLLTTIAR	T	R12: 13C6 (+6.02)	TRUE	-	File: 210907_AB_1.08_IDASET1.wiff, Sample: AB_1.08_IDA019 (sample number 1), Elution: 24.42 to 24.77 min, Period: 1, Cycle(s): 640-641, 644-645 (Experiment 3)
	IPI00013808	Alpha-actinin-4	24	28	0.95	54.9	41	0.114	696.964	1391.91	2	1392.79	0.1246	2	R	VGWEQLLTTIAR	T	R12: 13C6 (+6.02)	TRUE	-	File: 210907_AB_1.10_IDASET1.wiff, Sample: AB_1.10_IDA023 (sample number 1), Elution: 24.53 min, Period: 1, Cycle(s): 631 (Experiment 4)
	IPI00013808	Alpha-actinin-4	24	28	0.95	31.6	41	1	696.974	1391.93	2	1392.79	0.1461	2	R	VGWEQLLTTIAR	T	R12: 13C6 (+6.02)	TRUE	-	File: 210907_AB_1.09_IDASET1.wiff, Sample: AB_1.09_IDA021 (sample number 1), Elution: 24.58 to 24.66 min, Period: 1, Cycle(s): 636-637 (Experiment 3)
	IPI00013808	Alpha-actinin-4	24	28	0.95	36	40.5	0.796	804.618	1607.22	2	1608.81	-0.5781	2	K	CQLEINFNTLQTK	L		TRUE	-	File: 210907_AB_1.08_IDASET1.wiff, Sample: AB_1.08_IDA019 (sample number 1), Elution: 17.44 min, Period: 1, Cycle(s): 537 (Experiment 3)
	IPI00013808	Alpha-actinin-4	24	28	0.95	40.4	41.4	2.14	628.298	1254.58	2	1255.61	-0.017351	2	R	DYETATLSDIK	A		TRUE	-	File: 210907_AB_1.08_IDASET1.wiff, Sample: AB_1.08_IDA019 (sample number 1), Elution: 13.38 min, Period: 1, Cycle(s): 478 (Experiment 3)
	IPI00013808	Alpha-actinin-4	24	28	0.95	24.4	41.6	1.2	586.34	1170.66	2	1171.61	0.06104	2	K	STLPDADRER	E	R8: 13C6 (+6.02), R10: 13C6 (+6.02)	TRUE	-	File: 210907_AB_1.08_IDASET1.wiff, Sample: AB_1.08_IDA019 (sample number 1), Elution: 7.22 to 7.28 min, Period: 1, Cycle(s): 388 (Experiment 3), 389 (Experiment 4)
	IPI00013808	Alpha-actinin-4	24	28	0.944	20	40.2	1.41	904.372	1806.73	2	1808.85	-1.117	2	R	MAPYQGPDAVPGALDYK	S	M1: Oxidation (+16.00)	TRUE	-	File: 210907_AB_1.08_IDASET1.wiff, Sample: AB_1.08_IDA019 (sample number 1), Elution: 14.32 min, Period: 1, Cycle(s): 492 (Experiment 3)
	IPI00013808	Alpha-actinin-4	24	28	0.95	20.9	40.2	0.77	871	1739.98	2	1741.81	-0.8208	2	R	ETTDTDTADQVIASFK	V		TRUE	-	File: 210907_AB_1.08_IDASET1.wiff, Sample: AB_1.08_IDA019 (sample number 1), Elution: 17.25 to 17.3 min, Period: 1, Cycle(s): 535 (Experiment 3), 534 (Experiment 4)
	IPI00013808	Alpha-actinin-4	24	28	0.95	30	41.5	1	607.852	1213.69	2	1214.58	0.115	2	K	ASIHEAWTDGK	E		TRUE	-	File: 210907_AB_1.08_IDASET1.wiff, Sample: AB_1.08_IDA019 (sample number 1), Elution: 8.94 min, Period: 1, Cycle(s): 413 (Experiment 4)
	IPI00013808	Alpha-actinin-4	24	28	0.95	26.4	41.6	0.959	590.874	1179.73	2	1180.62	0.1152	2	K	EGLLLWCQR	K	R9: 13C6 (+6.02)	TRUE	-	File: 210907_AB_1.04_IDASET1.wiff, Sample: AB_1.04_IDA011 (sample number 1), Elution: 18.85 to 18.92 min, Period: 1, Cycle(s): 571-572 (Experiment 4)
	IPI00013808	Alpha-actinin-4	24	28	0.95	18	40.8	3.42	757.784	1513.55	2	1514.81	-0.2457	2	K	LVSIGAEEIVDGNAK	M		TRUE	-	File: 210907_AB_1.08_IDASET1.wiff, Sample: AB_1.08_IDA019 (sample number 1), Elution: 15.23 to 15.29 min, Period: 1, Cycle(s): 506 (Experiment 3), 505 (Experiment 4)
	IPI00013808	Alpha-actinin-4	24	28	0.95	32	41	1.1	714.374	1426.73	2	1427.73	0.0127	2	K	GYEEWLLNEIR	R	R11: 13C6 (+6.02)	TRUE	-	File: 210907_AB_1.08_IDASET1.wiff, Sample: AB_1.08_IDA019 (sample number 1), Elution: 21.68 to 21.74 min, Period: 1, Cycle(s): 599 (Experiment 3), 598 (Experiment 4)
	IPI00013808	Alpha-actinin-4	24	28	0.95	28.7	40.8	0.509	769.225	1536.43	2	1537.78	-0.3334	2	R	FAIQDISVEETSAK	E		TRUE	-	File: 210907_AB_1.08_IDASET1.wiff, Sample: AB_1.08_IDA019 (sample number 1), Elution: 15.86 to 15.92 min, Period: 1, Cycle(s): 515 (Experiment 3), 514 (Experiment 4)
	IPI00013808	Alpha-actinin-4	24	28	0.95	29.9	39.7	1	670.085	2007.23	3	2007.96	0.2753	2	K	AIMTYVSSFYHAFSGAQK	A		TRUE	-	File: 210907_AB_1.08_IDASET1.wiff, Sample: AB_1.08_IDA019 (sample number 1), Elution: 22.23 min, Period: 1, Cycle(s): 606 (Experiment 3)
	IPI00013808	Alpha-actinin-4	24	28	0.922	0	0	3.38	878.57	1755.12	2	1756.9	-0.771	2	R	QFASQANVVGPWIQTK	M	n-term: Pyro-cmC (-17.03)	TRUE	-	File: 210907_AB_1.08_IDASET1.wiff, Sample: AB_1.08_IDA019 (sample number 1), Elution: 21.24 to 21.31 min, Period: 1, Cycle(s): 591-592 (Experiment 4)
	IPI00013808	Alpha-actinin-4	24	28	0.95	31.8	40.3	0.585	886.996	1771.98	2	1773.93	-0.9456	2	R	QFASQANVVGPWIQTK	M		TRUE	-	File: 210907_AB_1.08_IDASET1.wiff, Sample: AB_1.08_IDA019 (sample number 1), Elution: 17.37 to 17.46 min, Period: 1, Cycle(s): 536 (Experiment 3), 537 (Experiment 4)
	IPI00013808	Alpha-actinin-4	24	28	0.95	56.1	41.4	4.34	679.813	1357.61	2	1358.65	-0.029053	2	K	GISQEQMQEFR	A	R11: 13C6 (+6.02)	TRUE	-	File: 210907_AB_1.09_IDASET1.wiff, Sample: AB_1.09_IDA021 (sample number 1), Elution: 11.4 min, Period: 1, Cycle(s): 447 (Experiment 3)
	IPI00013808	Alpha-actinin-4	24	28	0.95	42.1	41.1	1.41	687.869	1373.72	2	1374.64	0.088957	2	K	GISQEQMQEFR	A	M7: Oxidation (+16.00), R11: 13C6 (+6.02)	TRUE	-	File: 210907_AB_1.08_IDASET1.wiff, Sample: AB_1.08_IDA019 (sample number 1), Elution: 8.85 min, Period: 1, Cycle(s): 412 (Experiment 3)
	IPI00013808	Alpha-actinin-4	24	28	0.95	40.9	41.6	0.377	611.411	1220.81	2	1221.69	0.1195	2	K	LASDLLEWIR	R	R10: 13C6 (+6.02)	TRUE	-	File: 210907_AB_1.14_IDASET1.wiff, Sample: AB_1.14_IDA031 (sample number 1), Elution: 23.16 to 23.25 min, Period: 1, Cycle(s): 616 (Experiment 3), 617 (Experiment 4)
	IPI00013808	Alpha-actinin-4	24	28	0.933	46.2	41.6	-0.0792	611.425	1220.83	2	1221.69	0.1478	2	K	LASDLLEWIR	R	R10: 13C6 (+6.02)	TRUE	-	File: 210907_AB_1.10_IDASET1.wiff, Sample: AB_1.10_IDA023 (sample number 1), Elution: 23.12 to 23.2 min, Period: 1, Cycle(s): 612 (Experiment 3), 613 (Experiment 4)
	IPI00013808	Alpha-actinin-4	24	28	0.95	48.8	41.6	1.89	611.463	1220.91	2	1221.69	0.2237	2	K	LASDLLEWIR	R	R10: 13C6 (+6.02)	TRUE	-	File: 210907_AB_1.13_IDASET1.wiff, Sample: AB_1.13_IDA029 (sample number 1), Elution: 23.17 min, Period: 1, Cycle(s): 630 (Experiment 4)
	IPI00013808	Alpha-actinin-4	24	28	0.95	31.3	41.5	3.34	585.356	1168.7	2	1169.58	0.123	2	R	DHALLEEQSK	Q		TRUE	-	File: 210907_AB_1.08_IDASET1.wiff, Sample: AB_1.08_IDA019 (sample number 1), Elution: 7.96 to 8.03 min, Period: 1, Cycle(s): 399-400 (Experiment 4)
	IPI00013808	Alpha-actinin-4	24	28	0.902	17.1	39.8	1.55	643.019	1926.03	3	1926.95	0.091054	2	K	AGTQIENIDEDFRDGLK	L	R13: 13C6 (+6.02)	TRUE	-	File: 210907_AB_1.08_IDASET1.wiff, Sample: AB_1.08_IDA019 (sample number 1), Elution: 15.99 min, Period: 1, Cycle(s): 516 (Experiment 3)
	IPI00645907	fatty acid synthase	22	23	0.95	45.8	42	3.75	481.819	961.622	2	962.552	0.07794	2	K	HGLYLPTR	V	R8: 13C6 (+6.02)	TRUE	-	File: 210907_AB_1.04_IDASET1.wiff, Sample: AB_1.04_IDA011 (sample number 1), Elution: 10.29 to 10.37 min, Period: 1, Cycle(s): 446 (Experiment 3), 447 (Experiment 4)
	IPI00645907	fatty acid synthase	22	23	0.95	27	41.8	1.07	498.44	994.864	2	995.651	0.2206	2	R	VLEALLPLK	G		TRUE	-	File: 210907_AB_1.04_IDASET1.wiff, Sample: AB_1.04_IDA011 (sample number 1), Elution: 19.7 min, Period: 1, Cycle(s): 583 (Experiment 3)
	IPI00645907	fatty acid synthase	22	23	0.95	38.1	40.5	1.55	811.717	1621.42	2	1622.94	-0.5105	2	K	VVVQVLAEEPEAVLK	G		TRUE	-	File: 210907_AB_1.04_IDASET1.wiff, Sample: AB_1.04_IDA011 (sample number 1), Elution: 19.43 min, Period: 1, Cycle(s): 579 (Experiment 4)
	IPI00645907	fatty acid synthase	22	23	0.95	24.1	41.4	0.854	678.857	1355.7	2	1356.67	0.03406	2	K	SFYGSTLFLCR	R	R11: 13C6 (+6.02)	TRUE	-	File: 210907_AB_1.04_IDASET1.wiff, Sample: AB_1.04_IDA011 (sample number 1), Elution: 19.19 min, Period: 1, Cycle(s): 576 (Experiment 3)
	IPI00645907	fatty acid synthase	22	23	0.95	47.6	40.5	0.921	556.314	1665.92	3	1666.82	0.1046	2	K	SNMGHPEPASGLAALAK	V	M3: Oxidation (+16.00)	TRUE	-	File: 210907_AB_1.04_IDASET1.wiff, Sample: AB_1.04_IDA011 (sample number 1), Elution: 11.87 min, Period: 1, Cycle(s): 469 (Experiment 4) (Charge not auto determined)
	IPI00645907	fatty acid synthase	22	23	0.95	35	41.1	0.432	648.847	1295.68	2	1296.6	0.09021	2	K	VYQWDDPDPR	L	R10: 13C6 (+6.02)	TRUE	-	File: 210907_AB_1.04_IDASET1.wiff, Sample: AB_1.04_IDA011 (sample number 1), Elution: 12.2 min, Period: 1, Cycle(s): 474 (Experiment 4)
	IPI00645907	fatty acid synthase	22	23	0.95	35.1	41.8	1.7	522.822	1043.63	2	1044.54	0.09412	2	K	YSGTLNLDR	V	R9: 13C6 (+6.02)	TRUE	-	File: 210907_AB_1.04_IDASET1.wiff, Sample: AB_1.04_IDA011 (sample number 1), Elution: 10.49 to 10.56 min, Period: 1, Cycle(s): 449-450 (Experiment 3)
	IPI00645907	fatty acid synthase	22	23	0.95	35.8	41.3	1.77	653.399	1304.78	2	1304.69	1.1	2	K	VGDPQELNGITR	A	R12: 13C6 (+6.02)	TRUE	-	File: 210907_AB_1.04_IDASET1.wiff, Sample: AB_1.04_IDA011 (sample number 1), Elution: 10.44 to 10.51 min, Period: 1, Cycle(s): 448-449 (Experiment 4)
	IPI00645907	fatty acid synthase	22	23	0.95	32.6	41.3	3.11	619.806	1237.6	2	1237.54	1.067	2	K	AFDTAGNGYCR	S	R11: 13C6 (+6.02)	TRUE	-	File: 210907_AB_1.04_IDASET1.wiff, Sample: AB_1.04_IDA011 (sample number 1), Elution: 9.08 min, Period: 1, Cycle(s): 428 (Experiment 4)
	IPI00645907	fatty acid synthase	22	23	0.95	30.4	41.8	0.886	464.269	926.523	2	927.5	0.03165	2	R	GYAVLGGER	G	R9: 13C6 (+6.02)	TRUE	-	File: 210907_AB_1.04_IDASET1.wiff, Sample: AB_1.04_IDA011 (sample number 1), Elution: 10.35 to 10.42 min, Period: 1, Cycle(s): 447-448 (Experiment 3)
	IPI00645907	fatty acid synthase	22	23	0.95	36.2	41.1	1.24	693.904	1385.79	2	1386.75	0.05139	2	K	GVDLVLNSLAEEK	L		TRUE	-	File: 210907_AB_1.04_IDASET1.wiff, Sample: AB_1.04_IDA011 (sample number 1), Elution: 18.42 min, Period: 1, Cycle(s): 565 (Experiment 4)
	IPI00645907	fatty acid synthase	22	23	0.95	29.6	41.1	2.82	738.259	1474.5	2	1475.72	-0.2131	2	R	FPQLDSTSFANSR	D	R13: 13C6 (+6.02)	TRUE	-	File: 210907_AB_1.04_IDASET1.wiff, Sample: AB_1.04_IDA011 (sample number 1), Elution: 15.31 to 17.58 min, Period: 1, Cycle(s): 520, 540, 553 (Experiment 4)
	IPI00645907	fatty acid synthase	22	23	0.95	35.4	41.2	1.47	738.79	1475.57	2	1475.72	0.8507	2	R	FPQLDSTSFANSR	D	R13: 13C6 (+6.02)	TRUE	-	File: 210907_AB_1.04_IDASET1.wiff, Sample: AB_1.04_IDA011 (sample number 1), Elution: 15.45 min, Period: 1, Cycle(s): 522 (Experiment 4) (Charge not auto determined)
	IPI00645907	fatty acid synthase	22	23	0.95	41.8	41.6	2.57	558.377	1114.74	2	1115.67	0.079058	2	R	SEGVVAVLLTK	K		TRUE	-	File: 210907_AB_1.04_IDASET1.wiff, Sample: AB_1.04_IDA011 (sample number 1), Elution: 18.28 to 18.34 min, Period: 1, Cycle(s): 564 (Experiment 3), 563 (Experiment 4)
	IPI00645907	fatty acid synthase	22	23	0.95	34.7	41.6	1.11	558.42	1114.82	2	1115.67	0.1637	2	R	SEGVVAVLLTK	K		TRUE	-	File: 210907_AB_1.05_IDASET1.wiff, Sample: AB_1.05_IDA013 (sample number 1), Elution: 18.26 min, Period: 1, Cycle(s): 560 (Experiment 4)
	IPI00645907	fatty acid synthase	22	23	0.95	30.4	41.7	2.18	595.842	1189.67	2	1190.64	0.03455	2	R	SDEAVKPFGLK	V		TRUE	-	File: 210907_AB_1.04_IDASET1.wiff, Sample: AB_1.04_IDA011 (sample number 1), Elution: 11.32 to 11.39 min, Period: 1, Cycle(s): 461-462 (Experiment 4)
	IPI00645907	fatty acid synthase	22	23	0.95	35.1	40.9	0.347	707.872	1413.73	2	1414.75	-0.01001	2	R	LSIPTYGLQCTR	A	R12: 13C6 (+6.02)	TRUE	-	File: 210907_AB_1.04_IDASET1.wiff, Sample: AB_1.04_IDA011 (sample number 1), Elution: 15.98 to 16.07 min, Period: 1, Cycle(s): 530 (Experiment 3), 531 (Experiment 4)
	IPI00645907	fatty acid synthase	22	23	0.95	40.3	41.8	1	463.813	925.611	2	927.5	-0.8807	2	R	QELSFAAR	S	R8: 13C6 (+6.02)	TRUE	-	File: 210907_AB_1.04_IDASET1.wiff, Sample: AB_1.04_IDA011 (sample number 1), Elution: 10.84 min, Period: 1, Cycle(s): 454 (Experiment 3)
	IPI00645907	fatty acid synthase	22	23	0.95	38.4	41.6	2	596.851	1191.69	2	1192.57	0.1243	2	R	LGMLSPEGTCK	A		TRUE	-	File: 210907_AB_1.04_IDASET1.wiff, Sample: AB_1.04_IDA011 (sample number 1), Elution: 11.64 to 11.73 min, Period: 1, Cycle(s): 466 (Experiment 3), 467 (Experiment 4)
	IPI00645907	fatty acid synthase	22	23	0.95	58.8	41.9	2.03	525.331	1048.65	2	1049.61	0.04858	2	K	AQVADVVVSR	W	R10: 13C6 (+6.02)	TRUE	-	File: 210907_AB_1.04_IDASET1.wiff, Sample: AB_1.04_IDA011 (sample number 1), Elution: 10.1 min, Period: 1, Cycle(s): 443 (Experiment 3)
	IPI00645907	fatty acid synthase	22	23	0.95	46.7	41.9	0.824	538.301	1074.59	2	1075.55	0.04663	2	R	DPSQQELPR	L	R9: 13C6 (+6.02)	TRUE	-	File: 210907_AB_1.04_IDASET1.wiff, Sample: AB_1.04_IDA011 (sample number 1), Elution: 8.38 min, Period: 1, Cycle(s): 418 (Experiment 3)
	IPI00645907	fatty acid synthase	22	23	0.95	36.7	40.5	2.89	548.33	1641.97	3	1642.77	0.1986	2	K	CTVFHGAQVEDAFR	Y	R14: 13C6 (+6.02)	TRUE	-	File: 210907_AB_1.04_IDASET1.wiff, Sample: AB_1.04_IDA011 (sample number 1), Elution: 13.48 to 13.55 min, Period: 1, Cycle(s): 493-494 (Experiment 3)
	IPI00645907	fatty acid synthase	22	23	0.95	36.9	41.7	2.96	543.35	1084.68	2	1085.62	0.07056	2	R	QEPLLIGSTK	S		TRUE	-	File: 210907_AB_1.04_IDASET1.wiff, Sample: AB_1.04_IDA011 (sample number 1), Elution: 12.73 min, Period: 1, Cycle(s): 482 (Experiment 3)
	IPI00171903,IPI00383296	heterogeneous nuclear ribonucleoprotein M isoform a	31	40	0.95	42.6	41	5.11	703.319	1404.62	2	1405.63	-0.0001221	2	R	MGLAMGGGGGASFDR	A	M5: Oxidation (+16.00), R15: 13C6 (+6.02)	TRUE	-	File: 210907_AB_1.10_IDASET1.wiff, Sample: AB_1.10_IDA023 (sample number 1), Elution: 11.2 to 11.91 min, Period: 1, Cycle(s): 441 (Experiment 3), 451 (Experiment 4)
	IPI00171903,IPI00383296	heterogeneous nuclear ribonucleoprotein M isoform a	31	40	0.95	71.4	40.9	6.21	711.289	1420.56	2	1421.62	-0.053954	2	R	MGLAMGGGGGASFDR	A	M1: Oxidation (+16.00), M5: Oxidation (+16.00), R15: 13C6 (+6.02)	TRUE	-	File: 210907_AB_1.10_IDASET1.wiff, Sample: AB_1.10_IDA023 (sample number 1), Elution: 9.45 min, Period: 1, Cycle(s): 415 (Experiment 4)
	IPI00171903,IPI00383296	heterogeneous nuclear ribonucleoprotein M isoform a	31	40	0.95	25.2	41	1.38	713.856	1425.7	2	1426.76	-0.05325	2	R	LGSTVFVANLDYK	V		TRUE	-	File: 210907_AB_1.10_IDASET1.wiff, Sample: AB_1.10_IDA023 (sample number 1), Elution: 17.37 to 17.44 min, Period: 1, Cycle(s): 530-531 (Experiment 3)
	IPI00171903,IPI00383296	heterogeneous nuclear ribonucleoprotein M isoform a	31	40	0.95	48.7	41.9	2.46	552.321	1102.63	2	1103.56	0.07568	2	R	ADILEDKDGK	S		TRUE	-	File: 210907_AB_1.10_IDASET1.wiff, Sample: AB_1.10_IDA023 (sample number 1), Elution: 7.82 min, Period: 1, Cycle(s): 391 (Experiment 4)
	IPI00171903,IPI00383296	heterogeneous nuclear ribonucleoprotein M isoform a	31	40	0.95	46.5	41.4	2.75	597.815	1193.62	2	1194.61	0.015651	2	R	MVPAGMGAGLER	M	R12: 13C6 (+6.02)	TRUE	-	File: 210907_AB_1.10_IDASET1.wiff, Sample: AB_1.10_IDA023 (sample number 1), Elution: 12.18 to 12.24 min, Period: 1, Cycle(s): 456 (Experiment 3), 455 (Experiment 4)
	IPI00171903,IPI00383296	heterogeneous nuclear ribonucleoprotein M isoform a	31	40	0.95	37.7	41.3	0.26	613.831	1225.65	2	1226.6	0.056255	2	R	MVPAGMGAGLER	M	M1: Oxidation (+16.00), M6: Oxidation (+16.00), R12: 13C6 (+6.02)	TRUE	-	File: 210907_AB_1.10_IDASET1.wiff, Sample: AB_1.10_IDA023 (sample number 1), Elution: 8.41 min, Period: 1, Cycle(s): 400 (Experiment 3)
	IPI00171903,IPI00383296	heterogeneous nuclear ribonucleoprotein M isoform a	31	40	0.95	25.3	40.3	2.92	876.503	1750.99	2	1752.87	-0.8757	2	K	VGEVTYVELLMDAEGK	S		TRUE	-	File: 210907_AB_1.10_IDASET1.wiff, Sample: AB_1.10_IDA023 (sample number 1), Elution: 22.86 to 22.94 min, Period: 1, Cycle(s): 608 (Experiment 3), 609 (Experiment 4)
	IPI00171903,IPI00383296	heterogeneous nuclear ribonucleoprotein M isoform a	31	40	0.95	40.8	40.2	2.92	884.519	1767.02	2	1768.87	-0.8384	2	K	VGEVTYVELLMDAEGK	S	M11: Oxidation (+16.00)	TRUE	-	File: 210907_AB_1.10_IDASET1.wiff, Sample: AB_1.10_IDA023 (sample number 1), Elution: 20.77 min, Period: 1, Cycle(s): 579 (Experiment 4)
	IPI00171903,IPI00383296	heterogeneous nuclear ribonucleoprotein M isoform a	31	40	0.95	36.1	41	4.46	717.313	1432.61	2	1433.73	-0.1151	2	R	MGPAMGPALGAGIER	M	R15: 13C6 (+6.02)	TRUE	-	File: 210907_AB_1.10_IDASET1.wiff, Sample: AB_1.10_IDA023 (sample number 1), Elution: 14.94 min, Period: 1, Cycle(s): 495 (Experiment 3)
	IPI00171903,IPI00383296	heterogeneous nuclear ribonucleoprotein M isoform a	31	40	0.95	40	41.1	2.75	725.311	1448.61	2	1449.73	-0.1151	2	R	MGPAMGPALGAGIER	M	M1: Oxidation (+16.00), R15: 13C6 (+6.02)	TRUE	-	File: 210907_AB_1.10_IDASET1.wiff, Sample: AB_1.10_IDA023 (sample number 1), Elution: 13.55 to 13.62 min, Period: 1, Cycle(s): 475-476 (Experiment 3)
	IPI00171903,IPI00383296	heterogeneous nuclear ribonucleoprotein M isoform a	31	40	0.95	41.5	40.9	2.54	733.281	1464.55	2	1465.72	-0.1697	2	R	MGPAMGPALGAGIER	M	M1: Oxidation (+16.00), M5: Oxidation (+16.00), R15: 13C6 (+6.02)	TRUE	-	File: 210907_AB_1.10_IDASET1.wiff, Sample: AB_1.10_IDA023 (sample number 1), Elution: 11.27 to 11.34 min, Period: 1, Cycle(s): 442-443 (Experiment 3)
	IPI00171903,IPI00383296	heterogeneous nuclear ribonucleoprotein M isoform a	31	40	0.95	27.4	40.5	2.13	557.33	1668.97	3	1669.83	0.1416	2	K	GCGVVKFESPEVAER	A	R15: 13C6 (+6.02)	TRUE	-	File: 210907_AB_1.10_IDASET1.wiff, Sample: AB_1.10_IDA023 (sample number 1), Elution: 11.68 min, Period: 1, Cycle(s): 448 (Experiment 3)
	IPI00171903,IPI00383296	heterogeneous nuclear ribonucleoprotein M isoform a	31	40	0.95	30.3	41.3	0.569	645.857	1289.7	2	1290.65	0.055156	2	K	QGGGGGGGSVPGIER	M	R15: 13C6 (+6.02)	TRUE	-	File: 210907_AB_1.10_IDASET1.wiff, Sample: AB_1.10_IDA023 (sample number 1), Elution: 8.82 to 8.89 min, Period: 1, Cycle(s): 406-407 (Experiment 3)
	IPI00171903,IPI00383296	heterogeneous nuclear ribonucleoprotein M isoform a	31	40	0.95	32.7	41.3	1.85	645.87	1289.72	2	1290.65	0.08252	2	K	QGGGGGGGSVPGIER	M	R15: 13C6 (+6.02)	TRUE	-	File: 210907_AB_1.06_IDASET1.wiff, Sample: AB_1.06_IDA015 (sample number 1), Elution: 8.81 min, Period: 1, Cycle(s): 423 (Experiment 3)
	IPI00171903,IPI00383296	heterogeneous nuclear ribonucleoprotein M isoform a	31	40	0.95	47.1	41.3	2.25	645.874	1289.73	2	1290.65	0.09082	2	K	QGGGGGGGSVPGIER	M	R15: 13C6 (+6.02)	TRUE	-	File: 210907_AB_1.07_IDASET1.wiff, Sample: AB_1.07_IDA017 (sample number 1), Elution: 8.9 min, Period: 1, Cycle(s): 420 (Experiment 3) (Charge not auto determined)
	IPI00171903,IPI00383296	heterogeneous nuclear ribonucleoprotein M isoform a	31	40	0.95	37.3	40.7	4.3	540.658	1618.95	3	1619.8	0.1604	2	R	MGPLGLDHMASSIER	M	R15: 13C6 (+6.02)	TRUE	-	File: 210907_AB_1.10_IDASET1.wiff, Sample: AB_1.10_IDA023 (sample number 1), Elution: 15.98 to 16.05 min, Period: 1, Cycle(s): 510-511 (Experiment 3)
	IPI00171903,IPI00383296	heterogeneous nuclear ribonucleoprotein M isoform a	31	40	0.95	45.9	40.7	1	540.969	1619.88	3	1619.8	1.093	2	R	MGPLGLDHMASSIER	M	R15: 13C6 (+6.02)	TRUE	-	File: 210907_AB_1.07_IDASET1.wiff, Sample: AB_1.07_IDA017 (sample number 1), Elution: 16.01 min, Period: 1, Cycle(s): 527 (Experiment 3) (Charge not auto determined)
	IPI00171903,IPI00383296	heterogeneous nuclear ribonucleoprotein M isoform a	31	40	0.95	29.3	40.5	3	545.963	1634.87	3	1635.79	0.08008	2	R	MGPLGLDHMASSIER	M	M9: Oxidation (+16.00), R15: 13C6 (+6.02)	TRUE	-	File: 210907_AB_1.10_IDASET1.wiff, Sample: AB_1.10_IDA023 (sample number 1), Elution: 12.37 min, Period: 1, Cycle(s): 458 (Experiment 3)
	IPI00171903,IPI00383296	heterogeneous nuclear ribonucleoprotein M isoform a	31	40	0.95	32.7	40.5	4	545.984	1634.93	3	1635.79	0.1417	2	R	MGPLGLDHMASSIER	M	M1: Oxidation (+16.00), R15: 13C6 (+6.02)	TRUE	-	File: 210907_AB_1.10_IDASET1.wiff, Sample: AB_1.10_IDA023 (sample number 1), Elution: 14.54 to 14.59 min, Period: 1, Cycle(s): 490 (Experiment 3), 489 (Experiment 4)
	IPI00171903,IPI00383296	heterogeneous nuclear ribonucleoprotein M isoform a	31	40	0.95	37.6	40.6	0.921	551.317	1650.93	3	1651.79	0.1483	2	R	MGPLGLDHMASSIER	M	M1: Oxidation (+16.00), M9: Oxidation (+16.00), R15: 13C6 (+6.02)	TRUE	-	File: 210907_AB_1.10_IDASET1.wiff, Sample: AB_1.10_IDA023 (sample number 1), Elution: 10.94 min, Period: 1, Cycle(s): 437 (Experiment 4)
	IPI00171903,IPI00383296	heterogeneous nuclear ribonucleoprotein M isoform a	31	40	0.95	30.5	41.3	2.13	632.975	1263.93	2	1264.69	0.2479	2	R	AFITNIPFDVK	W		TRUE	-	File: 210907_AB_1.06_IDASET1.wiff, Sample: AB_1.06_IDA015 (sample number 1), Elution: 20.37 to 20.44 min, Period: 1, Cycle(s): 597-598 (Experiment 3)
	IPI00171903,IPI00383296	heterogeneous nuclear ribonucleoprotein M isoform a	31	40	0.95	31.1	41.3	1.8	633.003	1263.99	2	1264.69	0.303	2	R	AFITNIPFDVK	W		TRUE	-	File: 210907_AB_1.05_IDASET1.wiff, Sample: AB_1.05_IDA013 (sample number 1), Elution: 20.39 to 20.47 min, Period: 1, Cycle(s): 590-591 (Experiment 3)
	IPI00171903,IPI00383296	heterogeneous nuclear ribonucleoprotein M isoform a	31	40	0.95	20.4	39.6	4.22	681.033	2040.07	3	2040.97	0.109	2	R	GNFGGSFAGSFGGAGGHAPGVAR	K	R23: 13C6 (+6.02)	TRUE	-	File: 210907_AB_1.10_IDASET1.wiff, Sample: AB_1.10_IDA023 (sample number 1), Elution: 14.11 to 14.18 min, Period: 1, Cycle(s): 483-484 (Experiment 3)
	IPI00171903,IPI00383296	heterogeneous nuclear ribonucleoprotein M isoform a	31	40	0.95	51	41.7	1	514.313	1026.61	2	1027.58	0.036254	2	R	KACQIFVR	N	R8: 13C6 (+6.02)	TRUE	-	File: 210907_AB_1.10_IDASET1.wiff, Sample: AB_1.10_IDA023 (sample number 1), Elution: 8.91 min, Period: 1, Cycle(s): 407 (Experiment 4)
	IPI00171903,IPI00383296	heterogeneous nuclear ribonucleoprotein M isoform a	31	40	0.95	34.7	41.6	1.1	557.832	1113.65	2	1114.65	0.008789	2	R	INEILSNALK	R		TRUE	-	File: 210907_AB_1.06_IDASET1.wiff, Sample: AB_1.06_IDA015 (sample number 1), Elution: 15.08 to 15.15 min, Period: 1, Cycle(s): 519-520 (Experiment 4)
	IPI00171903,IPI00383296	heterogeneous nuclear ribonucleoprotein M isoform a	31	40	0.95	33.1	41.6	0.62	557.867	1113.72	2	1114.65	0.07922	2	R	INEILSNALK	R		TRUE	-	File: 210907_AB_1.11_IDASET1.wiff, Sample: AB_1.11_IDA025 (sample number 1), Elution: 15.02 min, Period: 1, Cycle(s): 497 (Experiment 4)
	IPI00171903,IPI00383296	heterogeneous nuclear ribonucleoprotein M isoform a	31	40	0.95	45.1	41.5	1.54	600.392	1198.77	2	1199.66	0.1216	2	K	EVFSMAGVVVR	A	R11: 13C6 (+6.02)	TRUE	-	File: 210907_AB_1.10_IDASET1.wiff, Sample: AB_1.10_IDA023 (sample number 1), Elution: 17.53 min, Period: 1, Cycle(s): 532 (Experiment 4)
	IPI00171903,IPI00383296	heterogeneous nuclear ribonucleoprotein M isoform a	31	40	0.95	41.4	42	1.06	455.264	908.513	2	909.451	0.07007	2	R	GCAVVEFK	M		TRUE	-	File: 210907_AB_1.10_IDASET1.wiff, Sample: AB_1.10_IDA023 (sample number 1), Elution: 10.68 to 10.73 min, Period: 1, Cycle(s): 434 (Experiment 3), 433 (Experiment 4)
	IPI00171903,IPI00383296	heterogeneous nuclear ribonucleoprotein M isoform a	31	40	0.95	42.7	41.7	2.19	535.275	1068.54	2	1069.53	0.0166	2	K	FESPEVAER	A	R9: 13C6 (+6.02)	TRUE	-	File: 210907_AB_1.10_IDASET1.wiff, Sample: AB_1.10_IDA023 (sample number 1), Elution: 9.38 to 9.43 min, Period: 1, Cycle(s): 415 (Experiment 3), 414 (Experiment 4)
	IPI00171903,IPI00383296	heterogeneous nuclear ribonucleoprotein M isoform a	31	40	0.95	47.1	39.6	0.921	670.767	2009.28	3	2010.01	0.2737	2	K	EKVGEVTYVELLMDAEGK	S		TRUE	-	File: 210907_AB_1.10_IDASET1.wiff, Sample: AB_1.10_IDA023 (sample number 1), Elution: 20.84 to 20.91 min, Period: 1, Cycle(s): 580-581 (Experiment 4)
	IPI00171903,IPI00383296	heterogeneous nuclear ribonucleoprotein M isoform a	31	40	0.95	41.4	41.6	2.75	566.293	1130.57	2	1131.54	0.038351	2	R	MGAGMGFGLER	M	R11: 13C6 (+6.02)	TRUE	-	File: 210907_AB_1.06_IDASET1.wiff, Sample: AB_1.06_IDA015 (sample number 1), Elution: 14.94 min, Period: 1, Cycle(s): 517 (Experiment 4)
	IPI00171903,IPI00383296	heterogeneous nuclear ribonucleoprotein M isoform a	31	40	0.95	38	41.6	4	566.302	1130.59	2	1131.54	0.05676	2	R	MGAGMGFGLER	M	R11: 13C6 (+6.02)	TRUE	-	File: 210907_AB_1.10_IDASET1.wiff, Sample: AB_1.10_IDA023 (sample number 1), Elution: 14.87 to 14.95 min, Period: 1, Cycle(s): 494 (Experiment 3), 495 (Experiment 4)
	IPI00171903,IPI00383296	heterogeneous nuclear ribonucleoprotein M isoform a	31	40	0.95	46.6	41.6	1.92	566.311	1130.61	2	1131.54	0.074352	2	R	MGAGMGFGLER	M	R11: 13C6 (+6.02)	TRUE	-	File: 210907_AB_1.07_IDASET1.wiff, Sample: AB_1.07_IDA017 (sample number 1), Elution: 14.87 min, Period: 1, Cycle(s): 510 (Experiment 3) (Charge not auto determined)
	IPI00171903,IPI00383296	heterogeneous nuclear ribonucleoprotein M isoform a	31	40	0.95	69.6	41.6	3.5	574.29	1146.56	2	1147.53	0.03845	2	R	MGAGMGFGLER	M	M1: Oxidation (+16.00), R11: 13C6 (+6.02)	TRUE	-	File: 210907_AB_1.10_IDASET1.wiff, Sample: AB_1.10_IDA023 (sample number 1), Elution: 13.43 min, Period: 1, Cycle(s): 473 (Experiment 4)
	IPI00171903,IPI00383296	heterogeneous nuclear ribonucleoprotein M isoform a	31	40	0.95	40.1	41.6	2.54	574.344	1146.67	2	1147.53	0.1457	2	R	MGAGMGFGLER	M	M1: Oxidation (+16.00), R11: 13C6 (+6.02)	TRUE	-	File: 210907_AB_1.10_IDASET1.wiff, Sample: AB_1.10_IDA023 (sample number 1), Elution: 12.12 to 13.34 min, Period: 1, Cycle(s): 455, 472 (Experiment 3), 454 (Experiment 4)
	IPI00171903,IPI00383296	heterogeneous nuclear ribonucleoprotein M isoform a	31	40	0.95	51.9	41.6	5.39	582.318	1162.62	2	1163.53	0.098754	2	R	MGAGMGFGLER	M	M1: Oxidation (+16.00), M5: Oxidation (+16.00), R11: 13C6 (+6.02)	TRUE	-	File: 210907_AB_1.10_IDASET1.wiff, Sample: AB_1.10_IDA023 (sample number 1), Elution: 10.87 min, Period: 1, Cycle(s): 436 (Experiment 4)
	IPI00171903,IPI00383296	heterogeneous nuclear ribonucleoprotein M isoform a	31	40	0.95	58.9	41.8	0.854	455.752	909.488	2	910.451	0.04495	2	R	MGANNLER	M	R8: 13C6 (+6.02)	TRUE	-	File: 210907_AB_1.10_IDASET1.wiff, Sample: AB_1.10_IDA023 (sample number 1), Elution: 7.56 min, Period: 1, Cycle(s): 387 (Experiment 3)
	IPI00171903,IPI00383296	heterogeneous nuclear ribonucleoprotein M isoform a	31	40	0.95	80.9	41.8	0.796	455.753	909.49	2	910.451	0.04627	2	R	MGANNLER	M	R8: 13C6 (+6.02)	TRUE	-	File: 210907_AB_1.06_IDASET1.wiff, Sample: AB_1.06_IDA015 (sample number 1), Elution: 7.5 min, Period: 1, Cycle(s): 403 (Experiment 3)
	IPI00171903,IPI00383296	heterogeneous nuclear ribonucleoprotein M isoform a	31	40	0.95	54.8	41.8	1.19	455.779	909.542	2	910.451	0.098952	2	R	MGANNLER	M	R8: 13C6 (+6.02)	TRUE	-	File: 210907_AB_1.05_IDASET1.wiff, Sample: AB_1.05_IDA013 (sample number 1), Elution: 7.66 min, Period: 1, Cycle(s): 405 (Experiment 4)
	IPI00171903,IPI00383296	heterogeneous nuclear ribonucleoprotein M isoform a	31	40	0.95	63.6	42.1	2.22	489.735	977.454	2	978.423	0.038549	2	R	FGSGMNMGR	I	M5: Oxidation (+16.00), R9: 13C6 (+6.02)	TRUE	-	File: 210907_AB_1.10_IDASET1.wiff, Sample: AB_1.10_IDA023 (sample number 1), Elution: 7.42 to 7.49 min, Period: 1, Cycle(s): 385-386 (Experiment 3)
	IPI00021440	Actin, cytoplasmic 2	26	52	0.95	36.6	41.6	1.48	581.332	1160.65	2	1161.62	0.0365	2	K	EITALAPSTMK	I		TRUE	IPI00021439,IPI00023006	File: 210907_AB_1.16_IDASET1.wiff, Sample: AB_1.16_IDA035 (sample number 1), Elution: 12.66 to 12.73 min, Period: 1, Cycle(s): 476-477 (Experiment 3)
	IPI00021440	Actin, cytoplasmic 2	26	52	0.95	28.5	41.6	0.886	581.343	1160.67	2	1161.62	0.058353	2	K	EITALAPSTMK	I		TRUE	IPI00021439,IPI00023006	File: 210907_AB_1.17_IDASET1.wiff, Sample: AB_1.17_IDA037 (sample number 1), Elution: 12.6 min, Period: 1, Cycle(s): 474 (Experiment 4)
	IPI00021440	Actin, cytoplasmic 2	26	52	0.95	36.6	41.6	1.33	589.337	1176.66	2	1177.61	0.051754	2	K	EITALAPSTMK	I	M10: Oxidation (+16.00)	TRUE	IPI00021439,IPI00023006	File: 210907_AB_1.19_IDASET1.wiff, Sample: AB_1.19_IDA041 (sample number 1), Elution: 10.39 min, Period: 1, Cycle(s): 425 (Experiment 3)
	IPI00021440	Actin, cytoplasmic 2	26	52	0.95	31.3	40.5	0.456	549.393	1645.16	3	1645.86	0.306	2	R	LDLAGRDLTDYLMK	I	R6: 13C6 (+6.02), M13: Oxidation (+16.00)	TRUE	IPI00021439,IPI00023006	File: 210907_AB_1.20_IDASET1.wiff, Sample: AB_1.20_IDA043 (sample number 1), Elution: 17.61 to 17.68 min, Period: 1, Cycle(s): 547 (Experiment 3), 548 (Experiment 4)
	IPI00021440	Actin, cytoplasmic 2	26	52	0.95	21.2	40.1	2.46	898.429	1794.84	2	1796.91	-1.063	2	K	SYELPDGQVITIGNER	F	R16: 13C6 (+6.02)	TRUE	IPI00021439,IPI00023006	File: 210907_AB_1.09_IDASET1.wiff, Sample: AB_1.09_IDA021 (sample number 1), Elution: 17.91 min, Period: 1, Cycle(s): 541 (Experiment 4)
	IPI00021440	Actin, cytoplasmic 2	26	52	0.95	29.2	40.1	1.29	898.448	1794.88	2	1796.91	-1.025	2	K	SYELPDGQVITIGNER	F	R16: 13C6 (+6.02)	TRUE	IPI00021439,IPI00023006	File: 210907_AB_1.15_IDASET1.wiff, Sample: AB_1.15_IDA033 (sample number 1), Elution: 17.79 to 17.86 min, Period: 1, Cycle(s): 546-547 (Experiment 3)
	IPI00021440	Actin, cytoplasmic 2	26	52	0.95	73.8	40.1	2.44	898.908	1795.8	2	1796.91	-0.1047	2	K	SYELPDGQVITIGNER	F	R16: 13C6 (+6.02)	TRUE	IPI00021439,IPI00023006	File: 210907_AB_1.16_IDASET1.wiff, Sample: AB_1.16_IDA035 (sample number 1), Elution: 18.37 min, Period: 1, Cycle(s): 564 (Experiment 3)
	IPI00021440	Actin, cytoplasmic 2	26	52	0.95	45.6	40	1.12	899.431	1796.85	2	1796.91	0.9405	2	K	SYELPDGQVITIGNER	F	R16: 13C6 (+6.02)	TRUE	IPI00021439,IPI00023006	File: 210907_AB_1.16_IDASET1.wiff, Sample: AB_1.16_IDA035 (sample number 1), Elution: 18.58 to 18.7 min, Period: 1, Cycle(s): 567, 569 (Experiment 3)
	IPI00021440	Actin, cytoplasmic 2	26	52	0.95	39.1	40.1	0.538	599.774	1796.3	3	1796.91	0.3949	2	K	SYELPDGQVITIGNER	F	R16: 13C6 (+6.02)	TRUE	IPI00021439,IPI00023006	File: 210907_AB_1.20_IDASET1.wiff, Sample: AB_1.20_IDA043 (sample number 1), Elution: 17.87 min, Period: 1, Cycle(s): 551 (Experiment 4)
	IPI00021440	Actin, cytoplasmic 2	26	52	0.95	65.7	41.8	2.54	491.731	981.445	2	982.469	-0.015849	2	K	AGFAGDDAPR	A	R10: 13C6 (+6.02)	TRUE	IPI00021439,IPI00023006	File: 210907_AB_1.19_IDASET1.wiff, Sample: AB_1.19_IDA041 (sample number 1), Elution: 8.18 min, Period: 1, Cycle(s): 392 (Experiment 3)
	IPI00021440	Actin, cytoplasmic 2	26	52	0.95	51	41.8	2.62	491.732	981.448	2	982.469	-0.013457	2	K	AGFAGDDAPR	A	R10: 13C6 (+6.02)	TRUE	IPI00021439,IPI00023006	File: 210907_AB_1.16_IDASET1.wiff, Sample: AB_1.16_IDA035 (sample number 1), Elution: 8.45 to 8.52 min, Period: 1, Cycle(s): 410-411 (Experiment 3)
	IPI00021440	Actin, cytoplasmic 2	26	52	0.95	41.4	41.8	2.89	491.743	981.47	2	982.469	0.008423	2	K	AGFAGDDAPR	A	R10: 13C6 (+6.02)	TRUE	IPI00021439,IPI00023006	File: 210907_AB_1.22_IDASET1.wiff, Sample: AB_1.22_IDA047 (sample number 1), Elution: 8.22 min, Period: 1, Cycle(s): 415 (Experiment 4) (Charge not auto determined)
	IPI00021440	Actin, cytoplasmic 2	26	52	0.95	54.8	41.8	2.33	491.75	981.486	2	982.469	0.024251	2	K	AGFAGDDAPR	A	R10: 13C6 (+6.02)	TRUE	IPI00021439,IPI00023006	File: 210907_AB_1.10_IDASET1.wiff, Sample: AB_1.10_IDA023 (sample number 1), Elution: 8.22 min, Period: 1, Cycle(s): 397 (Experiment 4)
	IPI00021440	Actin, cytoplasmic 2	26	52	0.95	39.1	41.8	3.54	491.752	981.489	2	982.469	0.02753	2	K	AGFAGDDAPR	A	R10: 13C6 (+6.02)	TRUE	IPI00021439,IPI00023006	File: 210907_AB_1.15_IDASET1.wiff, Sample: AB_1.15_IDA033 (sample number 1), Elution: 8.19 to 8.28 min, Period: 1, Cycle(s): 403 (Experiment 3), 404 (Experiment 4)
	IPI00021440	Actin, cytoplasmic 2	26	52	0.95	49.1	41.8	1.44	491.753	981.491	2	982.469	0.030249	2	K	AGFAGDDAPR	A	R10: 13C6 (+6.02)	TRUE	IPI00021439,IPI00023006	File: 210907_AB_1.25_IDASET1.wiff, Sample: AB_1.25_IDA053 (sample number 1), Elution: 8.22 to 8.34 min, Period: 1, Cycle(s): 389, 391 (Experiment 4)
	IPI00021440	Actin, cytoplasmic 2	26	52	0.95	48.3	41.8	2.55	491.765	981.514	2	982.469	0.05243	2	K	AGFAGDDAPR	A	R10: 13C6 (+6.02)	TRUE	IPI00021439,IPI00023006	File: 210907_AB_1.23_IDASET1.wiff, Sample: AB_1.23_IDA049 (sample number 1), Elution: 8.35 min, Period: 1, Cycle(s): 429 (Experiment 4)
	IPI00021440	Actin, cytoplasmic 2	26	52	0.95	49.3	41.8	3.26	491.765	981.514	2	982.469	0.052457	2	K	AGFAGDDAPR	A	R10: 13C6 (+6.02)	TRUE	IPI00021439,IPI00023006	File: 210907_AB_1.17_IDASET1.wiff, Sample: AB_1.17_IDA037 (sample number 1), Elution: 8.19 to 8.26 min, Period: 1, Cycle(s): 408-409 (Experiment 4)
	IPI00021440	Actin, cytoplasmic 2	26	52	0.95	49.4	41.8	2.51	491.766	981.516	2	982.469	0.05524	2	K	AGFAGDDAPR	A	R10: 13C6 (+6.02)	TRUE	IPI00021439,IPI00023006	File: 210907_AB_1.21_IDASET1.wiff, Sample: AB_1.21_IDA045 (sample number 1), Elution: 8.24 to 8.32 min, Period: 1, Cycle(s): 411 (Experiment 3), 412 (Experiment 4)
	IPI00021440	Actin, cytoplasmic 2	26	52	0.95	54.8	41.8	2.92	491.769	981.522	2	982.469	0.060553	2	K	AGFAGDDAPR	A	R10: 13C6 (+6.02)	TRUE	IPI00021439,IPI00023006	File: 210907_AB_1.29_IDASET1.wiff, Sample: AB_1.29_IDA061 (sample number 1), Elution: 8.16 to 8.21 min, Period: 1, Cycle(s): 419-420 (Experiment 3)
	IPI00021440	Actin, cytoplasmic 2	26	52	0.95	67.9	41.8	3.66	491.77	981.524	2	982.469	0.06238	2	K	AGFAGDDAPR	A	R10: 13C6 (+6.02)	TRUE	IPI00021439,IPI00023006	File: 210907_AB_1.28_IDASET1.wiff, Sample: AB_1.28_IDA059 (sample number 1), Elution: 8.19 to 8.26 min, Period: 1, Cycle(s): 410-411 (Experiment 4)
	IPI00021440	Actin, cytoplasmic 2	26	52	0.95	60.4	41.8	1.89	491.774	981.531	2	982.469	0.07007	2	K	AGFAGDDAPR	A	R10: 13C6 (+6.02)	TRUE	IPI00021439,IPI00023006	File: 210907_AB_1.07_IDASET1.wiff, Sample: AB_1.07_IDA017 (sample number 1), Elution: 8.28 min, Period: 1, Cycle(s): 411 (Experiment 3)
	IPI00021440	Actin, cytoplasmic 2	26	52	0.95	28.7	41.8	3.28	491.774	981.532	2	982.469	0.070956	2	K	AGFAGDDAPR	A	R10: 13C6 (+6.02)	TRUE	IPI00021439,IPI00023006	File: 210907_AB_1.11_IDASET1.wiff, Sample: AB_1.11_IDA025 (sample number 1), Elution: 7.56 to 8.2 min, Period: 1, Cycle(s): 387 (Experiment 3), 397 (Experiment 4)
	IPI00021440	Actin, cytoplasmic 2	26	52	0.95	65.2	41.8	3.29	491.788	981.56	2	982.469	0.09906	2	K	AGFAGDDAPR	A	R10: 13C6 (+6.02)	TRUE	IPI00021439,IPI00023006	File: 210907_AB_1.09_IDASET1.wiff, Sample: AB_1.09_IDA021 (sample number 1), Elution: 8.12 min, Period: 1, Cycle(s): 399 (Experiment 4)
	IPI00021440	Actin, cytoplasmic 2	26	52	0.95	39.6	41.8	1.15	491.791	981.567	2	982.469	0.1052	2	K	AGFAGDDAPR	A	R10: 13C6 (+6.02)	TRUE	IPI00021439,IPI00023006	File: 210907_AB_1.16_IDASET1.wiff, Sample: AB_1.16_IDA035 (sample number 1), Elution: 8.19 to 8.24 min, Period: 1, Cycle(s): 407 (Experiment 3), 406 (Experiment 4)
	IPI00021440	Actin, cytoplasmic 2	26	52	0.95	35.5	41.8	0.678	491.813	981.611	2	982.469	0.1502	2	K	AGFAGDDAPR	A	R10: 13C6 (+6.02)	TRUE	IPI00021439,IPI00023006	File: 210907_AB_1.26_IDASET1.wiff, Sample: AB_1.26_IDA055 (sample number 1), Elution: 8.21 min, Period: 1, Cycle(s): 398 (Experiment 4)
	IPI00021440	Actin, cytoplasmic 2	26	52	0.95	21.8	40.7	1.2	516.956	1547.84	3	1548.81	0.037954	2	R	MQKEITALAPSTMK	I		TRUE	IPI00021439,IPI00023006	File: 210907_AB_1.16_IDASET1.wiff, Sample: AB_1.16_IDA035 (sample number 1), Elution: 11.87 min, Period: 1, Cycle(s): 463 (Experiment 3)
	IPI00021440	Actin, cytoplasmic 2	26	52	0.95	36.3	40.8	3	761.71	1521.4	2	1522.72	-0.3109	2	K	QEYDESGPSIVHR	K	R13: 13C6 (+6.02)	TRUE	IPI00021439	File: 210907_AB_1.16_IDASET1.wiff, Sample: AB_1.16_IDA035 (sample number 1), Elution: 9.07 min, Period: 1, Cycle(s): 420 (Experiment 3)
	IPI00021440	Actin, cytoplasmic 2	26	52	0.95	29.2	40.8	0.585	508.292	1521.85	3	1522.72	0.1359	2	K	QEYDESGPSIVHR	K	R13: 13C6 (+6.02)	TRUE	IPI00021439	File: 210907_AB_1.15_IDASET1.wiff, Sample: AB_1.15_IDA033 (sample number 1), Elution: 9.07 min, Period: 1, Cycle(s): 416 (Experiment 3)
	IPI00021440	Actin, cytoplasmic 2	26	52	0.95	25.2	40.8	0.921	508.3	1521.88	3	1522.72	0.1619	2	K	QEYDESGPSIVHR	K	R13: 13C6 (+6.02)	TRUE	IPI00021439	File: 210907_AB_1.16_IDASET1.wiff, Sample: AB_1.16_IDA035 (sample number 1), Elution: 8.95 to 9.4 min, Period: 1, Cycle(s): 418, 421-422, 425 (Experiment 3)
	IPI00021440	Actin, cytoplasmic 2	26	52	0.95	36.4	41.4	2.33	680.825	1359.64	2	1360.64	-0.001099	2	K	DSYVGDEAQSKR	G	R12: 13C6 (+6.02)	TRUE	IPI00021439,IPI00023006	File: 210907_AB_1.16_IDASET1.wiff, Sample: AB_1.16_IDA035 (sample number 1), Elution: 7.07 min, Period: 1, Cycle(s): 389 (Experiment 4)
	IPI00021440	Actin, cytoplasmic 2	26	52	0.95	50.8	41.4	2.34	680.871	1359.73	2	1360.64	0.08972	2	K	DSYVGDEAQSKR	G	R12: 13C6 (+6.02)	TRUE	IPI00021439,IPI00023006	File: 210907_AB_1.15_IDASET1.wiff, Sample: AB_1.15_IDA033 (sample number 1), Elution: 7.13 min, Period: 1, Cycle(s): 387 (Experiment 4)
	IPI00021440	Actin, cytoplasmic 2	26	52	0.95	49.8	41.4	3.39	680.876	1359.74	2	1360.64	0.1002	2	K	DSYVGDEAQSKR	G	R12: 13C6 (+6.02)	TRUE	IPI00021439,IPI00023006	File: 210907_AB_1.16_IDASET1.wiff, Sample: AB_1.16_IDA035 (sample number 1), Elution: 7.19 min, Period: 1, Cycle(s): 391 (Experiment 3)
	IPI00021440	Actin, cytoplasmic 2	26	52	0.95	26	41.4	1.4	453.87	1358.59	3	1360.64	-1.051	2	K	DSYVGDEAQSKR	G	R12: 13C6 (+6.02)	TRUE	IPI00021439,IPI00023006	File: 210907_AB_1.07_IDASET1.wiff, Sample: AB_1.07_IDA017 (sample number 1), Elution: 7.18 min, Period: 1, Cycle(s): 394 (Experiment 4) (Charge not auto determined)
	IPI00021440	Actin, cytoplasmic 2	26	52	0.95	31.5	41.4	1.7	454.238	1359.69	3	1360.64	0.054452	2	K	DSYVGDEAQSKR	G	R12: 13C6 (+6.02)	TRUE	IPI00021439,IPI00023006	File: 210907_AB_1.16_IDASET1.wiff, Sample: AB_1.16_IDA035 (sample number 1), Elution: 7.05 to 7.14 min, Period: 1, Cycle(s): 389 (Experiment 3), 390 (Experiment 4)
	IPI00021440	Actin, cytoplasmic 2	26	52	0.95	37.5	39	3	741.274	2220.8	3	2221.09	0.7141	2	K	DLYANTVLSGGTTMYPGIADR	M	R21: 13C6 (+6.02)	TRUE	IPI00021439	File: 210907_AB_1.16_IDASET1.wiff, Sample: AB_1.16_IDA035 (sample number 1), Elution: 19.25 min, Period: 1, Cycle(s): 577 (Experiment 4)
	IPI00021440	Actin, cytoplasmic 2	26	52	0.95	0	0	5.52	741.552	2221.63	3	2221.09	1.55	2	K	DLYANTVLSGGTTMYPGIADR	M	R21: 13C6 (+6.02)	TRUE	IPI00021439	File: 210907_AB_1.16_IDASET1.wiff, Sample: AB_1.16_IDA035 (sample number 1), Elution: 19.11 min, Period: 1, Cycle(s): 575 (Experiment 4)
	IPI00021440	Actin, cytoplasmic 2	26	52	0.95	30.8	39.1	1.51	746.212	2235.61	3	2237.09	-0.4651	2	K	DLYANTVLSGGTTMYPGIADR	M	M14: Oxidation (+16.00), R21: 13C6 (+6.02)	TRUE	IPI00021439	File: 210907_AB_1.16_IDASET1.wiff, Sample: AB_1.16_IDA035 (sample number 1), Elution: 17.82 min, Period: 1, Cycle(s): 556 (Experiment 3)
	IPI00021440	Actin, cytoplasmic 2	26	52	0.95	63.6	41.5	1.46	599.776	1197.54	2	1198.52	0.02087	2	K	DSYVGDEAQSK	R		TRUE	IPI00021439,IPI00023006	File: 210907_AB_1.15_IDASET1.wiff, Sample: AB_1.15_IDA033 (sample number 1), Elution: 7.52 min, Period: 1, Cycle(s): 393 (Experiment 3)
	IPI00021440	Actin, cytoplasmic 2	26	52	0.95	33	40.4	1.1	550.974	1649.9	3	1650.82	0.088957	2	K	QEYDESGPSIVHRK	C	R13: 13C6 (+6.02)	TRUE	IPI00021439	File: 210907_AB_1.16_IDASET1.wiff, Sample: AB_1.16_IDA035 (sample number 1), Elution: 7.93 min, Period: 1, Cycle(s): 402 (Experiment 3) (Charge not auto determined)
	IPI00021440	Actin, cytoplasmic 2	26	52	0.939	34.2	40.9	0.292	761.232	1520.45	2	1521.77	-0.3131	2	K	IWHHTFYNELR	V	R11: 13C6 (+6.02)	TRUE	IPI00021439,IPI00023006	File: 210907_AB_1.16_IDASET1.wiff, Sample: AB_1.16_IDA035 (sample number 1), Elution: 11.49 min, Period: 1, Cycle(s): 457 (Experiment 3)
	IPI00021440	Actin, cytoplasmic 2	26	52	0.95	53.2	38.2	7.77	855.639	2563.89	3	2566.17	-1.268	2	K	LCYVALDFEQEMATAASSSSLEK	S	M12: Oxidation (+16.00)	TRUE	IPI00021439	File: 210907_AB_1.16_IDASET1.wiff, Sample: AB_1.16_IDA035 (sample number 1), Elution: 18.78 to 19.04 min, Period: 1, Cycle(s): 570-571, 574 (Experiment 4)
	IPI00021440	Actin, cytoplasmic 2	26	52	0.95	45.6	38.9	2.59	789.174	2364.5	3	2365.18	0.3267	2	R	KDLYANTVLSGGTTMYPGIADR	M	M15: Oxidation (+16.00), R22: 13C6 (+6.02)	TRUE	IPI00021439	File: 210907_AB_1.16_IDASET1.wiff, Sample: AB_1.16_IDA035 (sample number 1), Elution: 15.25 to 15.33 min, Period: 1, Cycle(s): 518-519 (Experiment 3) (Charge not auto determined)
	IPI00021440	Actin, cytoplasmic 2	26	52	0.95	39.2	41.5	1.37	569.321	1136.63	2	1138.55	-0.9132	2	R	GYSFTTTAER	E	R10: 13C6 (+6.02)	TRUE	IPI00021439	File: 210907_AB_1.06_IDASET1.wiff, Sample: AB_1.06_IDA015 (sample number 1), Elution: 10.14 min, Period: 1, Cycle(s): 443 (Experiment 3)
	IPI00021440	Actin, cytoplasmic 2	26	52	0.95	32.3	41.5	2.15	569.798	1137.58	2	1138.55	0.039758	2	R	GYSFTTTAER	E	R10: 13C6 (+6.02)	TRUE	IPI00021439	File: 210907_AB_1.15_IDASET1.wiff, Sample: AB_1.15_IDA033 (sample number 1), Elution: 10.2 to 10.31 min, Period: 1, Cycle(s): 433, 435 (Experiment 4)
	IPI00021440	Actin, cytoplasmic 2	26	52	0.95	45.8	41.5	1.82	569.813	1137.61	2	1138.55	0.06982	2	R	GYSFTTTAER	E	R10: 13C6 (+6.02)	TRUE	IPI00021439	File: 210907_AB_1.17_IDASET1.wiff, Sample: AB_1.17_IDA037 (sample number 1), Elution: 10.21 to 10.28 min, Period: 1, Cycle(s): 439 (Experiment 3), 440 (Experiment 4)
	IPI00021440	Actin, cytoplasmic 2	26	52	0.95	30.7	41.5	0.959	569.814	1137.61	2	1138.55	0.07263	2	R	GYSFTTTAER	E	R10: 13C6 (+6.02)	TRUE	IPI00021439	File: 210907_AB_1.10_IDASET1.wiff, Sample: AB_1.10_IDA023 (sample number 1), Elution: 10.19 min, Period: 1, Cycle(s): 426 (Experiment 4)
	IPI00021440	Actin, cytoplasmic 2	26	52	0.95	32.8	41.5	2.19	569.816	1137.62	2	1138.55	0.0769	2	R	GYSFTTTAER	E	R10: 13C6 (+6.02)	TRUE	IPI00021439	File: 210907_AB_1.18_IDASET1.wiff, Sample: AB_1.18_IDA039 (sample number 1), Elution: 10.22 min, Period: 1, Cycle(s): 430 (Experiment 4)
	IPI00021440	Actin, cytoplasmic 2	26	52	0.95	30.6	41.5	1.64	569.836	1137.66	2	1138.55	0.1155	2	R	GYSFTTTAER	E	R10: 13C6 (+6.02)	TRUE	IPI00021439	File: 210907_AB_1.07_IDASET1.wiff, Sample: AB_1.07_IDA017 (sample number 1), Elution: 10.21 min, Period: 1, Cycle(s): 439 (Experiment 4)
	IPI00021440	Actin, cytoplasmic 2	26	52	0.95	47	41.5	4.02	569.844	1137.67	2	1138.55	0.1322	2	R	GYSFTTTAER	E	R10: 13C6 (+6.02)	TRUE	IPI00021439	File: 210907_AB_1.08_IDASET1.wiff, Sample: AB_1.08_IDA019 (sample number 1), Elution: 10.13 min, Period: 1, Cycle(s): 430 (Experiment 4)
	IPI00021440	Actin, cytoplasmic 2	26	52	0.95	24.4	39.8	1.1	652.095	1953.26	3	1954.07	0.2034	2	R	VAPEEHPVLLTEAPLNPK	A		TRUE	IPI00021439	File: 210907_AB_1.10_IDASET1.wiff, Sample: AB_1.10_IDA023 (sample number 1), Elution: 15.36 min, Period: 1, Cycle(s): 501 (Experiment 3)
	IPI00021440	Actin, cytoplasmic 2	26	52	0.95	25.6	39.8	0.523	652.102	1953.28	3	1954.07	0.2263	2	R	VAPEEHPVLLTEAPLNPK	A		TRUE	IPI00021439	File: 210907_AB_1.21_IDASET1.wiff, Sample: AB_1.21_IDA045 (sample number 1), Elution: 15.46 min, Period: 1, Cycle(s): 523 (Experiment 4)
	IPI00021440	Actin, cytoplasmic 2	26	52	0.95	25.4	39.8	1.07	652.128	1953.36	3	1954.07	0.3029	2	R	VAPEEHPVLLTEAPLNPK	A		TRUE	IPI00021439	File: 210907_AB_1.20_IDASET1.wiff, Sample: AB_1.20_IDA043 (sample number 1), Elution: 15.39 min, Period: 1, Cycle(s): 513 (Experiment 3)
	IPI00334775,IPI00414676	85 kDa protein	19	49	0.909	23.8	41.8	0.585	540.812	1079.61	2	1080.54	0.08044	2	R	APFDLFENK	K		TRUE	-	File: 210907_AB_1.09_IDASET1.wiff, Sample: AB_1.09_IDA021 (sample number 1), Elution: 18.03 min, Period: 1, Cycle(s): 543 (Experiment 4)
	IPI00334775,IPI00414676	85 kDa protein	19	49	0.95	57.6	41.4	0.854	628.339	1254.66	2	1255.64	0.03174	2	K	EQVANSAFVER	V	R11: 13C6 (+6.02)	TRUE	-	File: 210907_AB_1.05_IDASET1.wiff, Sample: AB_1.05_IDA013 (sample number 1), Elution: 9.97 min, Period: 1, Cycle(s): 439 (Experiment 3)
	IPI00334775,IPI00414676	85 kDa protein	19	49	0.95	59	41.4	1.01	628.348	1254.68	2	1255.64	0.050552	2	K	EQVANSAFVER	V	R11: 13C6 (+6.02)	TRUE	-	File: 210907_AB_1.10_IDASET1.wiff, Sample: AB_1.10_IDA023 (sample number 1), Elution: 9.84 min, Period: 1, Cycle(s): 421 (Experiment 4)
	IPI00334775,IPI00414676	85 kDa protein	19	49	0.95	34.4	41.4	0.959	628.351	1254.69	2	1255.64	0.056857	2	K	EQVANSAFVER	V	R11: 13C6 (+6.02)	TRUE	-	File: 210907_AB_1.06_IDASET1.wiff, Sample: AB_1.06_IDA015 (sample number 1), Elution: 9.86 min, Period: 1, Cycle(s): 439 (Experiment 3)
	IPI00334775,IPI00414676	85 kDa protein	19	49	0.95	30.7	41.3	0.553	621.893	1241.77	2	1242.71	0.071858	2	K	ADLINNLGTIAK	S		TRUE	IPI00789847	File: 210907_AB_1.21_IDASET1.wiff, Sample: AB_1.21_IDA045 (sample number 1), Elution: 16.72 min, Period: 1, Cycle(s): 541 (Experiment 3)
	IPI00334775,IPI00414676	85 kDa protein	19	49	0.917	28.6	41.3	0.387	621.896	1241.78	2	1242.71	0.078	2	K	ADLINNLGTIAK	S		TRUE	IPI00789847	File: 210907_AB_1.06_IDASET1.wiff, Sample: AB_1.06_IDA015 (sample number 1), Elution: 16.65 to 16.79 min, Period: 1, Cycle(s): 543 (Experiment 3), 545 (Experiment 4)
	IPI00334775,IPI00414676	85 kDa protein	19	49	0.95	28.9	41.3	0.824	621.947	1241.88	2	1242.71	0.18	2	K	ADLINNLGTIAK	S		TRUE	IPI00789847	File: 210907_AB_1.05_IDASET1.wiff, Sample: AB_1.05_IDA013 (sample number 1), Elution: 16.38 to 16.73 min, Period: 1, Cycle(s): 533, 538 (Experiment 4)
	IPI00334775,IPI00414676	85 kDa protein	19	49	0.934	29.4	41.3	0.432	621.972	1241.93	2	1242.71	0.2295	2	K	ADLINNLGTIAK	S		TRUE	IPI00789847	File: 210907_AB_1.01_IDASET1.wiff, Sample: AB_1.01_IDA005 (sample number 1), Elution: 16.71 to 16.78 min, Period: 1, Cycle(s): 554-555 (Experiment 4)
	IPI00334775,IPI00414676	85 kDa protein	19	49	0.95	40.1	40.9	2.35	760.233	1518.45	2	1519.81	-0.3478	2	R	GVVDSEDLPLNISR	E	R14: 13C6 (+6.02)	TRUE	IPI00030275,IPI00646055,IPI00789847	File: 210907_AB_1.15_IDASET1.wiff, Sample: AB_1.15_IDA033 (sample number 1), Elution: 16.84 min, Period: 1, Cycle(s): 532 (Experiment 4)
	IPI00334775,IPI00414676	85 kDa protein	19	49	0.95	35.5	40.9	1.77	760.236	1518.46	2	1519.81	-0.3425	2	R	GVVDSEDLPLNISR	E	R14: 13C6 (+6.02)	TRUE	IPI00030275,IPI00646055,IPI00789847	File: 210907_AB_1.10_IDASET1.wiff, Sample: AB_1.10_IDA023 (sample number 1), Elution: 16.83 to 16.88 min, Period: 1, Cycle(s): 523 (Experiment 3), 522 (Experiment 4)
	IPI00334775,IPI00414676	85 kDa protein	19	49	0.95	23.7	40.9	2.36	760.239	1518.46	2	1519.81	-0.3369	2	R	GVVDSEDLPLNISR	E	R14: 13C6 (+6.02)	TRUE	IPI00030275,IPI00646055,IPI00789847	File: 210907_AB_1.09_IDASET1.wiff, Sample: AB_1.09_IDA021 (sample number 1), Elution: 16.71 to 16.99 min, Period: 1, Cycle(s): 524-525, 528 (Experiment 3)
	IPI00334775,IPI00414676	85 kDa protein	19	49	0.95	37.6	40.9	2.32	760.243	1518.47	2	1519.81	-0.328	2	R	GVVDSEDLPLNISR	E	R14: 13C6 (+6.02)	TRUE	IPI00030275,IPI00646055,IPI00789847	File: 210907_AB_1.11_IDASET1.wiff, Sample: AB_1.11_IDA025 (sample number 1), Elution: 16.82 to 16.89 min, Period: 1, Cycle(s): 523-524 (Experiment 4)
	IPI00334775,IPI00414676	85 kDa protein	19	49	0.95	36.6	40.9	1.39	760.247	1518.48	2	1519.81	-0.321	2	R	GVVDSEDLPLNISR	E	R14: 13C6 (+6.02)	TRUE	IPI00030275,IPI00646055,IPI00789847	File: 210907_AB_1.12_IDASET1.wiff, Sample: AB_1.12_IDA027 (sample number 1), Elution: 16.76 to 16.83 min, Period: 1, Cycle(s): 509-510 (Experiment 3)
	IPI00334775,IPI00414676	85 kDa protein	19	49	0.95	33.9	40.9	2.68	760.249	1518.48	2	1519.81	-0.3153	2	R	GVVDSEDLPLNISR	E	R14: 13C6 (+6.02)	TRUE	IPI00030275,IPI00646055,IPI00789847	File: 210907_AB_1.05_IDASET1.wiff, Sample: AB_1.05_IDA013 (sample number 1), Elution: 16.85 to 16.92 min, Period: 1, Cycle(s): 540-541 (Experiment 3)
	IPI00334775,IPI00414676	85 kDa protein	19	49	0.95	33.9	40.9	2.44	760.257	1518.5	2	1519.81	-0.2993	2	R	GVVDSEDLPLNISR	E	R14: 13C6 (+6.02)	TRUE	IPI00030275,IPI00646055,IPI00789847	File: 210907_AB_1.06_IDASET1.wiff, Sample: AB_1.06_IDA015 (sample number 1), Elution: 16.84 to 16.91 min, Period: 1, Cycle(s): 546-547 (Experiment 3)
	IPI00334775,IPI00414676	85 kDa protein	19	49	0.95	61.1	40.9	2.72	760.258	1518.5	2	1519.81	-0.2975	2	R	GVVDSEDLPLNISR	E	R14: 13C6 (+6.02)	TRUE	IPI00030275,IPI00646055,IPI00789847	File: 210907_AB_1.03_IDASET1.wiff, Sample: AB_1.03_IDA009 (sample number 1), Elution: 16.84 to 16.89 min, Period: 1, Cycle(s): 544 (Experiment 3), 543 (Experiment 4)
	IPI00334775,IPI00414676	85 kDa protein	19	49	0.95	46.4	40.9	2.08	760.269	1518.52	2	1519.81	-0.2758	2	R	GVVDSEDLPLNISR	E	R14: 13C6 (+6.02)	TRUE	IPI00030275,IPI00646055,IPI00789847	File: 210907_AB_1.04_IDASET1.wiff, Sample: AB_1.04_IDA011 (sample number 1), Elution: 16.87 to 16.94 min, Period: 1, Cycle(s): 543-544 (Experiment 3)
	IPI00334775,IPI00414676	85 kDa protein	19	49	0.95	31.5	40.9	1.52	760.312	1518.61	2	1519.81	-0.1909	2	R	GVVDSEDLPLNISR	E	R14: 13C6 (+6.02)	TRUE	IPI00030275,IPI00646055,IPI00789847	File: 210907_AB_1.01_IDASET1.wiff, Sample: AB_1.01_IDA005 (sample number 1), Elution: 16.84 to 16.89 min, Period: 1, Cycle(s): 556-557 (Experiment 3)
	IPI00334775,IPI00414676	85 kDa protein	19	49	0.95	41.1	40.9	2.23	760.319	1518.62	2	1519.81	-0.1757	2	R	GVVDSEDLPLNISR	E	R14: 13C6 (+6.02)	TRUE	IPI00030275,IPI00646055,IPI00789847	File: 210907_AB_1.02_IDASET1.wiff, Sample: AB_1.02_IDA007 (sample number 1), Elution: 16.81 to 16.91 min, Period: 1, Cycle(s): 530 (Experiment 3), 531 (Experiment 4)
	IPI00334775,IPI00414676	85 kDa protein	19	49	0.95	31.5	41.6	2.07	580.828	1159.64	2	1160.58	0.06348	2	K	SIYYITGESK	E		TRUE	-	File: 210907_AB_1.11_IDASET1.wiff, Sample: AB_1.11_IDA025 (sample number 1), Elution: 12.05 min, Period: 1, Cycle(s): 454 (Experiment 3)
	IPI00334775,IPI00414676	85 kDa protein	19	49	0.95	22.4	41.6	0.824	580.843	1159.67	2	1160.58	0.09473	2	K	SIYYITGESK	E		TRUE	-	File: 210907_AB_1.10_IDASET1.wiff, Sample: AB_1.10_IDA023 (sample number 1), Elution: 12.05 to 13.14 min, Period: 1, Cycle(s): 469 (Experiment 3), 453 (Experiment 4)
	IPI00334775,IPI00414676	85 kDa protein	19	49	0.95	44.5	40.3	0.745	597.025	1788.05	3	1788.97	0.09021	2	K	HLEINPDHPIVETLR	Q	R15: 13C6 (+6.02)	TRUE	-	File: 210907_AB_1.06_IDASET1.wiff, Sample: AB_1.06_IDA015 (sample number 1), Elution: 14.08 min, Period: 1, Cycle(s): 504 (Experiment 4) (Charge not auto determined)
	IPI00334775,IPI00414676	85 kDa protein	19	49	0.95	23.4	40.2	3.34	597.069	1788.18	3	1788.97	0.2218	2	K	HLEINPDHPIVETLR	Q	R15: 13C6 (+6.02)	TRUE	-	File: 210907_AB_1.09_IDASET1.wiff, Sample: AB_1.09_IDA021 (sample number 1), Elution: 13.95 to 14.02 min, Period: 1, Cycle(s): 484-485 (Experiment 3)
	IPI00334775,IPI00414676	85 kDa protein	19	49	0.95	35.4	41.7	2.72	520.284	1038.55	2	1039.49	0.06445	2	R	YESLTDPSK	L		TRUE	IPI00789847	File: 210907_AB_1.09_IDASET1.wiff, Sample: AB_1.09_IDA021 (sample number 1), Elution: 8.47 to 8.52 min, Period: 1, Cycle(s): 405 (Experiment 3), 404 (Experiment 4)
	IPI00334775,IPI00414676	85 kDa protein	19	49	0.95	22.3	41.5	1	600.354	1198.69	2	1200.67	-0.969	2	K	IDIIPNPQER	T	R10: 13C6 (+6.02)	TRUE	-	File: 210907_AB_1.22_IDASET1.wiff, Sample: AB_1.22_IDA047 (sample number 1), Elution: 14.16 min, Period: 1, Cycle(s): 506 (Experiment 3)
	IPI00334775,IPI00414676	85 kDa protein	19	49	0.95	29.9	41.5	1.23	600.856	1199.7	2	1200.67	0.03455	2	K	IDIIPNPQER	T	R10: 13C6 (+6.02)	TRUE	-	File: 210907_AB_1.21_IDASET1.wiff, Sample: AB_1.21_IDA045 (sample number 1), Elution: 14.18 to 14.32 min, Period: 1, Cycle(s): 504, 506 (Experiment 4)
	IPI00334775,IPI00414676	85 kDa protein	19	49	0.95	28.3	41.5	1.96	600.879	1199.74	2	1200.67	0.08044	2	K	IDIIPNPQER	T	R10: 13C6 (+6.02)	TRUE	-	File: 210907_AB_1.01_IDASET1.wiff, Sample: AB_1.01_IDA005 (sample number 1), Elution: 14.18 to 14.27 min, Period: 1, Cycle(s): 517 (Experiment 3), 518 (Experiment 4)
	IPI00334775,IPI00414676	85 kDa protein	19	49	0.95	34.4	41.5	1.64	600.883	1199.75	2	1200.67	0.089852	2	K	IDIIPNPQER	T	R10: 13C6 (+6.02)	TRUE	-	File: 210907_AB_1.20_IDASET1.wiff, Sample: AB_1.20_IDA043 (sample number 1), Elution: 14.21 to 14.3 min, Period: 1, Cycle(s): 496 (Experiment 3), 497 (Experiment 4)
	IPI00334775,IPI00414676	85 kDa protein	19	49	0.95	32.8	41.5	1.51	600.884	1199.75	2	1200.67	0.091758	2	K	IDIIPNPQER	T	R10: 13C6 (+6.02)	TRUE	-	File: 210907_AB_1.06_IDASET1.wiff, Sample: AB_1.06_IDA015 (sample number 1), Elution: 14.15 min, Period: 1, Cycle(s): 505 (Experiment 4)
	IPI00334775,IPI00414676	85 kDa protein	19	49	0.95	41.7	41.5	1.07	576.264	1150.51	2	1151.56	-0.03885	2	K	YIDQEELNK	T		TRUE	IPI00789847	File: 210907_AB_1.16_IDASET1.wiff, Sample: AB_1.16_IDA035 (sample number 1), Elution: 8.83 min, Period: 1, Cycle(s): 416 (Experiment 4)
	IPI00334775,IPI00414676	85 kDa protein	19	49	0.95	48.5	41.5	1.17	576.299	1150.58	2	1151.56	0.03235	2	K	YIDQEELNK	T		TRUE	IPI00789847	File: 210907_AB_1.12_IDASET1.wiff, Sample: AB_1.12_IDA027 (sample number 1), Elution: 8.91 min, Period: 1, Cycle(s): 395 (Experiment 4)
	IPI00334775,IPI00414676	85 kDa protein	19	49	0.95	53	41.5	0.143	576.306	1150.6	2	1151.56	0.044758	2	K	YIDQEELNK	T		TRUE	IPI00789847	File: 210907_AB_1.10_IDASET1.wiff, Sample: AB_1.10_IDA023 (sample number 1), Elution: 8.96 min, Period: 1, Cycle(s): 408 (Experiment 3)
	IPI00334775,IPI00414676	85 kDa protein	19	49	0.95	45.8	41.5	0.854	576.306	1150.6	2	1151.56	0.04627	2	K	YIDQEELNK	T		TRUE	IPI00789847	File: 210907_AB_1.06_IDASET1.wiff, Sample: AB_1.06_IDA015 (sample number 1), Elution: 8.83 to 8.88 min, Period: 1, Cycle(s): 424 (Experiment 3), 423 (Experiment 4)
	IPI00334775,IPI00414676	85 kDa protein	19	49	0.95	42.3	41.5	0.678	576.307	1150.6	2	1151.56	0.0481	2	K	YIDQEELNK	T		TRUE	IPI00789847	File: 210907_AB_1.05_IDASET1.wiff, Sample: AB_1.05_IDA013 (sample number 1), Elution: 9.02 min, Period: 1, Cycle(s): 425 (Experiment 4)
	IPI00334775,IPI00414676	85 kDa protein	19	49	0.95	46	41.5	1.7	576.314	1150.61	2	1151.56	0.060655	2	K	YIDQEELNK	T		TRUE	IPI00789847	File: 210907_AB_1.03_IDASET1.wiff, Sample: AB_1.03_IDA009 (sample number 1), Elution: 8.93 to 9.75 min, Period: 1, Cycle(s): 428, 440 (Experiment 4)
	IPI00334775,IPI00414676	85 kDa protein	19	49	0.95	47.1	41.5	1.16	576.35	1150.68	2	1151.56	0.1326	2	K	YIDQEELNK	T		TRUE	IPI00789847	File: 210907_AB_1.08_IDASET1.wiff, Sample: AB_1.08_IDA019 (sample number 1), Elution: 8.87 min, Period: 1, Cycle(s): 412 (Experiment 4)
	IPI00334775,IPI00414676	85 kDa protein	19	49	0.95	41	41.5	1.85	576.35	1150.68	2	1151.56	0.1334	2	K	YIDQEELNK	T		TRUE	IPI00789847	File: 210907_AB_1.02_IDASET1.wiff, Sample: AB_1.02_IDA007 (sample number 1), Elution: 8.98 min, Period: 1, Cycle(s): 416 (Experiment 4)
	IPI00334775,IPI00414676	85 kDa protein	19	49	0.95	23.8	41.4	2.11	675.42	1348.83	2	1349.74	0.097756	2	R	TLTLVDTGIGMTK	A		TRUE	IPI00789847	File: 210907_AB_1.09_IDASET1.wiff, Sample: AB_1.09_IDA021 (sample number 1), Elution: 16.8 to 17.13 min, Period: 1, Cycle(s): 529-530 (Experiment 3), 525-526 (Experiment 4)
	IPI00334775,IPI00414676	85 kDa protein	19	49	0.95	35.8	41.4	0.959	675.429	1348.84	2	1349.74	0.1143	2	R	TLTLVDTGIGMTK	A		TRUE	IPI00789847	File: 210907_AB_1.06_IDASET1.wiff, Sample: AB_1.06_IDA015 (sample number 1), Elution: 17.29 min, Period: 1, Cycle(s): 553 (Experiment 3)
	IPI00334775,IPI00414676	85 kDa protein	19	49	0.95	47.8	41.4	1.85	675.429	1348.84	2	1349.74	0.1144	2	R	TLTLVDTGIGMTK	A		TRUE	IPI00789847	File: 210907_AB_1.05_IDASET1.wiff, Sample: AB_1.05_IDA013 (sample number 1), Elution: 17.2 to 17.25 min, Period: 1, Cycle(s): 546 (Experiment 3), 545 (Experiment 4)
	IPI00334775,IPI00414676	85 kDa protein	19	49	0.95	24.7	41.4	2.06	675.429	1348.84	2	1349.74	0.1152	2	R	TLTLVDTGIGMTK	A		TRUE	IPI00789847	File: 210907_AB_1.10_IDASET1.wiff, Sample: AB_1.10_IDA023 (sample number 1), Elution: 17.18 to 17.23 min, Period: 1, Cycle(s): 528 (Experiment 3), 527 (Experiment 4)
	IPI00334775,IPI00414676	85 kDa protein	19	49	0.95	35.7	41.2	1.7	683.436	1364.86	2	1365.73	0.1332	2	R	TLTLVDTGIGMTK	A	M11: Oxidation (+16.00)	TRUE	IPI00789847	File: 210907_AB_1.19_IDASET1.wiff, Sample: AB_1.19_IDA041 (sample number 1), Elution: 15.3 min, Period: 1, Cycle(s): 500 (Experiment 4)
	IPI00334775,IPI00414676	85 kDa protein	19	49	0.95	42.6	38.7	3.5	813.04	2436.1	3	2438.12	-1.021	2	R	LVSSPCCIVTSTYGWTANMER	I	R21: 13C6 (+6.02)	TRUE	-	File: 210907_AB_1.09_IDASET1.wiff, Sample: AB_1.09_IDA021 (sample number 1), Elution: 20.07 min, Period: 1, Cycle(s): 573 (Experiment 3)
	IPI00334775,IPI00414676	85 kDa protein	19	49	0.95	45.7	38.6	3.6	813.438	2437.29	3	2438.12	0.1731	2	R	LVSSPCCIVTSTYGWTANMER	I	R21: 13C6 (+6.02)	TRUE	-	File: 210907_AB_1.09_IDASET1.wiff, Sample: AB_1.09_IDA021 (sample number 1), Elution: 20.14 min, Period: 1, Cycle(s): 574 (Experiment 3)
	IPI00334775,IPI00414676	85 kDa protein	19	49	0.95	41.1	41.7	0.602	505.283	1008.55	2	1009.51	0.04303	2	K	AKFENLCK	L		TRUE	-	File: 210907_AB_1.09_IDASET1.wiff, Sample: AB_1.09_IDA021 (sample number 1), Elution: 7.68 min, Period: 1, Cycle(s): 393 (Experiment 3)
	IPI00334775,IPI00414676	85 kDa protein	19	49	0.95	28.9	41.3	0.495	621.883	1241.75	2	1242.66	0.1009	2	R	RAPFDLFENK	K	R1: 13C6 (+6.02)	TRUE	-	File: 210907_AB_1.13_IDASET1.wiff, Sample: AB_1.13_IDA029 (sample number 1), Elution: 16.43 min, Period: 1, Cycle(s): 531 (Experiment 4)
	IPI00334775,IPI00414676	85 kDa protein	19	49	0.95	32.9	39.2	1	728.216	2181.62	3	2182.97	-0.3332	2	R	YHTSQSGDEMTSLSEYVSR	M	R19: 13C6 (+6.02)	TRUE	-	File: 210907_AB_1.14_IDASET1.wiff, Sample: AB_1.14_IDA031 (sample number 1), Elution: 14.14 min, Period: 1, Cycle(s): 483 (Experiment 4)
	IPI00334775,IPI00414676	85 kDa protein	19	49	0.95	45.8	39.3	1.72	728.265	2181.77	3	2182.97	-0.1858	2	R	YHTSQSGDEMTSLSEYVSR	M	R19: 13C6 (+6.02)	TRUE	-	File: 210907_AB_1.05_IDASET1.wiff, Sample: AB_1.05_IDA013 (sample number 1), Elution: 14.16 min, Period: 1, Cycle(s): 500 (Experiment 4)
	IPI00334775,IPI00414676	85 kDa protein	19	49	0.95	28.8	39.2	1.43	733.567	2197.68	3	2198.96	-0.2744	2	R	YHTSQSGDEMTSLSEYVSR	M	M10: Oxidation (+16.00), R19: 13C6 (+6.02)	TRUE	-	File: 210907_AB_1.09_IDASET1.wiff, Sample: AB_1.09_IDA021 (sample number 1), Elution: 11.2 to 11.26 min, Period: 1, Cycle(s): 445 (Experiment 3), 444 (Experiment 4)
	IPI00003865	Isoform 1 of Heat shock cognate 71 kDa protein	19	27	0.95	31.2	41.3	1.1	652.369	1302.72	2	1303.6	0.1312	2	K	NSLESYAFNMK	A		TRUE	-	File: 210907_AB_1.11_IDASET1.wiff, Sample: AB_1.11_IDA025 (sample number 1), Elution: 15.55 to 15.64 min, Period: 1, Cycle(s): 505 (Experiment 3), 506 (Experiment 4)
	IPI00003865	Isoform 1 of Heat shock cognate 71 kDa protein	19	27	0.95	22.9	40.3	0.921	566.657	1696.95	3	1697.75	0.2078	2	K	STAGDTHLGGEDFDNR	M	R16: 13C6 (+6.02)	TRUE	-	File: 210907_AB_1.10_IDASET1.wiff, Sample: AB_1.10_IDA023 (sample number 1), Elution: 9.1 to 9.17 min, Period: 1, Cycle(s): 410-411 (Experiment 3)
	IPI00003865	Isoform 1 of Heat shock cognate 71 kDa protein	19	27	0.95	80.2	41.8	1.3	498.31	994.604	2	995.547	0.06476	2	R	LSKEDIER	M	R8: 13C6 (+6.02)	TRUE	-	File: 210907_AB_1.11_IDASET1.wiff, Sample: AB_1.11_IDA025 (sample number 1), Elution: 7.28 min, Period: 1, Cycle(s): 383 (Experiment 3)
	IPI00003865	Isoform 1 of Heat shock cognate 71 kDa protein	19	27	0.95	63.4	41.6	3.39	603.342	1204.67	2	1205.7	-0.01917	2	K	DAGTIAGLNVLR	I	R12: 13C6 (+6.02)	TRUE	-	File: 210907_AB_1.06_IDASET1.wiff, Sample: AB_1.06_IDA015 (sample number 1), Elution: 17.66 min, Period: 1, Cycle(s): 558 (Experiment 4)
	IPI00003865	Isoform 1 of Heat shock cognate 71 kDa protein	19	27	0.95	48.4	41.6	1.92	603.385	1204.75	2	1205.7	0.066052	2	K	DAGTIAGLNVLR	I	R12: 13C6 (+6.02)	TRUE	-	File: 210907_AB_1.05_IDASET1.wiff, Sample: AB_1.05_IDA013 (sample number 1), Elution: 17.62 min, Period: 1, Cycle(s): 551 (Experiment 4)
	IPI00003865	Isoform 1 of Heat shock cognate 71 kDa protein	19	27	0.95	50	41.6	2.35	603.41	1204.8	2	1205.7	0.1163	2	K	DAGTIAGLNVLR	I	R12: 13C6 (+6.02)	TRUE	-	File: 210907_AB_1.06_IDASET1.wiff, Sample: AB_1.06_IDA015 (sample number 1), Elution: 17.57 min, Period: 1, Cycle(s): 557 (Experiment 3)
	IPI00003865	Isoform 1 of Heat shock cognate 71 kDa protein	19	27	0.95	25.8	41.6	1.82	603.411	1204.81	2	1205.7	0.1183	2	K	DAGTIAGLNVLR	I	R12: 13C6 (+6.02)	TRUE	-	File: 210907_AB_1.11_IDASET1.wiff, Sample: AB_1.11_IDA025 (sample number 1), Elution: 17.5 to 17.76 min, Period: 1, Cycle(s): 534, 537 (Experiment 3), 533 (Experiment 4)
	IPI00003865	Isoform 1 of Heat shock cognate 71 kDa protein	19	27	0.95	25.6	41.6	2	603.425	1204.83	2	1205.7	0.1475	2	K	DAGTIAGLNVLR	I	R12: 13C6 (+6.02)	TRUE	-	File: 210907_AB_1.04_IDASET1.wiff, Sample: AB_1.04_IDA011 (sample number 1), Elution: 17.72 min, Period: 1, Cycle(s): 555 (Experiment 4)
	IPI00003865	Isoform 1 of Heat shock cognate 71 kDa protein	19	27	0.95	56.8	41.6	1.41	603.456	1204.9	2	1205.7	0.2089	2	K	DAGTIAGLNVLR	I	R12: 13C6 (+6.02)	TRUE	-	File: 210907_AB_1.03_IDASET1.wiff, Sample: AB_1.03_IDA009 (sample number 1), Elution: 17.67 to 17.75 min, Period: 1, Cycle(s): 556-557 (Experiment 3)
	IPI00003865	Isoform 1 of Heat shock cognate 71 kDa protein	19	27	0.95	37.4	41.6	1.08	603.896	1205.78	2	1205.7	1.089	2	K	DAGTIAGLNVLR	I	R12: 13C6 (+6.02)	TRUE	-	File: 210907_AB_1.07_IDASET1.wiff, Sample: AB_1.07_IDA017 (sample number 1), Elution: 17.69 min, Period: 1, Cycle(s): 552 (Experiment 3) (Charge not auto determined)
	IPI00003865	Isoform 1 of Heat shock cognate 71 kDa protein	19	27	0.95	32.5	41.6	0.721	590.851	1179.69	2	1180.62	0.073	2	K	VQVEYKGETK	S		TRUE	-	File: 210907_AB_1.10_IDASET1.wiff, Sample: AB_1.10_IDA023 (sample number 1), Elution: 7.23 min, Period: 1, Cycle(s): 382 (Experiment 4)
	IPI00003865	Isoform 1 of Heat shock cognate 71 kDa protein	19	27	0.95	38.5	41.4	0.585	630.373	1258.73	2	1259.64	0.1009	2	R	FEELNADLFR	G	R10: 13C6 (+6.02)	TRUE	-	File: 210907_AB_1.11_IDASET1.wiff, Sample: AB_1.11_IDA025 (sample number 1), Elution: 18.41 to 18.46 min, Period: 1, Cycle(s): 547 (Experiment 3), 546 (Experiment 4)
	IPI00003865	Isoform 1 of Heat shock cognate 71 kDa protein	19	27	0.95	26.9	40.5	1.66	554.015	1659.02	3	1659.85	0.1753	2	K	HWPFMVVNDAGRPK	V	R12: 13C6 (+6.02)	TRUE	-	File: 210907_AB_1.11_IDASET1.wiff, Sample: AB_1.11_IDA025 (sample number 1), Elution: 15 min, Period: 1, Cycle(s): 497 (Experiment 3)
	IPI00003865	Isoform 1 of Heat shock cognate 71 kDa protein	19	27	0.95	42	40.1	3.62	615.396	1843.16	3	1844.03	0.1384	2	K	LDKSQIHDIVLVGGSTR	I	R17: 13C6 (+6.02)	TRUE	-	File: 210907_AB_1.11_IDASET1.wiff, Sample: AB_1.11_IDA025 (sample number 1), Elution: 13.19 to 13.26 min, Period: 1, Cycle(s): 471-472 (Experiment 3)
	IPI00003865	Isoform 1 of Heat shock cognate 71 kDa protein	19	27	0.95	32.8	40.6	1.2	808.656	1615.3	2	1616.79	-0.4847	2	K	SFYPEEVSSMVLTK	M		TRUE	-	File: 210907_AB_1.10_IDASET1.wiff, Sample: AB_1.10_IDA023 (sample number 1), Elution: 19.16 to 19.23 min, Period: 1, Cycle(s): 556-557 (Experiment 3)
	IPI00003865	Isoform 1 of Heat shock cognate 71 kDa protein	19	27	0.95	31.6	40.6	1.04	808.663	1615.31	2	1616.79	-0.4705	2	K	SFYPEEVSSMVLTK	M		TRUE	-	File: 210907_AB_1.11_IDASET1.wiff, Sample: AB_1.11_IDA025 (sample number 1), Elution: 19.09 to 19.18 min, Period: 1, Cycle(s): 556 (Experiment 3), 557 (Experiment 4)
	IPI00003865	Isoform 1 of Heat shock cognate 71 kDa protein	19	27	0.95	55.6	40.6	4.82	539.709	1616.1	3	1616.79	0.3219	2	K	SFYPEEVSSMVLTK	M		TRUE	-	File: 210907_AB_1.11_IDASET1.wiff, Sample: AB_1.11_IDA025 (sample number 1), Elution: 19.25 min, Period: 1, Cycle(s): 558 (Experiment 4)
	IPI00003865	Isoform 1 of Heat shock cognate 71 kDa protein	19	27	0.95	47	41	1.59	746.792	1491.57	2	1492.8	-0.2189	2	R	ARFEELNADLFR	G	R2: 13C6 (+6.02), R12: 13C6 (+6.02)	TRUE	-	File: 210907_AB_1.11_IDASET1.wiff, Sample: AB_1.11_IDA025 (sample number 1), Elution: 16.75 min, Period: 1, Cycle(s): 522 (Experiment 4)
	IPI00003865	Isoform 1 of Heat shock cognate 71 kDa protein	19	27	0.95	37.8	41	1.96	498.299	1491.87	3	1492.8	0.08755	2	R	ARFEELNADLFR	G	R2: 13C6 (+6.02), R12: 13C6 (+6.02)	TRUE	-	File: 210907_AB_1.10_IDASET1.wiff, Sample: AB_1.10_IDA023 (sample number 1), Elution: 16.9 min, Period: 1, Cycle(s): 523 (Experiment 4)
	IPI00003865	Isoform 1 of Heat shock cognate 71 kDa protein	19	27	0.95	24.9	41	0.921	498.337	1491.99	3	1492.8	0.1993	2	R	ARFEELNADLFR	G	R2: 13C6 (+6.02), R12: 13C6 (+6.02)	TRUE	-	File: 210907_AB_1.05_IDASET1.wiff, Sample: AB_1.05_IDA013 (sample number 1), Elution: 16.59 to 16.87 min, Period: 1, Cycle(s): 536, 540 (Experiment 4)
	IPI00003865	Isoform 1 of Heat shock cognate 71 kDa protein	19	27	0.907	44.9	40.8	-0.204	498.638	1492.89	3	1492.8	1.104	2	R	ARFEELNADLFR	G	R2: 13C6 (+6.02), R12: 13C6 (+6.02)	TRUE	-	File: 210907_AB_1.06_IDASET1.wiff, Sample: AB_1.06_IDA015 (sample number 1), Elution: 16.86 min, Period: 1, Cycle(s): 546 (Experiment 4) (Charge not auto determined)
	IPI00003865	Isoform 1 of Heat shock cognate 71 kDa protein	19	27	0.95	33.7	40.8	0.886	747.222	1492.43	2	1493.72	-0.2859	2	R	TTPSYVAFTDTER	L	R13: 13C6 (+6.02)	TRUE	IPI00304925,IPI00807640	File: 210907_AB_1.07_IDASET1.wiff, Sample: AB_1.07_IDA017 (sample number 1), Elution: 13.42 min, Period: 1, Cycle(s): 488 (Experiment 3) (Charge not auto determined)
	IPI00003865	Isoform 1 of Heat shock cognate 71 kDa protein	19	27	0.95	21	40.8	1.72	747.231	1492.45	2	1493.72	-0.2689	2	R	TTPSYVAFTDTER	L	R13: 13C6 (+6.02)	TRUE	IPI00304925,IPI00807640	File: 210907_AB_1.11_IDASET1.wiff, Sample: AB_1.11_IDA025 (sample number 1), Elution: 13.28 to 13.56 min, Period: 1, Cycle(s): 473 (Experiment 3), 472, 476 (Experiment 4)
	IPI00003865	Isoform 1 of Heat shock cognate 71 kDa protein	19	27	0.95	28.5	40.5	0.678	825.082	1648.15	2	1649.8	-0.639	2	K	NQVAMNPTNTVFDAK	R		TRUE	-	File: 210907_AB_1.11_IDASET1.wiff, Sample: AB_1.11_IDA025 (sample number 1), Elution: 14.09 to 14.16 min, Period: 1, Cycle(s): 484-485 (Experiment 3)
	IPI00003865	Isoform 1 of Heat shock cognate 71 kDa protein	19	27	0.95	29.4	40.5	2.04	833.048	1664.08	2	1665.79	-0.7018	2	K	NQVAMNPTNTVFDAK	R	M5: Oxidation (+16.00)	TRUE	-	File: 210907_AB_1.11_IDASET1.wiff, Sample: AB_1.11_IDA025 (sample number 1), Elution: 11.77 to 11.84 min, Period: 1, Cycle(s): 450-451 (Experiment 3)
	IPI00003865	Isoform 1 of Heat shock cognate 71 kDa protein	19	27	0.95	37.5	42	0.62	472.801	943.586	2	944.524	0.06946	2	K	VCNPIITK	L		TRUE	-	File: 210907_AB_1.10_IDASET1.wiff, Sample: AB_1.10_IDA023 (sample number 1), Elution: 9.76 to 9.83 min, Period: 1, Cycle(s): 420-421 (Experiment 3)
	IPI00003865	Isoform 1 of Heat shock cognate 71 kDa protein	19	27	0.94	50.1	39.8	0	663.372	1987.09	3	1988.02	0.082153	2	K	TVTNAVVTVPAYFNDSQR	Q	R18: 13C6 (+6.02)	TRUE	-	File: 210907_AB_1.11_IDASET1.wiff, Sample: AB_1.11_IDA025 (sample number 1), Elution: 17.21 min, Period: 1, Cycle(s): 529 (Experiment 3)
	IPI00246058	PDCD6IP protein	16	22	0.95	29.1	42	0.796	487.327	972.638	2	973.487	0.1584	2	K	CSDIVFAR	K	R8: 13C6 (+6.02)	TRUE	-	File: 210907_AB_1.08_IDASET1.wiff, Sample: AB_1.08_IDA019 (sample number 1), Elution: 11.72 min, Period: 1, Cycle(s): 454 (Experiment 4)
	IPI00246058	PDCD6IP protein	16	22	0.95	19.1	41.2	2.28	658.892	1315.77	2	1316.66	0.1155	2	K	NIQVSHQEFSK	M		TRUE	-	File: 210907_AB_1.08_IDASET1.wiff, Sample: AB_1.08_IDA019 (sample number 1), Elution: 8.43 min, Period: 1, Cycle(s): 406 (Experiment 3)
	IPI00246058	PDCD6IP protein	16	22	0.95	43	41	0.796	701.876	1401.74	2	1402.77	-0.024155	2	K	FYNELTEILVR	F	R11: 13C6 (+6.02)	TRUE	-	File: 210907_AB_1.08_IDASET1.wiff, Sample: AB_1.08_IDA019 (sample number 1), Elution: 21.87 min, Period: 1, Cycle(s): 601 (Experiment 3)
	IPI00246058	PDCD6IP protein	16	22	0.95	55.2	41	1.34	701.891	1401.77	2	1402.77	0.006836	2	K	FYNELTEILVR	F	R11: 13C6 (+6.02)	TRUE	-	File: 210907_AB_1.07_IDASET1.wiff, Sample: AB_1.07_IDA017 (sample number 1), Elution: 21.77 to 21.84 min, Period: 1, Cycle(s): 612-613 (Experiment 3)
	IPI00246058	PDCD6IP protein	16	22	0.95	54.1	41	1.4	701.9	1401.78	2	1402.77	0.02405	2	K	FYNELTEILVR	F	R11: 13C6 (+6.02)	TRUE	-	File: 210907_AB_1.09_IDASET1.wiff, Sample: AB_1.09_IDA021 (sample number 1), Elution: 21.84 to 21.91 min, Period: 1, Cycle(s): 598-599 (Experiment 4)
	IPI00246058	PDCD6IP protein	16	22	0.95	42.5	41	1.14	701.921	1401.83	2	1402.77	0.06665	2	K	FYNELTEILVR	F	R11: 13C6 (+6.02)	TRUE	-	File: 210907_AB_1.10_IDASET1.wiff, Sample: AB_1.10_IDA023 (sample number 1), Elution: 21.87 min, Period: 1, Cycle(s): 594 (Experiment 4)
	IPI00246058	PDCD6IP protein	16	22	0.95	25	41	0.638	708.284	1414.55	2	1415.65	-0.09168	2	R	YYDQICSIEPK	F		TRUE	-	File: 210907_AB_1.08_IDASET1.wiff, Sample: AB_1.08_IDA019 (sample number 1), Elution: 12.89 to 13.04 min, Period: 1, Cycle(s): 471 (Experiment 3), 473 (Experiment 4)
	IPI00246058	PDCD6IP protein	16	22	0.95	37.6	41.9	1.27	515.343	1028.67	2	1029.49	0.1892	2	R	YDEYVNVK	D		TRUE	-	File: 210907_AB_1.08_IDASET1.wiff, Sample: AB_1.08_IDA019 (sample number 1), Elution: 9.57 min, Period: 1, Cycle(s): 422 (Experiment 4)
	IPI00246058	PDCD6IP protein	16	22	0.95	35.6	40.7	3.28	769.681	1537.35	2	1538.73	-0.3745	2	R	LLDEEEATDNDLR	A	R13: 13C6 (+6.02)	TRUE	-	File: 210907_AB_1.08_IDASET1.wiff, Sample: AB_1.08_IDA019 (sample number 1), Elution: 11.63 to 11.7 min, Period: 1, Cycle(s): 453-454 (Experiment 3)
	IPI00246058	PDCD6IP protein	16	22	0.95	41.1	41.7	1.05	514.755	1027.5	2	1028.47	0.030652	2	K	SVNFDMTSK	F		TRUE	-	File: 210907_AB_1.08_IDASET1.wiff, Sample: AB_1.08_IDA019 (sample number 1), Elution: 10.97 to 11.04 min, Period: 1, Cycle(s): 443-444 (Experiment 3)
	IPI00246058	PDCD6IP protein	16	22	0.95	41.5	41.7	0.585	514.784	1027.55	2	1028.47	0.086949	2	K	SVNFDMTSK	F		TRUE	-	File: 210907_AB_1.09_IDASET1.wiff, Sample: AB_1.09_IDA021 (sample number 1), Elution: 11.06 min, Period: 1, Cycle(s): 442 (Experiment 4)
	IPI00246058	PDCD6IP protein	16	22	0.95	29.4	41.9	0.824	502.338	1002.66	2	1003.59	0.07904	2	K	ELPELLQR	N	R8: 13C6 (+6.02)	TRUE	-	File: 210907_AB_1.03_IDASET1.wiff, Sample: AB_1.03_IDA009 (sample number 1), Elution: 15.26 min, Period: 1, Cycle(s): 521 (Experiment 3)
	IPI00246058	PDCD6IP protein	16	22	0.91	32	41.9	0.284	502.35	1002.68	2	1003.59	0.1028	2	K	ELPELLQR	N	R8: 13C6 (+6.02)	TRUE	-	File: 210907_AB_1.04_IDASET1.wiff, Sample: AB_1.04_IDA011 (sample number 1), Elution: 15.24 min, Period: 1, Cycle(s): 519 (Experiment 4)
	IPI00246058	PDCD6IP protein	16	22	0.95	33.7	40.3	2.52	864.111	1726.21	2	1727.95	-0.7406	2	R	SVIEQGGIQTVDQLIK	E		TRUE	-	File: 210907_AB_1.08_IDASET1.wiff, Sample: AB_1.08_IDA019 (sample number 1), Elution: 19 to 19.14 min, Period: 1, Cycle(s): 559, 561 (Experiment 4)
	IPI00246058	PDCD6IP protein	16	22	0.95	23.6	40	1.62	600.045	1797.11	3	1796.94	1.178	2	K	MVPVSVQQSLAAYNQR	K	R16: 13C6 (+6.02)	TRUE	-	File: 210907_AB_1.08_IDASET1.wiff, Sample: AB_1.08_IDA019 (sample number 1), Elution: 15.65 min, Period: 1, Cycle(s): 511 (Experiment 4)
	IPI00246058	PDCD6IP protein	16	22	0.95	33.3	40	1.8	605.086	1812.23	3	1812.94	0.3052	2	K	MVPVSVQQSLAAYNQR	K	M1: Oxidation (+16.00), R16: 13C6 (+6.02)	TRUE	-	File: 210907_AB_1.08_IDASET1.wiff, Sample: AB_1.08_IDA019 (sample number 1), Elution: 14.41 min, Period: 1, Cycle(s): 493 (Experiment 4)
	IPI00246058	PDCD6IP protein	16	22	0.95	37.7	39.3	3.07	723.317	2166.93	3	2167.98	-0.04715	2	K	FIQQTYPSGGEEQAQYCR	A	R18: 13C6 (+6.02)	TRUE	-	File: 210907_AB_1.08_IDASET1.wiff, Sample: AB_1.08_IDA019 (sample number 1), Elution: 10.76 min, Period: 1, Cycle(s): 440 (Experiment 3)
	IPI00246058	PDCD6IP protein	16	22	0.95	31.6	39.3	0.796	723.622	2167.84	3	2167.98	0.8677	2	K	FIQQTYPSGGEEQAQYCR	A	R18: 13C6 (+6.02)	TRUE	-	File: 210907_AB_1.08_IDASET1.wiff, Sample: AB_1.08_IDA019 (sample number 1), Elution: 10.71 min, Period: 1, Cycle(s): 439 (Experiment 4)
	IPI00246058	PDCD6IP protein	16	22	0.95	51.1	42.1	-0.146	459.32	916.623	2	917.458	0.1729	2	R	EGLENDLK	S		TRUE	-	File: 210907_AB_1.08_IDASET1.wiff, Sample: AB_1.08_IDA019 (sample number 1), Elution: 9.43 min, Period: 1, Cycle(s): 420 (Experiment 4)
	IPI00246058	PDCD6IP protein	16	22	0.95	24.2	40.8	2	767.787	1533.56	2	1534.85	-0.2886	2	R	DELLKDLQQSIAR	E	R13: 13C6 (+6.02)	TRUE	-	File: 210907_AB_1.08_IDASET1.wiff, Sample: AB_1.08_IDA019 (sample number 1), Elution: 18.72 min, Period: 1, Cycle(s): 555 (Experiment 4)
	IPI00246058	PDCD6IP protein	16	22	0.95	16	40.8	3.85	765.685	1529.35	2	1530.72	-0.3607	2	K	LANQAADYFGDAFK	Q		TRUE	-	File: 210907_AB_1.08_IDASET1.wiff, Sample: AB_1.08_IDA019 (sample number 1), Elution: 17.58 to 17.72 min, Period: 1, Cycle(s): 539, 541 (Experiment 3)
	IPI00246058	PDCD6IP protein	16	22	0.923	15.3	40.9	2.68	765.707	1529.4	2	1530.72	-0.3165	2	K	LANQAADYFGDAFK	Q		TRUE	-	File: 210907_AB_1.09_IDASET1.wiff, Sample: AB_1.09_IDA021 (sample number 1), Elution: 17.56 min, Period: 1, Cycle(s): 536 (Experiment 4)
	IPI00641950	Lung cancer oncogene 7	13	13	0.95	19.4	41.3	1.92	635.883	1269.75	2	1270.67	0.083253	2	R	LWDLTTGTTTR	R	R11: 13C6 (+6.02)	TRUE	-	File: 210907_AB_1.18_IDASET1.wiff, Sample: AB_1.18_IDA039 (sample number 1), Elution: 15.33 to 15.38 min, Period: 1, Cycle(s): 506-507 (Experiment 3)
	IPI00641950	Lung cancer oncogene 7	13	13	0.95	28	41.1	1.37	683.909	1365.8	2	1366.68	0.1265	2	R	YWLCAATGPSIK	I		TRUE	-	File: 210907_AB_1.18_IDASET1.wiff, Sample: AB_1.18_IDA039 (sample number 1), Elution: 16.16 min, Period: 1, Cycle(s): 518 (Experiment 4)
	IPI00641950	Lung cancer oncogene 7	13	13	0.95	37.4	41.9	0.77	517.819	1033.62	2	1034.57	0.059351	2	R	DKTIIMWK	L		TRUE	-	File: 210907_AB_1.18_IDASET1.wiff, Sample: AB_1.18_IDA039 (sample number 1), Elution: 13.57 to 13.63 min, Period: 1, Cycle(s): 480-481 (Experiment 3)
	IPI00641950	Lung cancer oncogene 7	13	13	0.95	37.5	40.3	1.6	894.478	1786.94	2	1789	-1.049	2	K	IIVDELKQEVISTSSK	A		TRUE	-	File: 210907_AB_1.18_IDASET1.wiff, Sample: AB_1.18_IDA039 (sample number 1), Elution: 16.22 min, Period: 1, Cycle(s): 519 (Experiment 3)
	IPI00641950	Lung cancer oncogene 7	13	13	0.95	32.4	40.2	1.05	597.073	1788.19	3	1789	0.206	2	K	IIVDELKQEVISTSSK	A		TRUE	-	File: 210907_AB_1.19_IDASET1.wiff, Sample: AB_1.19_IDA041 (sample number 1), Elution: 16.19 min, Period: 1, Cycle(s): 513 (Experiment 4)
	IPI00641950	Lung cancer oncogene 7	13	13	0.95	34.8	39.9	1.34	953.825	1905.63	2	1907.9	-1.254	2	R	FSPNSSNPIIVSCGWDK	L		TRUE	-	File: 210907_AB_1.18_IDASET1.wiff, Sample: AB_1.18_IDA039 (sample number 1), Elution: 16.86 to 16.93 min, Period: 1, Cycle(s): 528-529 (Experiment 4)
	IPI00641950	Lung cancer oncogene 7	13	13	0.95	32.4	41.2	2.03	738.786	1475.56	2	1476.68	-0.1144	2	K	DGQAMLWDLNEGK	H		TRUE	-	File: 210907_AB_1.18_IDASET1.wiff, Sample: AB_1.18_IDA039 (sample number 1), Elution: 18.08 to 18.15 min, Period: 1, Cycle(s): 546-547 (Experiment 4)
	IPI00641950	Lung cancer oncogene 7	13	13	0.95	36.6	41.8	1.05	533.333	1064.65	2	1065.62	0.04273	2	R	VWQVTIGTR	-	R9: 13C6 (+6.02)	TRUE	-	File: 210907_AB_1.18_IDASET1.wiff, Sample: AB_1.18_IDA039 (sample number 1), Elution: 14.46 to 14.55 min, Period: 1, Cycle(s): 493 (Experiment 3), 494 (Experiment 4)
	IPI00641950	Lung cancer oncogene 7	13	13	0.95	44.4	41.5	2.38	599.821	1197.63	2	1198.58	0.054555	2	R	DETNYGIPQR	A	R10: 13C6 (+6.02)	TRUE	-	File: 210907_AB_1.18_IDASET1.wiff, Sample: AB_1.18_IDA039 (sample number 1), Elution: 9.95 to 10 min, Period: 1, Cycle(s): 427 (Experiment 3), 426 (Experiment 4)
	IPI00641950	Lung cancer oncogene 7	13	13	0.95	29	41.2	1.62	658.384	1314.75	2	1315.66	0.1014	2	K	DVLSVAFSSDNR	Q	R12: 13C6 (+6.02)	TRUE	-	File: 210907_AB_1.18_IDASET1.wiff, Sample: AB_1.18_IDA039 (sample number 1), Elution: 16.71 to 16.85 min, Period: 1, Cycle(s): 526, 528 (Experiment 3)
	IPI00641950	Lung cancer oncogene 7	13	13	0.95	41.8	39.8	2.01	663.365	1987.07	3	1987.89	0.1891	2	K	YTVQDESHSEWVSCVR	F	R16: 13C6 (+6.02)	TRUE	-	File: 210907_AB_1.18_IDASET1.wiff, Sample: AB_1.18_IDA039 (sample number 1), Elution: 12 to 12.12 min, Period: 1, Cycle(s): 459 (Experiment 3), 457-458 (Experiment 4)
	IPI00641950	Lung cancer oncogene 7	13	13	0.95	33.3	41.8	1.48	545.833	1089.65	2	1090.57	0.086156	2	K	LWNTLGVCK	Y		TRUE	-	File: 210907_AB_1.18_IDASET1.wiff, Sample: AB_1.18_IDA039 (sample number 1), Elution: 14.4 to 14.53 min, Period: 1, Cycle(s): 492, 494 (Experiment 3)
	IPI00641950	Lung cancer oncogene 7	13	13	0.95	25.8	41.1	1.18	478.317	1431.93	3	1432.8	0.1397	2	R	LWDLTTGTTTRR	F	R11: 13C6 (+6.02), R12: 13C6 (+6.02)	TRUE	-	File: 210907_AB_1.18_IDASET1.wiff, Sample: AB_1.18_IDA039 (sample number 1), Elution: 13.22 to 13.29 min, Period: 1, Cycle(s): 475-476 (Experiment 3)
	IPI00007752	Tubulin beta-2C chain	15	25	0.95	31	40.5	1.43	804.109	1606.2	2	1607.84	-0.6316	2	R	AVLVDLEPGTMDSVR	S	R15: 13C6 (+6.02)	TRUE	-	File: 210907_AB_1.14_IDASET1.wiff, Sample: AB_1.14_IDA031 (sample number 1), Elution: 17.87 to 17.93 min, Period: 1, Cycle(s): 539-540 (Experiment 3)
	IPI00007752	Tubulin beta-2C chain	15	25	0.95	22.2	40.6	0.77	543.018	1626.03	3	1626.86	0.1805	2	R	LHFFMPGFAPLTSR	G	R14: 13C6 (+6.02)	TRUE	IPI00011654,IPI00013475,IPI00031370,IPI00641706,IPI00643158,IPI00647682	File: 210907_AB_1.14_IDASET1.wiff, Sample: AB_1.14_IDA031 (sample number 1), Elution: 22.09 min, Period: 1, Cycle(s): 600 (Experiment 3)
	IPI00007752	Tubulin beta-2C chain	15	25	0.95	27.3	41.6	1.68	618.302	1234.59	2	1235.62	-0.02234	2	R	ISEQFTAMFR	R	R10: 13C6 (+6.02)	TRUE	IPI00011654,IPI00013475,IPI00031370	File: 210907_AB_1.07_IDASET1.wiff, Sample: AB_1.07_IDA017 (sample number 1), Elution: 17.76 min, Period: 1, Cycle(s): 553 (Experiment 3)
	IPI00007752	Tubulin beta-2C chain	15	25	0.95	31.8	41.6	0.824	618.376	1234.74	2	1235.62	0.1248	2	R	ISEQFTAMFR	R	R10: 13C6 (+6.02)	TRUE	IPI00011654,IPI00013475,IPI00031370	File: 210907_AB_1.15_IDASET1.wiff, Sample: AB_1.15_IDA033 (sample number 1), Elution: 17.67 to 17.72 min, Period: 1, Cycle(s): 545 (Experiment 3), 544 (Experiment 4)
	IPI00007752	Tubulin beta-2C chain	15	25	0.95	37.3	41.7	1.72	575.343	1148.67	2	1149.66	0.02405	2	K	LAVNMVPFPR	L	R10: 13C6 (+6.02)	TRUE	IPI00011654,IPI00013475,IPI00031370,IPI00641706,IPI00643158,IPI00646779,IPI00647682	File: 210907_AB_1.15_IDASET1.wiff, Sample: AB_1.15_IDA033 (sample number 1), Elution: 18.33 min, Period: 1, Cycle(s): 554 (Experiment 3)
	IPI00007752	Tubulin beta-2C chain	15	25	0.95	28.2	41.7	1.66	575.362	1148.71	2	1149.66	0.062049	2	K	LAVNMVPFPR	L	R10: 13C6 (+6.02)	TRUE	IPI00011654,IPI00013475,IPI00031370,IPI00641706,IPI00643158,IPI00646779,IPI00647682	File: 210907_AB_1.17_IDASET1.wiff, Sample: AB_1.17_IDA037 (sample number 1), Elution: 18.33 min, Period: 1, Cycle(s): 558 (Experiment 4)
	IPI00007752	Tubulin beta-2C chain	15	25	0.95	32.7	41.7	3.24	575.395	1148.78	2	1149.66	0.1281	2	K	LAVNMVPFPR	L	R10: 13C6 (+6.02)	TRUE	IPI00011654,IPI00013475,IPI00031370,IPI00641706,IPI00643158,IPI00646779,IPI00647682	File: 210907_AB_1.15_IDASET1.wiff, Sample: AB_1.15_IDA033 (sample number 1), Elution: 18.28 min, Period: 1, Cycle(s): 553 (Experiment 4)
	IPI00007752	Tubulin beta-2C chain	15	25	0.95	47.3	41.7	1.96	575.402	1148.79	2	1149.66	0.1401	2	K	LAVNMVPFPR	L	R10: 13C6 (+6.02)	TRUE	IPI00011654,IPI00013475,IPI00031370,IPI00641706,IPI00643158,IPI00646779,IPI00647682	File: 210907_AB_1.18_IDASET1.wiff, Sample: AB_1.18_IDA039 (sample number 1), Elution: 18.37 to 18.51 min, Period: 1, Cycle(s): 550, 552 (Experiment 4)
	IPI00007752	Tubulin beta-2C chain	15	25	0.95	45.3	41.7	2.82	575.406	1148.8	2	1149.66	0.1483	2	K	LAVNMVPFPR	L	R10: 13C6 (+6.02)	TRUE	IPI00011654,IPI00013475,IPI00031370,IPI00641706,IPI00643158,IPI00646779,IPI00647682	File: 210907_AB_1.06_IDASET1.wiff, Sample: AB_1.06_IDA015 (sample number 1), Elution: 18.39 min, Period: 1, Cycle(s): 569 (Experiment 3)
	IPI00007752	Tubulin beta-2C chain	15	25	0.95	42.5	39.6	2.38	655.762	1964.26	3	1965	0.2677	2	K	GHYTEGAELVDSVLDVVR	K	R18: 13C6 (+6.02)	TRUE	IPI00011654,IPI00013475,IPI00031370,IPI00646779	File: 210907_AB_1.15_IDASET1.wiff, Sample: AB_1.15_IDA033 (sample number 1), Elution: 22.85 to 22.91 min, Period: 1, Cycle(s): 620 (Experiment 3), 619 (Experiment 4)
	IPI00007752	Tubulin beta-2C chain	15	25	0.95	63.9	41.9	1.62	523.348	1044.68	2	1045.61	0.0741	2	R	YLTVAAVFR	G	R9: 13C6 (+6.02)	TRUE	IPI00011654	File: 210907_AB_1.17_IDASET1.wiff, Sample: AB_1.17_IDA037 (sample number 1), Elution: 18.54 to 18.59 min, Period: 1, Cycle(s): 562 (Experiment 3), 561 (Experiment 4)
	IPI00007752	Tubulin beta-2C chain	15	25	0.95	45.6	41.9	0.268	523.352	1044.69	2	1045.61	0.082857	2	R	YLTVAAVFR	G	R9: 13C6 (+6.02)	TRUE	IPI00011654	File: 210907_AB_1.15_IDASET1.wiff, Sample: AB_1.15_IDA033 (sample number 1), Elution: 18.54 to 18.59 min, Period: 1, Cycle(s): 558 (Experiment 3), 557 (Experiment 4)
	IPI00007752	Tubulin beta-2C chain	15	25	0.95	33.6	41.9	1.41	523.379	1044.74	2	1045.61	0.1359	2	R	YLTVAAVFR	G	R9: 13C6 (+6.02)	TRUE	IPI00011654	File: 210907_AB_1.16_IDASET1.wiff, Sample: AB_1.16_IDA035 (sample number 1), Elution: 18.52 min, Period: 1, Cycle(s): 566 (Experiment 4)
	IPI00007752	Tubulin beta-2C chain	15	25	0.913	33.6	41.9	0.244	523.412	1044.81	2	1045.61	0.2021	2	R	YLTVAAVFR	G	R9: 13C6 (+6.02)	TRUE	IPI00011654	File: 210907_AB_1.18_IDASET1.wiff, Sample: AB_1.18_IDA039 (sample number 1), Elution: 18.66 min, Period: 1, Cycle(s): 554 (Experiment 4)
	IPI00007752	Tubulin beta-2C chain	15	25	0.95	36.6	41.9	1.75	517.283	1032.55	2	1034.54	-0.9824	2	K	TAVCDIPPR	G	R9: 13C6 (+6.02)	TRUE	IPI00011654,IPI00013475,IPI00031370,IPI00641706,IPI00643158,IPI00647682	File: 210907_AB_1.15_IDASET1.wiff, Sample: AB_1.15_IDA033 (sample number 1), Elution: 8.95 min, Period: 1, Cycle(s): 414 (Experiment 4)
	IPI00007752	Tubulin beta-2C chain	15	25	0.95	49.1	41.9	3.26	517.802	1033.59	2	1034.54	0.055552	2	K	TAVCDIPPR	G	R9: 13C6 (+6.02)	TRUE	IPI00011654,IPI00013475,IPI00031370	File: 210907_AB_1.14_IDASET1.wiff, Sample: AB_1.14_IDA031 (sample number 1), Elution: 8.88 to 9.87 min, Period: 1, Cycle(s): 405, 412, 415, 417, 419 (Experiment 3), 406, 411, 420 (Experiment 4)
	IPI00007752	Tubulin beta-2C chain	15	25	0.95	25.6	41.7	3.33	568.869	1135.72	2	1136.62	0.1136	2	R	FPGQLNADLR	K	R10: 13C6 (+6.02)	TRUE	IPI00011654,IPI00013475,IPI00031370,IPI00641706,IPI00643158,IPI00646779,IPI00647682	File: 210907_AB_1.14_IDASET1.wiff, Sample: AB_1.14_IDA031 (sample number 1), Elution: 13.47 to 14.21 min, Period: 1, Cycle(s): 474, 478, 480 (Experiment 3), 473, 482, 484 (Experiment 4)
	IPI00007752	Tubulin beta-2C chain	15	25	0.95	53.7	41.9	2.64	544.233	1086.45	2	1087.44	0.01453	2	K	NMMAACDPR	H	M2: Oxidation (+16.00), R9: 13C6 (+6.02)	TRUE	IPI00011654,IPI00013475,IPI00031370,IPI00641706,IPI00643158,IPI00646779,IPI00647682	File: 210907_AB_1.15_IDASET1.wiff, Sample: AB_1.15_IDA033 (sample number 1), Elution: 7.06 min, Period: 1, Cycle(s): 386 (Experiment 4)
	IPI00007752	Tubulin beta-2C chain	15	25	0.95	55	41.9	2.39	544.298	1086.58	2	1087.44	0.1443	2	K	NMMAACDPR	H	M3: Oxidation (+16.00), R9: 13C6 (+6.02)	TRUE	IPI00011654,IPI00013475,IPI00031370,IPI00641706,IPI00643158,IPI00646779,IPI00647682	File: 210907_AB_1.14_IDASET1.wiff, Sample: AB_1.14_IDA031 (sample number 1), Elution: 6.91 min, Period: 1, Cycle(s): 376 (Experiment 3)
	IPI00007752	Tubulin beta-2C chain	15	25	0.95	74.9	41.3	1.5	660.408	1318.8	2	1319.7	0.1052	2	R	IMNTFSVVPSPK	V		TRUE	IPI00011654	File: 210907_AB_1.15_IDASET1.wiff, Sample: AB_1.15_IDA033 (sample number 1), Elution: 15.94 to 15.99 min, Period: 1, Cycle(s): 520 (Experiment 3), 519 (Experiment 4)
	IPI00007752	Tubulin beta-2C chain	15	25	0.95	47.5	41.3	1.05	660.41	1318.8	2	1319.7	0.1082	2	R	IMNTFSVVPSPK	V		TRUE	IPI00011654	File: 210907_AB_1.17_IDASET1.wiff, Sample: AB_1.17_IDA037 (sample number 1), Elution: 15.88 to 15.95 min, Period: 1, Cycle(s): 522-523 (Experiment 3)
	IPI00007752	Tubulin beta-2C chain	15	25	0.95	63.8	41.3	1.36	660.896	1319.78	2	1319.7	1.081	2	R	IMNTFSVVPSPK	V		TRUE	IPI00011654	File: 210907_AB_1.09_IDASET1.wiff, Sample: AB_1.09_IDA021 (sample number 1), Elution: 15.84 min, Period: 1, Cycle(s): 511 (Experiment 4) (Charge not auto determined)
	IPI00007752	Tubulin beta-2C chain	15	25	0.95	30.7	41.2	2.54	668.362	1334.71	2	1335.7	0.018758	2	R	IMNTFSVVPSPK	V	M2: Oxidation (+16.00)	TRUE	IPI00011654	File: 210907_AB_1.14_IDASET1.wiff, Sample: AB_1.14_IDA031 (sample number 1), Elution: 14.07 min, Period: 1, Cycle(s): 482 (Experiment 3)
	IPI00007752	Tubulin beta-2C chain	15	25	0.95	48	41.2	1.62	668.403	1334.79	2	1335.7	0.099355	2	R	IMNTFSVVPSPK	V	M2: Oxidation (+16.00)	TRUE	IPI00011654	File: 210907_AB_1.15_IDASET1.wiff, Sample: AB_1.15_IDA033 (sample number 1), Elution: 13.99 to 14.06 min, Period: 1, Cycle(s): 491-492 (Experiment 3)
	IPI00007752	Tubulin beta-2C chain	15	25	0.95	29.5	41.1	0.482	664.871	1327.73	2	1328.65	0.08475	2	R	INVYYNEATGGK	Y		TRUE	-	File: 210907_AB_1.14_IDASET1.wiff, Sample: AB_1.14_IDA031 (sample number 1), Elution: 10.67 min, Period: 1, Cycle(s): 432 (Experiment 3)
	IPI00017617	Probable ATP-dependent RNA helicase DDX5	11	18	0.95	44.8	42	0.602	496.313	990.61	2	991.589	0.028855	2	K	LLQLVEDR	G	R8: 13C6 (+6.02)	TRUE	-	File: 210907_AB_1.07_IDASET1.wiff, Sample: AB_1.07_IDA017 (sample number 1), Elution: 13.95 min, Period: 1, Cycle(s): 496 (Experiment 4) (Charge not auto determined)
	IPI00017617	Probable ATP-dependent RNA helicase DDX5	11	18	0.95	40.1	40.1	2.11	600.329	1797.96	3	1798.89	0.087154	2	R	ELAQQVQQVAAEYCR	A	R15: 13C6 (+6.02)	TRUE	-	File: 210907_AB_1.11_IDASET1.wiff, Sample: AB_1.11_IDA025 (sample number 1), Elution: 15.97 to 16.06 min, Period: 1, Cycle(s): 511 (Experiment 3), 512 (Experiment 4)
	IPI00017617	Probable ATP-dependent RNA helicase DDX5	11	18	0.95	39.4	41.4	2.7	616.894	1231.77	2	1232.73	0.049951	2	K	APILIATDVASR	G	R12: 13C6 (+6.02)	TRUE	IPI00023785,IPI00651653,IPI00651677	File: 210907_AB_1.12_IDASET1.wiff, Sample: AB_1.12_IDA027 (sample number 1), Elution: 15.12 min, Period: 1, Cycle(s): 485 (Experiment 4)
	IPI00017617	Probable ATP-dependent RNA helicase DDX5	11	18	0.95	36.1	41.4	1.7	616.895	1231.77	2	1232.73	0.05078	2	K	APILIATDVASR	G	R12: 13C6 (+6.02)	TRUE	IPI00023785,IPI00651653,IPI00651677	File: 210907_AB_1.11_IDASET1.wiff, Sample: AB_1.11_IDA025 (sample number 1), Elution: 15.07 to 15.14 min, Period: 1, Cycle(s): 498-499 (Experiment 3)
	IPI00017617	Probable ATP-dependent RNA helicase DDX5	11	18	0.927	20	41.1	1.41	687.871	1373.73	2	1374.75	-0.017952	2	R	GDGPICLVLAPTR	E	R13: 13C6 (+6.02)	TRUE	IPI00023785,IPI00651653,IPI00651677	File: 210907_AB_1.11_IDASET1.wiff, Sample: AB_1.11_IDA025 (sample number 1), Elution: 18.6 min, Period: 1, Cycle(s): 549 (Experiment 3)
	IPI00017617	Probable ATP-dependent RNA helicase DDX5	11	18	0.95	51.9	41.1	1.54	687.933	1373.85	2	1374.75	0.1068	2	R	GDGPICLVLAPTR	E	R13: 13C6 (+6.02)	TRUE	IPI00023785,IPI00651653,IPI00651677	File: 210907_AB_1.11_IDASET1.wiff, Sample: AB_1.11_IDA025 (sample number 1), Elution: 18.55 min, Period: 1, Cycle(s): 548 (Experiment 4)
	IPI00017617	Probable ATP-dependent RNA helicase DDX5	11	18	0.95	44.1	41.1	1.33	687.941	1373.87	2	1374.75	0.1218	2	R	GDGPICLVLAPTR	E	R13: 13C6 (+6.02)	TRUE	IPI00023785,IPI00651653,IPI00651677	File: 210907_AB_1.10_IDASET1.wiff, Sample: AB_1.10_IDA023 (sample number 1), Elution: 18.52 to 18.59 min, Period: 1, Cycle(s): 547-548 (Experiment 3)
	IPI00017617	Probable ATP-dependent RNA helicase DDX5	11	18	0.95	44.6	40.7	3.07	519.023	1554.05	3	1554.91	0.1464	2	K	HGKAPILIATDVASR	G	R15: 13C6 (+6.02)	TRUE	-	File: 210907_AB_1.11_IDASET1.wiff, Sample: AB_1.11_IDA025 (sample number 1), Elution: 11.86 to 11.91 min, Period: 1, Cycle(s): 452 (Experiment 3), 451 (Experiment 4)
	IPI00017617	Probable ATP-dependent RNA helicase DDX5	11	18	0.95	30.5	41.2	2.35	651.392	1300.77	2	1301.67	0.1075	2	R	TTYLVLDEADR	M	R11: 13C6 (+6.02)	TRUE	-	File: 210907_AB_1.11_IDASET1.wiff, Sample: AB_1.11_IDA025 (sample number 1), Elution: 14.67 to 14.95 min, Period: 1, Cycle(s): 494 (Experiment 3), 492, 496 (Experiment 4)
	IPI00017617	Probable ATP-dependent RNA helicase DDX5	11	18	0.95	53.3	41.2	1.92	651.43	1300.84	2	1301.67	0.1826	2	R	TTYLVLDEADR	M	R11: 13C6 (+6.02)	TRUE	-	File: 210907_AB_1.04_IDASET1.wiff, Sample: AB_1.04_IDA011 (sample number 1), Elution: 14.83 min, Period: 1, Cycle(s): 513 (Experiment 4) (Charge not auto determined)
	IPI00017617	Probable ATP-dependent RNA helicase DDX5	11	18	0.95	37	41.9	2.16	551.802	1101.59	2	1102.55	0.0481	2	R	TAQEVETYR	R	R9: 13C6 (+6.02)	TRUE	-	File: 210907_AB_1.11_IDASET1.wiff, Sample: AB_1.11_IDA025 (sample number 1), Elution: 7.71 min, Period: 1, Cycle(s): 389 (Experiment 4)
	IPI00017617	Probable ATP-dependent RNA helicase DDX5	11	18	0.95	39.8	41.9	1.43	552.025	1102.03	2	1102.55	0.4944	2	R	TAQEVETYR	R	R9: 13C6 (+6.02)	TRUE	-	File: 210907_AB_1.11_IDASET1.wiff, Sample: AB_1.11_IDA025 (sample number 1), Elution: 7.57 min, Period: 1, Cycle(s): 387 (Experiment 4) (Charge not auto determined)
	IPI00017617	Probable ATP-dependent RNA helicase DDX5	11	18	0.95	34	41.7	0.824	547.798	1093.58	2	1094.56	0.031253	2	R	LIDFLECGK	T		TRUE	-	File: 210907_AB_1.12_IDASET1.wiff, Sample: AB_1.12_IDA027 (sample number 1), Elution: 17.67 min, Period: 1, Cycle(s): 522 (Experiment 4)
	IPI00017617	Probable ATP-dependent RNA helicase DDX5	11	18	0.95	38.4	41.7	0.602	547.83	1093.64	2	1094.56	0.0968	2	R	LIDFLECGK	T		TRUE	-	File: 210907_AB_1.11_IDASET1.wiff, Sample: AB_1.11_IDA025 (sample number 1), Elution: 17.71 min, Period: 1, Cycle(s): 536 (Experiment 4)
	IPI00017617	Probable ATP-dependent RNA helicase DDX5	11	18	0.95	32.9	41.4	1.92	674.903	1347.79	2	1348.67	0.1261	2	R	QTLMWSATWPK	E		TRUE	IPI00023785,IPI00651653,IPI00651677	File: 210907_AB_1.11_IDASET1.wiff, Sample: AB_1.11_IDA025 (sample number 1), Elution: 18.97 to 19.04 min, Period: 1, Cycle(s): 554-555 (Experiment 4)
	IPI00017617	Probable ATP-dependent RNA helicase DDX5	11	18	0.95	26.4	41.4	0.569	674.923	1347.83	2	1348.67	0.1663	2	R	QTLMWSATWPK	E		TRUE	IPI00023785,IPI00651653,IPI00651677	File: 210907_AB_1.10_IDASET1.wiff, Sample: AB_1.10_IDA023 (sample number 1), Elution: 18.96 to 19.01 min, Period: 1, Cycle(s): 554 (Experiment 3), 553 (Experiment 4)
	IPI00017617	Probable ATP-dependent RNA helicase DDX5	11	18	0.95	29.6	40.8	1.03	787.639	1573.26	2	1574.79	-0.5157	2	K	TGTAYTFFTPNNIK	Q		TRUE	-	File: 210907_AB_1.11_IDASET1.wiff, Sample: AB_1.11_IDA025 (sample number 1), Elution: 17.29 to 17.35 min, Period: 1, Cycle(s): 531 (Experiment 3), 530 (Experiment 4)
	IPI00017617	Probable ATP-dependent RNA helicase DDX5	11	18	0.95	31.5	39.4	2.39	713.325	2136.95	3	2137.99	-0.034156	2	K	FVINYDYPNSSEDYIHR	I	R17: 13C6 (+6.02)	TRUE	-	File: 210907_AB_1.11_IDASET1.wiff, Sample: AB_1.11_IDA025 (sample number 1), Elution: 15.83 min, Period: 1, Cycle(s): 509 (Experiment 3)
	IPI00021405	Isoform A of Lamin-A/C	12	16	0.95	50.5	41.9	1.03	517.827	1033.64	2	1034.59	0.050858	2	R	LADALQELR	A	R9: 13C6 (+6.02)	TRUE	-	File: 210907_AB_1.11_IDASET1.wiff, Sample: AB_1.11_IDA025 (sample number 1), Elution: 14.03 to 14.11 min, Period: 1, Cycle(s): 483 (Experiment 3), 484 (Experiment 4)
	IPI00021405	Isoform A of Lamin-A/C	12	16	0.95	65.1	41.9	0.26	517.834	1033.65	2	1034.59	0.06665	2	R	LADALQELR	A	R9: 13C6 (+6.02)	TRUE	-	File: 210907_AB_1.10_IDASET1.wiff, Sample: AB_1.10_IDA023 (sample number 1), Elution: 13.99 to 14.05 min, Period: 1, Cycle(s): 481-482 (Experiment 4)
	IPI00021405	Isoform A of Lamin-A/C	12	16	0.95	28.7	40.3	0.658	586.991	1757.95	3	1758.88	0.074953	2	R	NSNLVGAAHEELQQSR	I	R16: 13C6 (+6.02)	TRUE	-	File: 210907_AB_1.11_IDASET1.wiff, Sample: AB_1.11_IDA025 (sample number 1), Elution: 10.82 min, Period: 1, Cycle(s): 436 (Experiment 4)
	IPI00021405	Isoform A of Lamin-A/C	12	16	0.933	43.1	41.9	0.0506	490.797	979.578	2	980.5	0.085753	2	K	LLEGEEER	L	R8: 13C6 (+6.02)	TRUE	IPI00217975	File: 210907_AB_1.11_IDASET1.wiff, Sample: AB_1.11_IDA025 (sample number 1), Elution: 7.92 to 7.99 min, Period: 1, Cycle(s): 393-394 (Experiment 3)
	IPI00021405	Isoform A of Lamin-A/C	12	16	0.95	38.1	41.2	0.229	683.355	1364.69	2	1365.71	-0.004883	2	R	SGAQASSTPLSPTR	I	R14: 13C6 (+6.02)	TRUE	-	File: 210907_AB_1.10_IDASET1.wiff, Sample: AB_1.10_IDA023 (sample number 1), Elution: 8.49 to 8.55 min, Period: 1, Cycle(s): 402 (Experiment 3), 401 (Experiment 4)
	IPI00021405	Isoform A of Lamin-A/C	12	16	0.95	48.9	41.2	1.24	683.39	1364.76	2	1365.71	0.0647	2	R	SGAQASSTPLSPTR	I	R14: 13C6 (+6.02)	TRUE	-	File: 210907_AB_1.11_IDASET1.wiff, Sample: AB_1.11_IDA025 (sample number 1), Elution: 8.53 min, Period: 1, Cycle(s): 402 (Experiment 4)
	IPI00021405	Isoform A of Lamin-A/C	12	16	0.95	43.1	41.5	1.85	577.374	1152.73	2	1154.6	-0.8593	2	R	ITESEEVVSR	E	R10: 13C6 (+6.02)	TRUE	-	File: 210907_AB_1.11_IDASET1.wiff, Sample: AB_1.11_IDA025 (sample number 1), Elution: 8.32 min, Period: 1, Cycle(s): 399 (Experiment 3)
	IPI00021405	Isoform A of Lamin-A/C	12	16	0.95	54.7	41.5	1.92	577.829	1153.64	2	1154.6	0.04935	2	R	ITESEEVVSR	E	R10: 13C6 (+6.02)	TRUE	-	File: 210907_AB_1.11_IDASET1.wiff, Sample: AB_1.11_IDA025 (sample number 1), Elution: 8.39 min, Period: 1, Cycle(s): 400 (Experiment 4)
	IPI00021405	Isoform A of Lamin-A/C	12	16	0.95	28.7	40.5	1.68	546.018	1635.03	3	1635.83	0.2102	2	R	LQEKEDLQELNDR	L	R13: 13C6 (+6.02)	TRUE	-	File: 210907_AB_1.11_IDASET1.wiff, Sample: AB_1.11_IDA025 (sample number 1), Elution: 9.55 to 9.62 min, Period: 1, Cycle(s): 417-418 (Experiment 3)
	IPI00021405	Isoform A of Lamin-A/C	12	16	0.95	40.2	40.6	2.92	537.989	1610.94	3	1611.83	0.1186	2	R	VAVEEVDEEGKFVR	L	R14: 13C6 (+6.02)	TRUE	-	File: 210907_AB_1.11_IDASET1.wiff, Sample: AB_1.11_IDA025 (sample number 1), Elution: 11.51 to 11.58 min, Period: 1, Cycle(s): 446-447 (Experiment 4)
	IPI00021405	Isoform A of Lamin-A/C	12	16	0.95	38.2	40.6	0.585	538.001	1610.98	3	1611.83	0.1565	2	R	VAVEEVDEEGKFVR	L	R14: 13C6 (+6.02)	TRUE	-	File: 210907_AB_1.10_IDASET1.wiff, Sample: AB_1.10_IDA023 (sample number 1), Elution: 11.48 min, Period: 1, Cycle(s): 445 (Experiment 3)
	IPI00021405	Isoform A of Lamin-A/C	12	16	0.95	34.2	41.8	0.432	519.325	1036.63	2	1038.54	-0.8926	2	K	QLQDEMLR	R	R8: 13C6 (+6.02)	TRUE	-	File: 210907_AB_1.11_IDASET1.wiff, Sample: AB_1.11_IDA025 (sample number 1), Elution: 11.17 min, Period: 1, Cycle(s): 441 (Experiment 4)
	IPI00021405	Isoform A of Lamin-A/C	12	16	0.95	48.8	41.6	0.77	548.322	1094.63	2	1095.57	0.062049	2	R	SLETENAGLR	L	R10: 13C6 (+6.02)	TRUE	-	File: 210907_AB_1.10_IDASET1.wiff, Sample: AB_1.10_IDA023 (sample number 1), Elution: 9.05 to 9.12 min, Period: 1, Cycle(s): 409-410 (Experiment 4)
	IPI00021405	Isoform A of Lamin-A/C	12	16	0.95	54.3	41.6	0.638	548.33	1094.64	2	1095.57	0.078457	2	R	SLETENAGLR	L	R10: 13C6 (+6.02)	TRUE	-	File: 210907_AB_1.11_IDASET1.wiff, Sample: AB_1.11_IDA025 (sample number 1), Elution: 9.01 min, Period: 1, Cycle(s): 409 (Experiment 4)
	IPI00021405	Isoform A of Lamin-A/C	12	16	0.95	39.4	40.3	2.22	569.379	1705.11	3	1705.99	0.1312	2	R	IRIDSLSAQLSQLQK	Q	R2: 13C6 (+6.02)	TRUE	-	File: 210907_AB_1.10_IDASET1.wiff, Sample: AB_1.10_IDA023 (sample number 1), Elution: 17.25 min, Period: 1, Cycle(s): 528 (Experiment 4)
	IPI00021405	Isoform A of Lamin-A/C	12	16	0.95	60.9	40.8	1.59	757.229	1512.44	2	1513.76	-0.3119	2	R	TALINSTGEEVAMR	K	M13: Oxidation (+16.00), R14: 13C6 (+6.02)	TRUE	-	File: 210907_AB_1.11_IDASET1.wiff, Sample: AB_1.11_IDA025 (sample number 1), Elution: 10.96 min, Period: 1, Cycle(s): 438 (Experiment 4)
	IPI00220327	Keratin, type II cytoskeletal 1	12	21	0.95	23.6	41.1	4.39	738.292	1474.57	2	1475.75	-0.1728	2	K	WELLQQVDTSTR	T		TRUE	-	File: 210907_AB_1.12_IDASET1.wiff, Sample: AB_1.12_IDA027 (sample number 1), Elution: 17.39 to 17.44 min, Period: 1, Cycle(s): 519 (Experiment 3), 518 (Experiment 4)
	IPI00220327	Keratin, type II cytoskeletal 1	12	21	0.95	24.2	41.1	4.42	738.37	1474.72	2	1475.75	-0.01782	2	K	WELLQQVDTSTR	T		TRUE	-	File: 210907_AB_1.01_IDASET1.wiff, Sample: AB_1.01_IDA005 (sample number 1), Elution: 17.52 to 17.59 min, Period: 1, Cycle(s): 567-568 (Experiment 3)
	IPI00220327	Keratin, type II cytoskeletal 1	12	21	0.95	28.2	41.2	1.66	738.775	1475.53	2	1475.75	0.792	2	K	WELLQQVDTSTR	T		TRUE	-	File: 210907_AB_1.07_IDASET1.wiff, Sample: AB_1.07_IDA017 (sample number 1), Elution: 17.49 min, Period: 1, Cycle(s): 549 (Experiment 4) (Charge not auto determined)
	IPI00220327	Keratin, type II cytoskeletal 1	12	21	0.95	35.9	41.6	2.18	590.333	1178.65	2	1179.6	0.056255	2	K	YEELQITAGR	H		TRUE	-	File: 210907_AB_1.01_IDASET1.wiff, Sample: AB_1.01_IDA005 (sample number 1), Elution: 11.98 to 12.05 min, Period: 1, Cycle(s): 484-485 (Experiment 3)
	IPI00220327	Keratin, type II cytoskeletal 1	12	21	0.95	57.5	40.5	0.854	546.992	1637.95	3	1638.86	0.09924	2	K	SLNNQFASFIDKVR	F		TRUE	-	File: 210907_AB_1.12_IDASET1.wiff, Sample: AB_1.12_IDA027 (sample number 1), Elution: 18.9 to 18.99 min, Period: 1, Cycle(s): 540 (Experiment 3), 541 (Experiment 4)
	IPI00220327	Keratin, type II cytoskeletal 1	12	21	0.95	38.6	42	0.854	487.303	972.591	2	973.532	0.06702	2	K	IEISELNR	V		TRUE	IPI00021304	File: 210907_AB_1.02_IDASET1.wiff, Sample: AB_1.02_IDA007 (sample number 1), Elution: 11.74 min, Period: 1, Cycle(s): 456 (Experiment 4)
	IPI00220327	Keratin, type II cytoskeletal 1	12	21	0.92	29.7	42	0.387	487.32	972.624	2	973.532	0.09949	2	K	IEISELNR	V		TRUE	IPI00021304	File: 210907_AB_1.01_IDASET1.wiff, Sample: AB_1.01_IDA005 (sample number 1), Elution: 11.79 min, Period: 1, Cycle(s): 481 (Experiment 4)
	IPI00220327	Keratin, type II cytoskeletal 1	12	21	0.95	40.4	41.9	1.7	517.249	1032.48	2	1033.52	-0.026457	2	R	TLLEGEESR	M		TRUE	-	File: 210907_AB_1.12_IDASET1.wiff, Sample: AB_1.12_IDA027 (sample number 1), Elution: 9.12 to 9.17 min, Period: 1, Cycle(s): 399 (Experiment 3), 398 (Experiment 4)
	IPI00220327	Keratin, type II cytoskeletal 1	12	21	0.95	59.4	41.9	1.62	517.293	1032.57	2	1033.52	0.060655	2	R	TLLEGEESR	M		TRUE	-	File: 210907_AB_1.01_IDASET1.wiff, Sample: AB_1.01_IDA005 (sample number 1), Elution: 9.21 to 9.28 min, Period: 1, Cycle(s): 442-443 (Experiment 3)
	IPI00220327	Keratin, type II cytoskeletal 1	12	21	0.903	40.2	41.1	0.0132	738.314	1474.61	2	1475.79	-0.165	2	R	FLEQQNQVLQTK	W		TRUE	IPI00021304	File: 210907_AB_1.01_IDASET1.wiff, Sample: AB_1.01_IDA005 (sample number 1), Elution: 11.78 to 11.85 min, Period: 1, Cycle(s): 481-482 (Experiment 3)
	IPI00220327	Keratin, type II cytoskeletal 1	12	21	0.95	50.8	41.3	1.96	633.403	1264.79	2	1265.64	0.1604	2	R	TNAENEFVTIK	K		TRUE	-	File: 210907_AB_1.01_IDASET1.wiff, Sample: AB_1.01_IDA005 (sample number 1), Elution: 12.76 min, Period: 1, Cycle(s): 495 (Experiment 4)
	IPI00220327	Keratin, type II cytoskeletal 1	12	21	0.95	39.5	41.1	0.921	692.364	1382.71	2	1383.69	0.029053	2	K	SLNNQFASFIDK	V		TRUE	-	File: 210907_AB_1.12_IDASET1.wiff, Sample: AB_1.12_IDA027 (sample number 1), Elution: 17.72 to 17.81 min, Period: 1, Cycle(s): 523 (Experiment 3), 524 (Experiment 4)
	IPI00220327	Keratin, type II cytoskeletal 1	12	21	0.909	30	41.2	0.319	651.918	1301.82	2	1302.72	0.1118	2	R	SLDLDSIIAEVK	A		TRUE	-	File: 210907_AB_1.13_IDASET1.wiff, Sample: AB_1.13_IDA029 (sample number 1), Elution: 22.74 min, Period: 1, Cycle(s): 623 (Experiment 3)
	IPI00220327	Keratin, type II cytoskeletal 1	12	21	0.913	28.3	41.2	0.377	651.923	1301.83	2	1302.72	0.1219	2	R	SLDLDSIIAEVK	A		TRUE	-	File: 210907_AB_1.01_IDASET1.wiff, Sample: AB_1.01_IDA005 (sample number 1), Elution: 22.76 to 22.82 min, Period: 1, Cycle(s): 656-657 (Experiment 3)
	IPI00220327	Keratin, type II cytoskeletal 1	12	21	0.95	32.7	41.2	1.1	651.935	1301.85	2	1302.72	0.1461	2	R	SLDLDSIIAEVK	A		TRUE	-	File: 210907_AB_1.07_IDASET1.wiff, Sample: AB_1.07_IDA017 (sample number 1), Elution: 22.75 min, Period: 1, Cycle(s): 626 (Experiment 3)
	IPI00220327	Keratin, type II cytoskeletal 1	12	21	0.95	29.8	41.2	0.854	651.951	1301.89	2	1302.72	0.1779	2	R	SLDLDSIIAEVK	A		TRUE	-	File: 210907_AB_1.09_IDASET1.wiff, Sample: AB_1.09_IDA021 (sample number 1), Elution: 22.78 min, Period: 1, Cycle(s): 611 (Experiment 3)
	IPI00220327	Keratin, type II cytoskeletal 1	12	21	0.95	34.9	41.2	1.92	651.953	1301.89	2	1302.72	0.1814	2	R	SLDLDSIIAEVK	A		TRUE	-	File: 210907_AB_1.04_IDASET1.wiff, Sample: AB_1.04_IDA011 (sample number 1), Elution: 22.73 to 22.81 min, Period: 1, Cycle(s): 624-625 (Experiment 3)
	IPI00220327	Keratin, type II cytoskeletal 1	12	21	0.95	34.5	41.2	2	651.953	1301.89	2	1302.72	0.1824	2	R	SLDLDSIIAEVK	A		TRUE	-	File: 210907_AB_1.12_IDASET1.wiff, Sample: AB_1.12_IDA027 (sample number 1), Elution: 22.62 to 22.69 min, Period: 1, Cycle(s): 593-594 (Experiment 3)
	IPI00220327	Keratin, type II cytoskeletal 1	12	21	0.95	49.1	41.2	1.32	651.956	1301.9	2	1302.72	0.1891	2	R	SLDLDSIIAEVK	A		TRUE	-	File: 210907_AB_1.11_IDASET1.wiff, Sample: AB_1.11_IDA025 (sample number 1), Elution: 22.76 to 22.84 min, Period: 1, Cycle(s): 606-607 (Experiment 3)
	IPI00220327	Keratin, type II cytoskeletal 1	12	21	0.95	25	41.2	1.14	651.995	1301.98	2	1302.72	0.2672	2	R	SLDLDSIIAEVK	A		TRUE	-	File: 210907_AB_1.08_IDASET1.wiff, Sample: AB_1.08_IDA019 (sample number 1), Elution: 22.7 to 22.75 min, Period: 1, Cycle(s): 613 (Experiment 3), 612 (Experiment 4)
	IPI00220327	Keratin, type II cytoskeletal 1	12	21	0.95	39.1	41.8	1	500.263	998.511	2	999.446	0.072657	2	K	DVDGAYMTK	V		TRUE	-	File: 210907_AB_1.01_IDASET1.wiff, Sample: AB_1.01_IDA005 (sample number 1), Elution: 8.73 to 8.87 min, Period: 1, Cycle(s): 435, 437 (Experiment 3)
	IPI00418471	Vimentin	11	19	0.95	33.7	40.7	1.8	788.775	1575.53	2	1576.92	-0.3739	2	R	ISLPLPNFSSLNLR	E	R14: 13C6 (+6.02)	TRUE	-	File: 210907_AB_1.14_IDASET1.wiff, Sample: AB_1.14_IDA031 (sample number 1), Elution: 24.48 to 24.53 min, Period: 1, Cycle(s): 635 (Experiment 3), 634 (Experiment 4)
	IPI00418471	Vimentin	11	19	0.95	29.1	41.6	1.51	549.847	1097.68	2	1099.55	-0.8607	2	K	FADLSEAANR	N	R10: 13C6 (+6.02)	TRUE	-	File: 210907_AB_1.14_IDASET1.wiff, Sample: AB_1.14_IDA031 (sample number 1), Elution: 10.27 min, Period: 1, Cycle(s): 426 (Experiment 4)
	IPI00418471	Vimentin	11	19	0.95	26	41.6	0.658	550.317	1098.62	2	1099.55	0.077357	2	K	FADLSEAANR	N	R10: 13C6 (+6.02)	TRUE	-	File: 210907_AB_1.14_IDASET1.wiff, Sample: AB_1.14_IDA031 (sample number 1), Elution: 10.34 to 10.53 min, Period: 1, Cycle(s): 430 (Experiment 3), 427 (Experiment 4)
	IPI00418471	Vimentin	11	19	0.95	35.9	41.6	2.96	550.322	1098.63	2	1099.55	0.087755	2	K	FADLSEAANR	N	R10: 13C6 (+6.02)	TRUE	-	File: 210907_AB_1.13_IDASET1.wiff, Sample: AB_1.13_IDA029 (sample number 1), Elution: 10.39 to 10.46 min, Period: 1, Cycle(s): 440-441 (Experiment 4)
	IPI00418471	Vimentin	11	19	0.95	31.8	40.3	2.75	572.977	1715.91	3	1716.86	0.051856	2	R	VEVERDNLAEDIMR	L	R5: 13C6 (+6.02), M13: Oxidation (+16.00), R14: 13C6 (+6.02)	TRUE	-	File: 210907_AB_1.14_IDASET1.wiff, Sample: AB_1.14_IDA031 (sample number 1), Elution: 11.41 min, Period: 1, Cycle(s): 443 (Experiment 4)
	IPI00418471	Vimentin	11	19	0.95	24.7	40.3	4.51	572.991	1715.95	3	1716.86	0.094955	2	R	VEVERDNLAEDIMR	L	R5: 13C6 (+6.02), M13: Oxidation (+16.00), R14: 13C6 (+6.02)	TRUE	-	File: 210907_AB_1.13_IDASET1.wiff, Sample: AB_1.13_IDA029 (sample number 1), Elution: 11.39 to 11.45 min, Period: 1, Cycle(s): 456 (Experiment 3), 455 (Experiment 4)
	IPI00418471	Vimentin	11	19	0.95	43.4	41	3.89	717.813	1433.61	2	1434.73	-0.1138	2	R	SLYASSPGGVYATR	S	R14: 13C6 (+6.02)	TRUE	-	File: 210907_AB_1.14_IDASET1.wiff, Sample: AB_1.14_IDA031 (sample number 1), Elution: 11.26 to 11.33 min, Period: 1, Cycle(s): 441-442 (Experiment 3)
	IPI00418471	Vimentin	11	19	0.95	29.4	41	1.16	717.818	1433.62	2	1434.73	-0.1031	2	R	SLYASSPGGVYATR	S	R14: 13C6 (+6.02)	TRUE	-	File: 210907_AB_1.13_IDASET1.wiff, Sample: AB_1.13_IDA029 (sample number 1), Elution: 11.32 to 11.46 min, Period: 1, Cycle(s): 454 (Experiment 3), 456 (Experiment 4)
	IPI00418471	Vimentin	11	19	0.95	36.5	41	0.585	717.846	1433.68	2	1434.73	-0.0481	2	R	SLYASSPGGVYATR	S	R14: 13C6 (+6.02)	TRUE	-	File: 210907_AB_1.23_IDASET1.wiff, Sample: AB_1.23_IDA049 (sample number 1), Elution: 11.45 min, Period: 1, Cycle(s): 475 (Experiment 4)
	IPI00418471	Vimentin	11	19	0.902	46.6	40.7	0	531.966	1592.87	3	1593.82	0.06323	2	R	TNEKVELQELNDR	F	R13: 13C6 (+6.02)	TRUE	-	File: 210907_AB_1.13_IDASET1.wiff, Sample: AB_1.13_IDA029 (sample number 1), Elution: 10.23 min, Period: 1, Cycle(s): 437 (Experiment 4)
	IPI00418471	Vimentin	11	19	0.95	28.2	40.7	0.585	531.972	1592.89	3	1593.82	0.08252	2	R	TNEKVELQELNDR	F	R13: 13C6 (+6.02)	TRUE	-	File: 210907_AB_1.14_IDASET1.wiff, Sample: AB_1.14_IDA031 (sample number 1), Elution: 10.18 min, Period: 1, Cycle(s): 425 (Experiment 3)
	IPI00418471	Vimentin	11	19	0.934	44.5	41.7	0	526.237	1050.46	2	1052.55	-1.084	2	K	LQEEMLQR	E	R8: 13C6 (+6.02)	TRUE	-	File: 210907_AB_1.14_IDASET1.wiff, Sample: AB_1.14_IDA031 (sample number 1), Elution: 9.71 min, Period: 1, Cycle(s): 418 (Experiment 3) (Charge not auto determined)
	IPI00418471	Vimentin	11	19	0.95	72.9	41.7	2.05	547.797	1093.58	2	1094.55	0.0321	2	R	QDVDNASLAR	L	R10: 13C6 (+6.02)	TRUE	-	File: 210907_AB_1.13_IDASET1.wiff, Sample: AB_1.13_IDA029 (sample number 1), Elution: 7.89 to 7.96 min, Period: 1, Cycle(s): 402-403 (Experiment 3)
	IPI00418471	Vimentin	11	19	0.95	52.5	41.7	1.72	547.808	1093.6	2	1094.55	0.05347	2	R	QDVDNASLAR	L	R10: 13C6 (+6.02)	TRUE	-	File: 210907_AB_1.14_IDASET1.wiff, Sample: AB_1.14_IDA031 (sample number 1), Elution: 7.88 to 7.95 min, Period: 1, Cycle(s): 390-391 (Experiment 3)
	IPI00418471	Vimentin	11	19	0.95	44.1	42.1	1.25	460.79	919.564	2	920.478	0.093356	2	R	SYVTTSTR	T	R8: 13C6 (+6.02)	TRUE	-	File: 210907_AB_1.14_IDASET1.wiff, Sample: AB_1.14_IDA031 (sample number 1), Elution: 7.12 to 7.2 min, Period: 1, Cycle(s): 379 (Experiment 3), 380 (Experiment 4)
	IPI00418471	Vimentin	11	19	0.95	48.8	41.7	1.35	469.756	937.496	2	938.489	0.014857	2	K	LLEGEESR	I	R8: 13C6 (+6.02)	TRUE	IPI00554648	File: 210907_AB_1.14_IDASET1.wiff, Sample: AB_1.14_IDA031 (sample number 1), Elution: 7.62 min, Period: 1, Cycle(s): 386 (Experiment 4)
	IPI00418471	Vimentin	11	19	0.95	41.7	41.7	0.398	469.759	937.502	2	938.489	0.02106	2	K	LLEGEESR	I	R8: 13C6 (+6.02)	TRUE	IPI00554648	File: 210907_AB_1.08_IDASET1.wiff, Sample: AB_1.08_IDA019 (sample number 1), Elution: 7.69 min, Period: 1, Cycle(s): 395 (Experiment 3)
	IPI00418471	Vimentin	11	19	0.95	60.7	41.7	0.229	469.772	937.529	2	938.489	0.04742	2	K	LLEGEESR	I	R8: 13C6 (+6.02)	TRUE	IPI00554648	File: 210907_AB_1.13_IDASET1.wiff, Sample: AB_1.13_IDA029 (sample number 1), Elution: 7.68 to 7.75 min, Period: 1, Cycle(s): 399-400 (Experiment 3)
	IPI00418471	Vimentin	11	19	0.95	50.2	40.7	2.26	511.987	1532.94	3	1533.85	0.093651	2	R	KVESLQEEIAFLK	K		TRUE	-	File: 210907_AB_1.14_IDASET1.wiff, Sample: AB_1.14_IDA031 (sample number 1), Elution: 17.95 min, Period: 1, Cycle(s): 540 (Experiment 4)
	IPI00645194	integrin beta 1 isoform 1A precursor	10	13	0.95	32.2	41.8	1.13	546.279	1090.54	2	1091.54	0.008667	2	R	CDDLEALKK	K		TRUE	-	File: 210907_AB_1.07_IDASET1.wiff, Sample: AB_1.07_IDA017 (sample number 1), Elution: 8.76 min, Period: 1, Cycle(s): 418 (Experiment 3)
	IPI00645194	integrin beta 1 isoform 1A precursor	10	13	0.928	40.5	41.9	0.114	508.318	1014.62	2	1015.58	0.04987	2	K	SAVTTVVNPK	Y		TRUE	-	File: 210907_AB_1.07_IDASET1.wiff, Sample: AB_1.07_IDA017 (sample number 1), Elution: 9.11 min, Period: 1, Cycle(s): 423 (Experiment 3)
	IPI00645194	integrin beta 1 isoform 1A precursor	10	13	0.95	35	41.9	2.03	508.35	1014.68	2	1015.58	0.1136	2	K	SAVTTVVNPK	Y		TRUE	-	File: 210907_AB_1.08_IDASET1.wiff, Sample: AB_1.08_IDA019 (sample number 1), Elution: 9.01 min, Period: 1, Cycle(s): 414 (Experiment 4)
	IPI00645194	integrin beta 1 isoform 1A precursor	10	13	0.95	27.2	41.9	0.509	554.312	1106.61	2	1107.57	0.04797	2	R	SGEPQTFTLK	F		TRUE	-	File: 210907_AB_1.08_IDASET1.wiff, Sample: AB_1.08_IDA019 (sample number 1), Elution: 11.49 min, Period: 1, Cycle(s): 451 (Experiment 3)
	IPI00645194	integrin beta 1 isoform 1A precursor	10	13	0.95	20.5	41.2	2.28	654.861	1307.71	2	1308.69	0.025652	2	K	TVMPYISTTPAK	L		TRUE	-	File: 210907_AB_1.07_IDASET1.wiff, Sample: AB_1.07_IDA017 (sample number 1), Elution: 13.68 min, Period: 1, Cycle(s): 492 (Experiment 4)
	IPI00645194	integrin beta 1 isoform 1A precursor	10	13	0.95	27	41.7	2	492.274	982.533	2	983.52	0.020056	2	R	IGFGSFVEK	T		TRUE	-	File: 210907_AB_1.07_IDASET1.wiff, Sample: AB_1.07_IDA017 (sample number 1), Elution: 15.87 to 15.94 min, Period: 1, Cycle(s): 525-526 (Experiment 3)
	IPI00645194	integrin beta 1 isoform 1A precursor	10	13	0.95	39.6	41.7	2.06	492.296	982.577	2	983.52	0.06415	2	R	IGFGSFVEK	T		TRUE	-	File: 210907_AB_1.03_IDASET1.wiff, Sample: AB_1.03_IDA009 (sample number 1), Elution: 16.06 min, Period: 1, Cycle(s): 532 (Experiment 4)
	IPI00645194	integrin beta 1 isoform 1A precursor	10	13	0.95	41.4	41.7	0.222	492.311	982.606	2	983.52	0.09351	2	R	IGFGSFVEK	T		TRUE	-	File: 210907_AB_1.05_IDASET1.wiff, Sample: AB_1.05_IDA013 (sample number 1), Elution: 16.03 min, Period: 1, Cycle(s): 528 (Experiment 4)
	IPI00645194	integrin beta 1 isoform 1A precursor	10	13	0.903	30.1	40.1	0.268	615.714	1844.12	3	1844.93	0.1937	2	R	DKLPQPVQPDPVSHCK	E		TRUE	-	File: 210907_AB_1.07_IDASET1.wiff, Sample: AB_1.07_IDA017 (sample number 1), Elution: 9.52 min, Period: 1, Cycle(s): 429 (Experiment 3)
	IPI00645194	integrin beta 1 isoform 1A precursor	10	13	0.95	37.4	41.3	2.38	636.863	1271.71	2	1272.6	0.1156	2	K	SLGTDLMNEMR	R	R11: 13C6 (+6.02)	TRUE	-	File: 210907_AB_1.07_IDASET1.wiff, Sample: AB_1.07_IDA017 (sample number 1), Elution: 17.55 to 17.63 min, Period: 1, Cycle(s): 550 (Experiment 3), 551 (Experiment 4)
	IPI00645194	integrin beta 1 isoform 1A precursor	10	13	0.95	28.2	41.6	1.89	611.817	1221.62	2	1222.57	0.052355	2	K	WDTGENPIYK	S		TRUE	-	File: 210907_AB_1.07_IDASET1.wiff, Sample: AB_1.07_IDA017 (sample number 1), Elution: 12.34 min, Period: 1, Cycle(s): 472 (Experiment 4)
	IPI00645194	integrin beta 1 isoform 1A precursor	10	13	0.95	25.7	39.6	2.77	675.803	2024.39	3	2025.18	0.2131	2	K	LKPEDITQIQPQQLVLR	L	R17: 13C6 (+6.02)	TRUE	-	File: 210907_AB_1.07_IDASET1.wiff, Sample: AB_1.07_IDA017 (sample number 1), Elution: 18.51 min, Period: 1, Cycle(s): 564 (Experiment 3)
	IPI00645194	integrin beta 1 isoform 1A precursor	10	13	0.95	46.4	39.7	2.66	654.396	1960.16	3	1961.07	0.1006	2	K	NVLSLTNKGEVFNELVGK	Q		TRUE	-	File: 210907_AB_1.07_IDASET1.wiff, Sample: AB_1.07_IDA017 (sample number 1), Elution: 18.91 min, Period: 1, Cycle(s): 570 (Experiment 3) (Charge not auto determined)
	IPI00290770,IPI00552715,IPI00553185,IPI00744315	chaperonin containing TCP1, subunit 3 isoform b	10	10	0.95	19.5	39.8	2.35	650.353	1948.04	3	1948.9	0.1425	2	K	IGDEYFTFITDCKDPK	A		TRUE	-	File: 210907_AB_1.12_IDASET1.wiff, Sample: AB_1.12_IDA027 (sample number 1), Elution: 18.01 to 18.08 min, Period: 1, Cycle(s): 527-528 (Experiment 4)
	IPI00290770,IPI00552715,IPI00553185,IPI00744315	chaperonin containing TCP1, subunit 3 isoform b	10	10	0.95	32.5	41.2	2.31	670.389	1338.76	2	1339.71	0.059056	2	R	TLIQNCGASTIR	L	R12: 13C6 (+6.02)	TRUE	-	File: 210907_AB_1.12_IDASET1.wiff, Sample: AB_1.12_IDA027 (sample number 1), Elution: 10.44 to 10.51 min, Period: 1, Cycle(s): 417-418 (Experiment 4)
	IPI00290770,IPI00552715,IPI00553185,IPI00744315	chaperonin containing TCP1, subunit 3 isoform b	10	10	0.931	40.2	40.1	0.0809	597.67	1789.99	3	1790.98	0.01758	2	R	VEKIPGGIIEDSCVLR	G	R16: 13C6 (+6.02)	TRUE	-	File: 210907_AB_1.12_IDASET1.wiff, Sample: AB_1.12_IDA027 (sample number 1), Elution: 15.88 min, Period: 1, Cycle(s): 496 (Experiment 4) (Charge not auto determined)
	IPI00290770,IPI00552715,IPI00553185,IPI00744315	chaperonin containing TCP1, subunit 3 isoform b	10	10	0.95	52.4	41.7	1.59	596.416	1190.82	2	1191.74	0.08398	2	K	TAVETAVLLLR	I	R11: 13C6 (+6.02)	TRUE	-	File: 210907_AB_1.12_IDASET1.wiff, Sample: AB_1.12_IDA027 (sample number 1), Elution: 19.6 to 19.74 min, Period: 1, Cycle(s): 550, 552 (Experiment 3)
	IPI00290770,IPI00552715,IPI00553185,IPI00744315	chaperonin containing TCP1, subunit 3 isoform b	10	10	0.95	32.2	41	1.19	717.836	1433.66	2	1434.77	-0.1074	2	K	IPGGIIEDSCVLR	G	R13: 13C6 (+6.02)	TRUE	-	File: 210907_AB_1.12_IDASET1.wiff, Sample: AB_1.12_IDA027 (sample number 1), Elution: 16.5 min, Period: 1, Cycle(s): 505 (Experiment 4)
	IPI00290770,IPI00552715,IPI00553185,IPI00744315	chaperonin containing TCP1, subunit 3 isoform b	10	10	0.95	43	41.6	0.721	586.887	1171.76	2	1172.71	0.055654	2	R	AVAQALEVIPR	T	R11: 13C6 (+6.02)	TRUE	-	File: 210907_AB_1.12_IDASET1.wiff, Sample: AB_1.12_IDA027 (sample number 1), Elution: 15.74 min, Period: 1, Cycle(s): 494 (Experiment 4)
	IPI00290770,IPI00552715,IPI00553185,IPI00744315	chaperonin containing TCP1, subunit 3 isoform b	10	10	0.95	28.7	41.3	1.22	640.403	1278.79	2	1279.72	0.08252	2	R	IVLLDSSLEYK	K		TRUE	-	File: 210907_AB_1.12_IDASET1.wiff, Sample: AB_1.12_IDA027 (sample number 1), Elution: 17.58 to 17.65 min, Period: 1, Cycle(s): 521-522 (Experiment 3)
	IPI00290770,IPI00552715,IPI00553185,IPI00744315	chaperonin containing TCP1, subunit 3 isoform b	10	10	0.95	48.9	40.9	1.51	470.929	1409.76	3	1409.73	1.04	2	K	GISDLAQHYLMR	A	R12: 13C6 (+6.02)	TRUE	-	File: 210907_AB_1.12_IDASET1.wiff, Sample: AB_1.12_IDA027 (sample number 1), Elution: 17.11 min, Period: 1, Cycle(s): 514 (Experiment 4) (Charge not auto determined)
	IPI00290770,IPI00552715,IPI00553185,IPI00744315	chaperonin containing TCP1, subunit 3 isoform b	10	10	0.95	32.9	40.7	2.46	774.229	1546.44	2	1547.79	-0.3397	2	R	WSSLACNIALDAVK	M		TRUE	-	File: 210907_AB_1.12_IDASET1.wiff, Sample: AB_1.12_IDA027 (sample number 1), Elution: 18.78 to 18.83 min, Period: 1, Cycle(s): 539 (Experiment 3), 538 (Experiment 4)
	IPI00290770,IPI00552715,IPI00553185,IPI00744315	chaperonin containing TCP1, subunit 3 isoform b	10	10	0.95	35.4	41.3	1.54	620.817	1239.62	2	1240.59	0.038249	2	R	NLQDAMQVCR	N	R10: 13C6 (+6.02)	TRUE	-	File: 210907_AB_1.12_IDASET1.wiff, Sample: AB_1.12_IDA027 (sample number 1), Elution: 11.26 to 11.33 min, Period: 1, Cycle(s): 429-430 (Experiment 3)
	IPI00018136,IPI00082827,IPI00643490	Isoform 1 of Vascular cell adhesion protein 1 precursor	15	38	0.95	35	40.6	4	756.224	1510.43	2	1511.75	-0.3125	2	K	LHIDEMDSVPTVR	Q		TRUE	-	File: 210907_AB_1.13_IDASET1.wiff, Sample: AB_1.13_IDA029 (sample number 1), Elution: 13.9 min, Period: 1, Cycle(s): 493 (Experiment 4)
	IPI00018136,IPI00082827,IPI00643490	Isoform 1 of Vascular cell adhesion protein 1 precursor	15	38	0.95	30.6	40.6	2.09	756.227	1510.44	2	1511.75	-0.3071	2	K	LHIDEMDSVPTVR	Q		TRUE	-	File: 210907_AB_1.07_IDASET1.wiff, Sample: AB_1.07_IDA017 (sample number 1), Elution: 13.88 min, Period: 1, Cycle(s): 495 (Experiment 4)
	IPI00018136,IPI00082827,IPI00643490	Isoform 1 of Vascular cell adhesion protein 1 precursor	15	38	0.95	29.3	40.7	2.1	756.275	1510.53	2	1511.75	-0.2111	2	K	LHIDEMDSVPTVR	Q		TRUE	-	File: 210907_AB_1.08_IDASET1.wiff, Sample: AB_1.08_IDA019 (sample number 1), Elution: 13.8 min, Period: 1, Cycle(s): 484 (Experiment 4)
	IPI00018136,IPI00082827,IPI00643490	Isoform 1 of Vascular cell adhesion protein 1 precursor	15	38	0.932	17.4	40.7	1.89	764.731	1527.45	2	1527.75	0.7053	2	K	LHIDEMDSVPTVR	Q	M6: Oxidation (+16.00)	TRUE	-	File: 210907_AB_1.13_IDASET1.wiff, Sample: AB_1.13_IDA029 (sample number 1), Elution: 11.67 min, Period: 1, Cycle(s): 460 (Experiment 3) (Charge not auto determined)
	IPI00018136,IPI00082827,IPI00643490	Isoform 1 of Vascular cell adhesion protein 1 precursor	15	38	0.95	20.1	39.3	1.8	718.417	2152.23	3	2153.1	0.1394	2	K	CSVADVYPFDRLEIDLLK	G		TRUE	-	File: 210907_AB_1.13_IDASET1.wiff, Sample: AB_1.13_IDA029 (sample number 1), Elution: 23.98 to 24.05 min, Period: 1, Cycle(s): 641-642 (Experiment 3)
	IPI00018136,IPI00082827,IPI00643490	Isoform 1 of Vascular cell adhesion protein 1 precursor	15	38	0.939	32.8	40.3	0.319	570.976	1709.9	3	1710.88	0.026457	2	R	AKLHIDEMDSVPTVR	Q		TRUE	-	File: 210907_AB_1.08_IDASET1.wiff, Sample: AB_1.08_IDA019 (sample number 1), Elution: 12.54 min, Period: 1, Cycle(s): 466 (Experiment 3)
	IPI00018136,IPI00082827,IPI00643490	Isoform 1 of Vascular cell adhesion protein 1 precursor	15	38	0.95	23.1	40.3	1.34	571.008	1710	3	1710.88	0.1219	2	R	AKLHIDEMDSVPTVR	Q		TRUE	-	File: 210907_AB_1.07_IDASET1.wiff, Sample: AB_1.07_IDA017 (sample number 1), Elution: 12.55 to 12.61 min, Period: 1, Cycle(s): 476 (Experiment 3), 475 (Experiment 4)
	IPI00018136,IPI00082827,IPI00643490	Isoform 1 of Vascular cell adhesion protein 1 precursor	15	38	0.95	46	40.4	0.357	571.313	1710.92	3	1710.88	1.039	2	R	AKLHIDEMDSVPTVR	Q		TRUE	-	File: 210907_AB_1.22_IDASET1.wiff, Sample: AB_1.22_IDA047 (sample number 1), Elution: 12.7 min, Period: 1, Cycle(s): 483 (Experiment 4) (Charge not auto determined)
	IPI00018136,IPI00082827,IPI00643490	Isoform 1 of Vascular cell adhesion protein 1 precursor	15	38	0.95	38.7	40.4	0.921	571.333	1710.98	3	1710.88	1.099	2	R	AKLHIDEMDSVPTVR	Q		TRUE	-	File: 210907_AB_1.17_IDASET1.wiff, Sample: AB_1.17_IDA037 (sample number 1), Elution: 12.65 min, Period: 1, Cycle(s): 475 (Experiment 3) (Charge not auto determined)
	IPI00018136,IPI00082827,IPI00643490	Isoform 1 of Vascular cell adhesion protein 1 precursor	15	38	0.95	36.7	40.3	1.23	576.351	1726.03	3	1726.88	0.1569	2	R	AKLHIDEMDSVPTVR	Q	M8: Oxidation (+16.00)	TRUE	-	File: 210907_AB_1.19_IDASET1.wiff, Sample: AB_1.19_IDA041 (sample number 1), Elution: 10.47 min, Period: 1, Cycle(s): 426 (Experiment 4)
	IPI00018136,IPI00082827,IPI00643490	Isoform 1 of Vascular cell adhesion protein 1 precursor	15	38	0.95	47.9	40.3	0.523	576.356	1726.05	3	1726.88	0.1736	2	R	AKLHIDEMDSVPTVR	Q	M8: Oxidation (+16.00)	TRUE	-	File: 210907_AB_1.14_IDASET1.wiff, Sample: AB_1.14_IDA031 (sample number 1), Elution: 10.39 to 10.46 min, Period: 1, Cycle(s): 428-429 (Experiment 3)
	IPI00018136,IPI00082827,IPI00643490	Isoform 1 of Vascular cell adhesion protein 1 precursor	15	38	0.95	29.8	40.3	1.08	576.362	1726.06	3	1726.88	0.1899	2	R	AKLHIDEMDSVPTVR	Q	M8: Oxidation (+16.00)	TRUE	-	File: 210907_AB_1.10_IDASET1.wiff, Sample: AB_1.10_IDA023 (sample number 1), Elution: 10.47 min, Period: 1, Cycle(s): 430 (Experiment 4)
	IPI00018136,IPI00082827,IPI00643490	Isoform 1 of Vascular cell adhesion protein 1 precursor	15	38	0.95	48.6	40.3	1.13	576.619	1726.83	3	1726.88	0.9601	2	R	AKLHIDEMDSVPTVR	Q	M8: Oxidation (+16.00)	TRUE	-	File: 210907_AB_1.16_IDASET1.wiff, Sample: AB_1.16_IDA035 (sample number 1), Elution: 10.53 min, Period: 1, Cycle(s): 443 (Experiment 3) (Charge not auto determined)
	IPI00018136,IPI00082827,IPI00643490	Isoform 1 of Vascular cell adhesion protein 1 precursor	15	38	0.95	51.4	40.3	0.538	576.629	1726.86	3	1726.88	0.9919	2	R	AKLHIDEMDSVPTVR	Q	M8: Oxidation (+16.00)	TRUE	-	File: 210907_AB_1.19_IDASET1.wiff, Sample: AB_1.19_IDA041 (sample number 1), Elution: 10.53 min, Period: 1, Cycle(s): 427 (Experiment 3) (Charge not auto determined)
	IPI00018136,IPI00082827,IPI00643490	Isoform 1 of Vascular cell adhesion protein 1 precursor	15	38	0.95	40.1	41.2	0.854	669.351	1336.69	2	1337.63	0.059849	2	K	SQEFLEDADRK	S		TRUE	-	File: 210907_AB_1.20_IDASET1.wiff, Sample: AB_1.20_IDA043 (sample number 1), Elution: 9.28 min, Period: 1, Cycle(s): 422 (Experiment 4)
	IPI00018136,IPI00082827,IPI00643490	Isoform 1 of Vascular cell adhesion protein 1 precursor	15	38	0.95	35.5	41.2	0.523	669.351	1336.69	2	1337.63	0.060655	2	K	SQEFLEDADRK	S		TRUE	-	File: 210907_AB_1.22_IDASET1.wiff, Sample: AB_1.22_IDA047 (sample number 1), Elution: 9.28 min, Period: 1, Cycle(s): 431 (Experiment 4)
	IPI00018136,IPI00082827,IPI00643490	Isoform 1 of Vascular cell adhesion protein 1 precursor	15	38	0.95	27	41.2	1.2	640.864	1279.71	2	1280.69	0.030051	2	K	GIQVEIYSFPK	D		TRUE	-	File: 210907_AB_1.15_IDASET1.wiff, Sample: AB_1.15_IDA033 (sample number 1), Elution: 18 to 18.07 min, Period: 1, Cycle(s): 549-550 (Experiment 3)
	IPI00018136,IPI00082827,IPI00643490	Isoform 1 of Vascular cell adhesion protein 1 precursor	15	38	0.95	27.6	41.1	3.6	664.819	1327.62	2	1328.59	0.036151	2	K	CSVADVYPFDR	L		TRUE	-	File: 210907_AB_1.13_IDASET1.wiff, Sample: AB_1.13_IDA029 (sample number 1), Elution: 15.54 min, Period: 1, Cycle(s): 518 (Experiment 4)
	IPI00018136,IPI00082827,IPI00643490	Isoform 1 of Vascular cell adhesion protein 1 precursor	15	38	0.95	28.2	40.5	2.92	824.106	1646.2	2	1647.88	-0.681	2	K	SLEVTFTPVIEDIGK	V		TRUE	-	File: 210907_AB_1.13_IDASET1.wiff, Sample: AB_1.13_IDA029 (sample number 1), Elution: 21.87 to 22.16 min, Period: 1, Cycle(s): 610-611, 614 (Experiment 3)
	IPI00018136,IPI00082827,IPI00643490	Isoform 1 of Vascular cell adhesion protein 1 precursor	15	38	0.95	28.1	40.5	1.7	824.129	1646.24	2	1647.88	-0.6352	2	K	SLEVTFTPVIEDIGK	V		TRUE	-	File: 210907_AB_1.16_IDASET1.wiff, Sample: AB_1.16_IDA035 (sample number 1), Elution: 21.97 to 22.04 min, Period: 1, Cycle(s): 617-618 (Experiment 3)
	IPI00018136,IPI00082827,IPI00643490	Isoform 1 of Vascular cell adhesion protein 1 precursor	15	38	0.927	31.1	40.5	0.328	824.14	1646.26	2	1647.88	-0.6122	2	K	SLEVTFTPVIEDIGK	V		TRUE	-	File: 210907_AB_1.09_IDASET1.wiff, Sample: AB_1.09_IDA021 (sample number 1), Elution: 21.96 to 22.05 min, Period: 1, Cycle(s): 600 (Experiment 3), 601 (Experiment 4)
	IPI00018136,IPI00082827,IPI00643490	Isoform 1 of Vascular cell adhesion protein 1 precursor	15	38	0.95	38.6	40.5	2.47	824.148	1646.28	2	1647.88	-0.5969	2	K	SLEVTFTPVIEDIGK	V		TRUE	-	File: 210907_AB_1.14_IDASET1.wiff, Sample: AB_1.14_IDA031 (sample number 1), Elution: 21.9 to 22.23 min, Period: 1, Cycle(s): 598, 601-602 (Experiment 3), 597 (Experiment 4)
	IPI00018136,IPI00082827,IPI00643490	Isoform 1 of Vascular cell adhesion protein 1 precursor	15	38	0.95	22.3	40.6	1.6	824.157	1646.3	2	1647.88	-0.5793	2	K	SLEVTFTPVIEDIGK	V		TRUE	-	File: 210907_AB_1.12_IDASET1.wiff, Sample: AB_1.12_IDA027 (sample number 1), Elution: 21.97 to 22.04 min, Period: 1, Cycle(s): 584-585 (Experiment 3)
	IPI00018136,IPI00082827,IPI00643490	Isoform 1 of Vascular cell adhesion protein 1 precursor	15	38	0.932	23.4	40.6	0.638	824.183	1646.35	2	1647.88	-0.5256	2	K	SLEVTFTPVIEDIGK	V		TRUE	-	File: 210907_AB_1.08_IDASET1.wiff, Sample: AB_1.08_IDA019 (sample number 1), Elution: 22.25 min, Period: 1, Cycle(s): 606 (Experiment 4)
	IPI00018136,IPI00082827,IPI00643490	Isoform 1 of Vascular cell adhesion protein 1 precursor	15	38	0.95	27.6	40.6	1.04	824.184	1646.35	2	1647.88	-0.5254	2	K	SLEVTFTPVIEDIGK	V		TRUE	-	File: 210907_AB_1.10_IDASET1.wiff, Sample: AB_1.10_IDA023 (sample number 1), Elution: 21.94 to 22 min, Period: 1, Cycle(s): 596 (Experiment 3), 595 (Experiment 4)
	IPI00018136,IPI00082827,IPI00643490	Isoform 1 of Vascular cell adhesion protein 1 precursor	15	38	0.95	37.3	40.6	0.854	824.184	1646.35	2	1647.88	-0.5245	2	K	SLEVTFTPVIEDIGK	V		TRUE	-	File: 210907_AB_1.05_IDASET1.wiff, Sample: AB_1.05_IDA013 (sample number 1), Elution: 21.96 to 22.02 min, Period: 1, Cycle(s): 611-612 (Experiment 3)
	IPI00018136,IPI00082827,IPI00643490	Isoform 1 of Vascular cell adhesion protein 1 precursor	15	38	0.928	34.8	40.6	0.174	824.186	1646.36	2	1647.88	-0.5212	2	K	SLEVTFTPVIEDIGK	V		TRUE	-	File: 210907_AB_1.06_IDASET1.wiff, Sample: AB_1.06_IDA015 (sample number 1), Elution: 21.99 to 22.05 min, Period: 1, Cycle(s): 620 (Experiment 3), 619 (Experiment 4)
	IPI00018136,IPI00082827,IPI00643490	Isoform 1 of Vascular cell adhesion protein 1 precursor	15	38	0.95	28	40.6	1.52	824.189	1646.36	2	1647.88	-0.515	2	K	SLEVTFTPVIEDIGK	V		TRUE	-	File: 210907_AB_1.19_IDASET1.wiff, Sample: AB_1.19_IDA041 (sample number 1), Elution: 21.99 to 22.05 min, Period: 1, Cycle(s): 597-598 (Experiment 3)
	IPI00018136,IPI00082827,IPI00643490	Isoform 1 of Vascular cell adhesion protein 1 precursor	15	38	0.95	40.2	40.6	2.21	824.191	1646.37	2	1647.88	-0.5103	2	K	SLEVTFTPVIEDIGK	V		TRUE	-	File: 210907_AB_1.13_IDASET1.wiff, Sample: AB_1.13_IDA029 (sample number 1), Elution: 22.25 min, Period: 1, Cycle(s): 615 (Experiment 4)
	IPI00018136,IPI00082827,IPI00643490	Isoform 1 of Vascular cell adhesion protein 1 precursor	15	38	0.95	30.5	40.6	0.854	824.215	1646.41	2	1647.88	-0.4623	2	K	SLEVTFTPVIEDIGK	V		TRUE	-	File: 210907_AB_1.17_IDASET1.wiff, Sample: AB_1.17_IDA037 (sample number 1), Elution: 21.96 to 22.05 min, Period: 1, Cycle(s): 609 (Experiment 3), 610 (Experiment 4)
	IPI00018136,IPI00082827,IPI00643490	Isoform 1 of Vascular cell adhesion protein 1 precursor	15	38	0.95	37.5	40.6	1.16	824.22	1646.42	2	1647.88	-0.4521	2	K	SLEVTFTPVIEDIGK	V		TRUE	-	File: 210907_AB_1.11_IDASET1.wiff, Sample: AB_1.11_IDA025 (sample number 1), Elution: 22.01 to 22.08 min, Period: 1, Cycle(s): 596-597 (Experiment 3)
	IPI00018136,IPI00082827,IPI00643490	Isoform 1 of Vascular cell adhesion protein 1 precursor	15	38	0.95	38	40.6	3.04	550.027	1647.06	3	1647.88	0.1798	2	K	SLEVTFTPVIEDIGK	V		TRUE	-	File: 210907_AB_1.14_IDASET1.wiff, Sample: AB_1.14_IDA031 (sample number 1), Elution: 21.97 min, Period: 1, Cycle(s): 598 (Experiment 4)
	IPI00018136,IPI00082827,IPI00643490	Isoform 1 of Vascular cell adhesion protein 1 precursor	15	38	0.95	33.8	40.6	3.28	550.063	1647.17	3	1647.88	0.2884	2	K	SLEVTFTPVIEDIGK	V		TRUE	-	File: 210907_AB_1.13_IDASET1.wiff, Sample: AB_1.13_IDA029 (sample number 1), Elution: 21.96 to 22.03 min, Period: 1, Cycle(s): 611-612 (Experiment 4)
	IPI00018136,IPI00082827,IPI00643490	Isoform 1 of Vascular cell adhesion protein 1 precursor	15	38	0.95	23.1	35.8	2.14	1188.58	3562.71	3	3564.57	-0.8508	2	K	VTNEGTTSTLTMNPVSFGNEHSYLCTATCESR	K		TRUE	-	File: 210907_AB_1.13_IDASET1.wiff, Sample: AB_1.13_IDA029 (sample number 1), Elution: 17.45 min, Period: 1, Cycle(s): 546 (Experiment 3)
	IPI00018136,IPI00082827,IPI00643490	Isoform 1 of Vascular cell adhesion protein 1 precursor	15	38	0.95	26.2	41.4	0.456	605.299	1208.58	2	1209.54	0.051153	2	K	SQEFLEDADR	K		TRUE	IPI00171903,IPI00383296	File: 210907_AB_1.06_IDASET1.wiff, Sample: AB_1.06_IDA015 (sample number 1), Elution: 10.9 min, Period: 1, Cycle(s): 454 (Experiment 3)
	IPI00018136,IPI00082827,IPI00643490	Isoform 1 of Vascular cell adhesion protein 1 precursor	15	38	0.95	32.2	41.4	2.16	605.301	1208.59	2	1209.54	0.05615	2	K	SQEFLEDADR	K		TRUE	-	File: 210907_AB_1.15_IDASET1.wiff, Sample: AB_1.15_IDA033 (sample number 1), Elution: 10.9 to 10.97 min, Period: 1, Cycle(s): 444-445 (Experiment 3)
	IPI00018136,IPI00082827,IPI00643490	Isoform 1 of Vascular cell adhesion protein 1 precursor	15	38	0.95	24.6	41.4	1.24	605.33	1208.64	2	1209.54	0.1122	2	K	SQEFLEDADR	K		TRUE	-	File: 210907_AB_1.05_IDASET1.wiff, Sample: AB_1.05_IDA013 (sample number 1), Elution: 11.01 min, Period: 1, Cycle(s): 454 (Experiment 4)
	IPI00018136,IPI00082827,IPI00643490	Isoform 1 of Vascular cell adhesion protein 1 precursor	15	38	0.95	29.1	41.4	2.1	605.34	1208.66	2	1209.54	0.1322	2	K	SQEFLEDADR	K		TRUE	-	File: 210907_AB_1.08_IDASET1.wiff, Sample: AB_1.08_IDA019 (sample number 1), Elution: 10.78 to 10.9 min, Period: 1, Cycle(s): 442 (Experiment 3), 440 (Experiment 4)
	IPI00387144,IPI00792677	Tubulin alpha-ubiquitous chain	15	17	0.95	29.4	40.4	0.921	577.698	1730.07	3	1730.92	0.1561	2	R	NLDIERPTYTNLNR	L	R6: 13C6 (+6.02), R14: 13C6 (+6.02)	TRUE	-	File: 210907_AB_1.20_IDASET1.wiff, Sample: AB_1.20_IDA043 (sample number 1), Elution: 12.5 to 12.55 min, Period: 1, Cycle(s): 472 (Experiment 3), 471 (Experiment 4)
	IPI00387144,IPI00792677	Tubulin alpha-ubiquitous chain	15	17	0.95	34.9	41.8	1.17	546.345	1090.67	2	1091.64	0.04065	2	K	EIIDLVLDR	I	R9: 13C6 (+6.02)	TRUE	-	File: 210907_AB_1.16_IDASET1.wiff, Sample: AB_1.16_IDA035 (sample number 1), Elution: 19.88 min, Period: 1, Cycle(s): 586 (Experiment 4)
	IPI00387144,IPI00792677	Tubulin alpha-ubiquitous chain	15	17	0.95	52.3	41.8	0.102	546.36	1090.7	2	1091.64	0.070656	2	K	EIIDLVLDR	I	R9: 13C6 (+6.02)	TRUE	-	File: 210907_AB_1.14_IDASET1.wiff, Sample: AB_1.14_IDA031 (sample number 1), Elution: 19.89 to 20.14 min, Period: 1, Cycle(s): 569, 572 (Experiment 3), 568 (Experiment 4)
	IPI00387144,IPI00792677	Tubulin alpha-ubiquitous chain	15	17	0.95	44.5	41.2	1.72	691.389	1380.76	2	1380.7	1.071	2	R	LDHKFDLMYAK	R		TRUE	-	File: 210907_AB_1.14_IDASET1.wiff, Sample: AB_1.14_IDA031 (sample number 1), Elution: 12.24 min, Period: 1, Cycle(s): 455 (Experiment 4)
	IPI00387144,IPI00792677	Tubulin alpha-ubiquitous chain	15	17	0.95	22.5	40.6	2.92	792.616	1583.22	2	1584.75	-0.5286	2	R	SIQFVDWCPTGFK	V		TRUE	-	File: 210907_AB_1.14_IDASET1.wiff, Sample: AB_1.14_IDA031 (sample number 1), Elution: 20.63 min, Period: 1, Cycle(s): 579 (Experiment 3)
	IPI00387144,IPI00792677	Tubulin alpha-ubiquitous chain	15	17	0.95	22.1	40.6	2.75	793.118	1584.22	2	1584.75	0.4758	2	R	SIQFVDWCPTGFK	V		TRUE	-	File: 210907_AB_1.14_IDASET1.wiff, Sample: AB_1.14_IDA031 (sample number 1), Elution: 20.7 min, Period: 1, Cycle(s): 580 (Experiment 3)
	IPI00387144,IPI00792677	Tubulin alpha-ubiquitous chain	15	17	0.95	54.2	40.8	2.41	747.41	1492.8	2	1493.9	-0.087154	2	R	LISQIVSSITASLR	F	R14: 13C6 (+6.02)	TRUE	-	File: 210907_AB_1.14_IDASET1.wiff, Sample: AB_1.14_IDA031 (sample number 1), Elution: 25.25 to 25.56 min, Period: 1, Cycle(s): 647-648, 651 (Experiment 3)
	IPI00387144,IPI00792677	Tubulin alpha-ubiquitous chain	15	17	0.95	70.9	40.8	2.75	498.762	1493.26	3	1493.9	0.3693	2	R	LISQIVSSITASLR	F	R14: 13C6 (+6.02)	TRUE	-	File: 210907_AB_1.14_IDASET1.wiff, Sample: AB_1.14_IDA031 (sample number 1), Elution: 25.41 to 25.48 min, Period: 1, Cycle(s): 649-650 (Experiment 3)
	IPI00387144,IPI00792677	Tubulin alpha-ubiquitous chain	15	17	0.95	44	40	2.92	935.373	1868.73	2	1870.93	-1.187	2	R	AVCMLSNTTAIAEAWAR	L	R17: 13C6 (+6.02)	TRUE	-	File: 210907_AB_1.14_IDASET1.wiff, Sample: AB_1.14_IDA031 (sample number 1), Elution: 20.9 to 20.97 min, Period: 1, Cycle(s): 583-584 (Experiment 3)
	IPI00387144,IPI00792677	Tubulin alpha-ubiquitous chain	15	17	0.95	63.9	40.1	0.137	624.341	1870	3	1870.93	0.08313	2	R	AVCMLSNTTAIAEAWAR	L	R17: 13C6 (+6.02)	TRUE	-	File: 210907_AB_1.14_IDASET1.wiff, Sample: AB_1.14_IDA031 (sample number 1), Elution: 20.92 min, Period: 1, Cycle(s): 583 (Experiment 4) (Charge not auto determined)
	IPI00387144,IPI00792677	Tubulin alpha-ubiquitous chain	15	17	0.95	52.9	40.1	1.17	624.661	1870.96	3	1870.93	1.043	2	R	AVCMLSNTTAIAEAWAR	L	R17: 13C6 (+6.02)	TRUE	-	File: 210907_AB_1.14_IDASET1.wiff, Sample: AB_1.14_IDA031 (sample number 1), Elution: 20.99 min, Period: 1, Cycle(s): 584 (Experiment 4)
	IPI00387144,IPI00792677	Tubulin alpha-ubiquitous chain	15	17	0.95	21.3	40.2	2.6	586.699	1757.07	3	1756.96	1.118	2	R	IHFPLATYAPVISAEK	A		TRUE	-	File: 210907_AB_1.15_IDASET1.wiff, Sample: AB_1.15_IDA033 (sample number 1), Elution: 19.34 min, Period: 1, Cycle(s): 569 (Experiment 3)
	IPI00387144,IPI00792677	Tubulin alpha-ubiquitous chain	15	17	0.95	26.7	39.7	1.16	669.996	2006.96	3	2007.89	0.07861	2	K	TIGGGDDSFNTFFSETGAGK	H		TRUE	-	File: 210907_AB_1.14_IDASET1.wiff, Sample: AB_1.14_IDA031 (sample number 1), Elution: 19.21 to 19.28 min, Period: 1, Cycle(s): 558-559 (Experiment 4)
	IPI00387144,IPI00792677	Tubulin alpha-ubiquitous chain	15	17	0.95	31.8	40.3	2.36	854.118	1706.22	2	1707.93	-0.6986	2	R	AVFVDLEPTVIDEVR	T	R15: 13C6 (+6.02)	TRUE	-	File: 210907_AB_1.15_IDASET1.wiff, Sample: AB_1.15_IDA033 (sample number 1), Elution: 21.42 to 21.48 min, Period: 1, Cycle(s): 600 (Experiment 3), 599 (Experiment 4)
	IPI00387144,IPI00792677	Tubulin alpha-ubiquitous chain	15	17	0.95	39.6	40.3	2.8	854.127	1706.24	2	1707.93	-0.6796	2	R	AVFVDLEPTVIDEVR	T	R15: 13C6 (+6.02)	TRUE	-	File: 210907_AB_1.08_IDASET1.wiff, Sample: AB_1.08_IDA019 (sample number 1), Elution: 21.47 min, Period: 1, Cycle(s): 595 (Experiment 4)
	IPI00387144,IPI00792677	Tubulin alpha-ubiquitous chain	15	17	0.95	34.3	40.4	1.77	570.094	1707.26	3	1707.93	0.3394	2	R	AVFVDLEPTVIDEVR	T	R15: 13C6 (+6.02)	TRUE	-	File: 210907_AB_1.11_IDASET1.wiff, Sample: AB_1.11_IDA025 (sample number 1), Elution: 21.5 min, Period: 1, Cycle(s): 589 (Experiment 4)
	IPI00387144,IPI00792677	Tubulin alpha-ubiquitous chain	15	17	0.95	45.4	40.3	1.31	570.369	1708.08	3	1707.93	1.166	2	R	AVFVDLEPTVIDEVR	T	R15: 13C6 (+6.02)	TRUE	-	File: 210907_AB_1.14_IDASET1.wiff, Sample: AB_1.14_IDA031 (sample number 1), Elution: 21.48 min, Period: 1, Cycle(s): 591 (Experiment 4) (Charge not auto determined)
	IPI00784156,IPI00784366	Isoform 1 of AP-2 complex subunit beta-1	12	15	0.95	52	40.8	2.39	754.352	1506.69	2	1507.89	-0.1984	2	K	VNYVVQEAIVVIR	D	R13: 13C6 (+6.02)	TRUE	-	File: 210907_AB_1.08_IDASET1.wiff, Sample: AB_1.08_IDA019 (sample number 1), Elution: 20.18 min, Period: 1, Cycle(s): 576 (Experiment 4)
	IPI00784156,IPI00784366	Isoform 1 of AP-2 complex subunit beta-1	12	15	0.95	57.5	40.8	4.92	503.405	1507.19	3	1507.89	0.3052	2	K	VNYVVQEAIVVIR	D	R13: 13C6 (+6.02)	TRUE	-	File: 210907_AB_1.08_IDASET1.wiff, Sample: AB_1.08_IDA019 (sample number 1), Elution: 20.11 min, Period: 1, Cycle(s): 575 (Experiment 4)
	IPI00784156,IPI00784366	Isoform 1 of AP-2 complex subunit beta-1	12	15	0.95	34.8	41.4	0.398	639.869	1277.72	2	1277.69	1.046	2	K	LQNNNVYTIAK	R		TRUE	-	File: 210907_AB_1.09_IDASET1.wiff, Sample: AB_1.09_IDA021 (sample number 1), Elution: 10.86 min, Period: 1, Cycle(s): 439 (Experiment 4)
	IPI00784156,IPI00784366	Isoform 1 of AP-2 complex subunit beta-1	12	15	0.95	55	41.4	1.66	639.906	1277.8	2	1277.69	1.119	2	K	LQNNNVYTIAK	R		TRUE	-	File: 210907_AB_1.08_IDASET1.wiff, Sample: AB_1.08_IDA019 (sample number 1), Elution: 10.91 min, Period: 1, Cycle(s): 442 (Experiment 4)
	IPI00784156,IPI00784366	Isoform 1 of AP-2 complex subunit beta-1	12	15	0.95	29.3	41.1	2.44	698.42	1394.82	2	1395.8	0.0365	2	R	LSHANSAVVLSAVK	V		TRUE	-	File: 210907_AB_1.08_IDASET1.wiff, Sample: AB_1.08_IDA019 (sample number 1), Elution: 11.11 min, Period: 1, Cycle(s): 445 (Experiment 3)
	IPI00784156,IPI00784366	Isoform 1 of AP-2 complex subunit beta-1	12	15	0.95	26.4	41.1	0.796	466.002	1394.98	3	1395.8	0.194	2	R	LSHANSAVVLSAVK	V		TRUE	-	File: 210907_AB_1.08_IDASET1.wiff, Sample: AB_1.08_IDA019 (sample number 1), Elution: 11.12 min, Period: 1, Cycle(s): 445 (Experiment 4)
	IPI00784156,IPI00784366	Isoform 1 of AP-2 complex subunit beta-1	12	15	0.95	39.5	40.7	1.36	784.785	1567.55	2	1568.9	-0.3386	2	R	LASQANIAQVLAELK	E		TRUE	-	File: 210907_AB_1.08_IDASET1.wiff, Sample: AB_1.08_IDA019 (sample number 1), Elution: 22.46 to 22.53 min, Period: 1, Cycle(s): 609-610 (Experiment 3)
	IPI00784156,IPI00784366	Isoform 1 of AP-2 complex subunit beta-1	12	15	0.95	54.1	40.7	4.77	523.75	1568.23	3	1568.9	0.332	2	R	LASQANIAQVLAELK	E		TRUE	-	File: 210907_AB_1.09_IDASET1.wiff, Sample: AB_1.09_IDA021 (sample number 1), Elution: 22.5 min, Period: 1, Cycle(s): 607 (Experiment 4)
	IPI00784156,IPI00784366	Isoform 1 of AP-2 complex subunit beta-1	12	15	0.95	43.5	40.7	4.85	523.755	1568.24	3	1568.9	0.3491	2	R	LASQANIAQVLAELK	E		TRUE	-	File: 210907_AB_1.08_IDASET1.wiff, Sample: AB_1.08_IDA019 (sample number 1), Elution: 22.48 min, Period: 1, Cycle(s): 609 (Experiment 4)
	IPI00784156,IPI00784366	Isoform 1 of AP-2 complex subunit beta-1	12	15	0.95	35.7	42.1	0.585	482.332	962.649	2	963.552	0.1047	2	K	KGEIFELK	A		TRUE	-	File: 210907_AB_1.09_IDASET1.wiff, Sample: AB_1.09_IDA021 (sample number 1), Elution: 12.02 min, Period: 1, Cycle(s): 456 (Experiment 4)
	IPI00784156,IPI00784366	Isoform 1 of AP-2 complex subunit beta-1	12	15	0.95	39.4	41.1	1.47	695.909	1389.8	2	1390.76	0.04858	2	R	CVSTLLDLIQTK	V		TRUE	-	File: 210907_AB_1.09_IDASET1.wiff, Sample: AB_1.09_IDA021 (sample number 1), Elution: 21.98 to 22.03 min, Period: 1, Cycle(s): 601 (Experiment 3), 600 (Experiment 4)
	IPI00784156,IPI00784366	Isoform 1 of AP-2 complex subunit beta-1	12	15	0.95	37.6	41.1	1.89	695.959	1389.9	2	1390.76	0.1484	2	R	CVSTLLDLIQTK	V		TRUE	-	File: 210907_AB_1.08_IDASET1.wiff, Sample: AB_1.08_IDA019 (sample number 1), Elution: 21.96 to 22.03 min, Period: 1, Cycle(s): 602-603 (Experiment 4)
	IPI00784156,IPI00784366	Isoform 1 of AP-2 complex subunit beta-1	12	15	0.95	30.8	40.8	1.41	757.817	1513.62	2	1514.78	-0.1506	2	R	AAMIWIVGEYAER	I	R13: 13C6 (+6.02)	TRUE	-	File: 210907_AB_1.08_IDASET1.wiff, Sample: AB_1.08_IDA019 (sample number 1), Elution: 21.37 to 21.42 min, Period: 1, Cycle(s): 593-594 (Experiment 4)
	IPI00784156,IPI00784366	Isoform 1 of AP-2 complex subunit beta-1	12	15	0.95	35.3	42	0.678	496.801	991.587	2	992.557	0.038249	2	R	QVFLATWK	D		TRUE	-	File: 210907_AB_1.08_IDASET1.wiff, Sample: AB_1.08_IDA019 (sample number 1), Elution: 16.34 to 16.42 min, Period: 1, Cycle(s): 521 (Experiment 3), 522 (Experiment 4)
	IPI00784156,IPI00784366	Isoform 1 of AP-2 complex subunit beta-1	12	15	0.95	52.2	41.6	0.469	506.309	1010.6	2	1011.52	0.0943	2	K	YNDPIYVK	L		TRUE	-	File: 210907_AB_1.09_IDASET1.wiff, Sample: AB_1.09_IDA021 (sample number 1), Elution: 10.91 min, Period: 1, Cycle(s): 440 (Experiment 3)
	IPI00008524,IPI00796945	Isoform 1 of Polyadenylate-binding protein 1	10	14	0.95	37.9	41.2	1.89	633.859	1265.7	2	1266.64	0.070157	2	R	ALDTMNFDVIK	G		TRUE	IPI00012726,IPI00555747,IPI00642904,IPI00642944	File: 210907_AB_1.10_IDASET1.wiff, Sample: AB_1.10_IDA023 (sample number 1), Elution: 18.19 to 18.82 min, Period: 1, Cycle(s): 542, 544, 551 (Experiment 4)
	IPI00008524,IPI00796945	Isoform 1 of Polyadenylate-binding protein 1	10	14	0.95	42	40.1	4.11	903.462	1804.91	2	1806.87	-0.9565	2	K	ALYDTFSAFGNILSCK	V		TRUE	IPI00012726,IPI00555747,IPI00642904,IPI00642944	File: 210907_AB_1.10_IDASET1.wiff, Sample: AB_1.10_IDA023 (sample number 1), Elution: 24.19 to 24.28 min, Period: 1, Cycle(s): 626 (Experiment 3), 627 (Experiment 4)
	IPI00008524,IPI00796945	Isoform 1 of Polyadenylate-binding protein 1	10	14	0.95	24.7	40.2	1.12	603.068	1806.18	3	1806.87	0.3151	2	K	ALYDTFSAFGNILSCK	V		TRUE	IPI00012726,IPI00555747,IPI00642904,IPI00642944	File: 210907_AB_1.10_IDASET1.wiff, Sample: AB_1.10_IDA023 (sample number 1), Elution: 24.2 to 24.36 min, Period: 1, Cycle(s): 626, 628 (Experiment 4)
	IPI00008524,IPI00796945	Isoform 1 of Polyadenylate-binding protein 1	10	14	0.95	60.8	42.3	0.824	467.801	933.586	2	934.536	0.057253	2	K	SGVGNIFIK	N		TRUE	-	File: 210907_AB_1.11_IDASET1.wiff, Sample: AB_1.11_IDA025 (sample number 1), Elution: 14.72 min, Period: 1, Cycle(s): 493 (Experiment 3)
	IPI00008524,IPI00796945	Isoform 1 of Polyadenylate-binding protein 1	10	14	0.95	32.9	42.3	0.469	467.802	933.589	2	934.536	0.060054	2	K	SGVGNIFIK	N		TRUE	-	File: 210907_AB_1.10_IDASET1.wiff, Sample: AB_1.10_IDA023 (sample number 1), Elution: 14.73 to 14.8 min, Period: 1, Cycle(s): 492-493 (Experiment 3)
	IPI00008524,IPI00796945	Isoform 1 of Polyadenylate-binding protein 1	10	14	0.95	30.9	40.2	2.02	583.338	1746.99	3	1746.82	1.181	2	K	GYGFVHFETQEAAER	A	R15: 13C6 (+6.02)	TRUE	-	File: 210907_AB_1.10_IDASET1.wiff, Sample: AB_1.10_IDA023 (sample number 1), Elution: 13.71 min, Period: 1, Cycle(s): 477 (Experiment 4)
	IPI00008524,IPI00796945	Isoform 1 of Polyadenylate-binding protein 1	10	14	0.95	49.8	41.6	1.07	582.379	1162.74	2	1163.69	0.061256	2	K	FSPAGPILSIR	V	R11: 13C6 (+6.02)	TRUE	-	File: 210907_AB_1.11_IDASET1.wiff, Sample: AB_1.11_IDA025 (sample number 1), Elution: 17.69 min, Period: 1, Cycle(s): 536 (Experiment 3)
	IPI00008524,IPI00796945	Isoform 1 of Polyadenylate-binding protein 1	10	14	0.95	27.5	41.6	1.54	582.381	1162.75	2	1163.69	0.06641	2	K	FSPAGPILSIR	V	R11: 13C6 (+6.02)	TRUE	-	File: 210907_AB_1.10_IDASET1.wiff, Sample: AB_1.10_IDA023 (sample number 1), Elution: 17.77 min, Period: 1, Cycle(s): 536 (Experiment 4)
	IPI00008524,IPI00796945	Isoform 1 of Polyadenylate-binding protein 1	10	14	0.95	36.6	41.7	1.92	526.289	1050.56	2	1051.53	0.03967	2	K	GFGFVSFER	H	R9: 13C6 (+6.02)	TRUE	-	File: 210907_AB_1.11_IDASET1.wiff, Sample: AB_1.11_IDA025 (sample number 1), Elution: 18.34 to 18.39 min, Period: 1, Cycle(s): 546 (Experiment 3), 545 (Experiment 4)
	IPI00008524,IPI00796945	Isoform 1 of Polyadenylate-binding protein 1	10	14	0.95	28.7	41.7	0.585	526.314	1050.61	2	1051.53	0.08875	2	K	GFGFVSFER	H	R9: 13C6 (+6.02)	TRUE	-	File: 210907_AB_1.10_IDASET1.wiff, Sample: AB_1.10_IDA023 (sample number 1), Elution: 18.24 to 19.1 min, Period: 1, Cycle(s): 543, 546 (Experiment 3), 555 (Experiment 4)
	IPI00008524,IPI00796945	Isoform 1 of Polyadenylate-binding protein 1	10	14	0.95	31.5	40.4	3.14	831.556	1661.1	2	1662.75	-0.6435	2	K	GFGFVCFSSPEEATK	A		TRUE	IPI00012726,IPI00555747,IPI00642904,IPI00642944	File: 210907_AB_1.10_IDASET1.wiff, Sample: AB_1.10_IDA023 (sample number 1), Elution: 18.95 to 19.03 min, Period: 1, Cycle(s): 553 (Experiment 3), 554 (Experiment 4)
	IPI00008524,IPI00796945	Isoform 1 of Polyadenylate-binding protein 1	10	14	0.95	34.9	40	1.75	626.69	1877.05	3	1877.87	0.1788	2	R	SKGFGFVCFSSPEEATK	A		TRUE	IPI00012726,IPI00555747,IPI00642904,IPI00642944	File: 210907_AB_1.10_IDASET1.wiff, Sample: AB_1.10_IDA023 (sample number 1), Elution: 16.32 min, Period: 1, Cycle(s): 515 (Experiment 3)
	IPI00008524,IPI00796945	Isoform 1 of Polyadenylate-binding protein 1	10	14	0.95	44.2	41.7	1.14	542.323	1082.63	2	1083.58	0.053749	2	R	YQGVNLYVK	N		TRUE	-	File: 210907_AB_1.11_IDASET1.wiff, Sample: AB_1.11_IDA025 (sample number 1), Elution: 12.74 min, Period: 1, Cycle(s): 464 (Experiment 4)
	IPI00008524,IPI00796945	Isoform 1 of Polyadenylate-binding protein 1	10	14	0.95	33.3	41.7	0.538	542.339	1082.66	2	1083.58	0.08545	2	R	YQGVNLYVK	N		TRUE	-	File: 210907_AB_1.10_IDASET1.wiff, Sample: AB_1.10_IDA023 (sample number 1), Elution: 12.72 to 12.79 min, Period: 1, Cycle(s): 463-464 (Experiment 3)
	IPI00011253	40S ribosomal protein S3	9	10	0.909	32.3	42	0.276	503.822	1005.63	2	1006.57	0.07031	2	R	RACYGVLR	F	R1: 13C6 (+6.02), R8: 13C6 (+6.02)	TRUE	-	File: 210907_AB_1.20_IDASET1.wiff, Sample: AB_1.20_IDA043 (sample number 1), Elution: 8.38 min, Period: 1, Cycle(s): 409 (Experiment 4)
	IPI00011253	40S ribosomal protein S3	9	10	0.95	22.3	41.5	2.39	587.4	1172.79	2	1173.6	0.1952	2	K	IMLPWDPTGK	I	M2: Oxidation (+16.00)	TRUE	-	File: 210907_AB_1.20_IDASET1.wiff, Sample: AB_1.20_IDA043 (sample number 1), Elution: 18.51 to 18.89 min, Period: 1, Cycle(s): 560-561, 564-565 (Experiment 3)
	IPI00011253	40S ribosomal protein S3	9	10	0.95	39.9	41.8	3.52	512.846	1023.68	2	1024.58	0.1012	2	R	KFVADGIFK	A		TRUE	-	File: 210907_AB_1.20_IDASET1.wiff, Sample: AB_1.20_IDA043 (sample number 1), Elution: 13.51 min, Period: 1, Cycle(s): 486 (Experiment 3)
	IPI00011253	40S ribosomal protein S3	9	10	0.922	29.7	41	0.367	735.811	1469.61	2	1470.77	-0.1549	2	K	DEILPTTPISEQK	G		TRUE	-	File: 210907_AB_1.20_IDASET1.wiff, Sample: AB_1.20_IDA043 (sample number 1), Elution: 14.56 to 14.7 min, Period: 1, Cycle(s): 501, 503 (Experiment 3)
	IPI00011253	40S ribosomal protein S3	9	10	0.95	41.8	40.6	0.796	532.715	1595.12	3	1595.99	0.141	2	R	VTPTRTEIIILATR	T	R5: 13C6 (+6.02), R14: 13C6 (+6.02)	TRUE	-	File: 210907_AB_1.20_IDASET1.wiff, Sample: AB_1.20_IDA043 (sample number 1), Elution: 15.67 min, Period: 1, Cycle(s): 517 (Experiment 3) (Charge not auto determined)
	IPI00011253	40S ribosomal protein S3	9	10	0.95	38.3	41.9	0.482	525.383	1048.75	2	1049.64	0.1165	2	R	ELTAVVQKR	F	R9: 13C6 (+6.02)	TRUE	-	File: 210907_AB_1.20_IDASET1.wiff, Sample: AB_1.20_IDA043 (sample number 1), Elution: 8.25 min, Period: 1, Cycle(s): 407 (Experiment 4)
	IPI00011253	40S ribosomal protein S3	9	10	0.902	37.3	41.9	0.125	518.406	1034.8	2	1035.65	0.1538	2	R	TEIIILATR	T	R9: 13C6 (+6.02)	TRUE	-	File: 210907_AB_1.20_IDASET1.wiff, Sample: AB_1.20_IDA043 (sample number 1), Elution: 16.34 min, Period: 1, Cycle(s): 528 (Experiment 3)
	IPI00011253	40S ribosomal protein S3	9	10	0.95	30.5	41.3	1.47	647.913	1293.81	2	1294.69	0.1288	2	R	GLCAIAQAESLR	Y	R12: 13C6 (+6.02)	TRUE	-	File: 210907_AB_1.20_IDASET1.wiff, Sample: AB_1.20_IDA043 (sample number 1), Elution: 14.65 to 14.72 min, Period: 1, Cycle(s): 502-503 (Experiment 4)
	IPI00011253	40S ribosomal protein S3	9	10	0.95	49.1	41.1	3.57	715.294	1428.57	2	1429.69	-0.111	2	R	ELAEDGYSGVEVR	V	R13: 13C6 (+6.02)	TRUE	-	File: 210907_AB_1.20_IDASET1.wiff, Sample: AB_1.20_IDA043 (sample number 1), Elution: 11.26 to 11.59 min, Period: 1, Cycle(s): 453, 457-458 (Experiment 3), 454 (Experiment 4)
	IPI00011253	40S ribosomal protein S3	9	10	0.95	50.8	41.1	3.57	715.3	1428.58	2	1429.69	-0.098153	2	R	ELAEDGYSGVEVR	V	R13: 13C6 (+6.02)	TRUE	-	File: 210907_AB_1.19_IDASET1.wiff, Sample: AB_1.19_IDA041 (sample number 1), Elution: 11.51 min, Period: 1, Cycle(s): 442 (Experiment 4)
	IPI00186711	plectin 1 isoform 6	9	10	0.95	43.5	41.6	2.19	526.831	1051.65	2	1052.53	0.1212	2	K	SLAAEEEAAR	Q	R10: 13C6 (+6.02)	TRUE	-	File: 210907_AB_1.02_IDASET1.wiff, Sample: AB_1.02_IDA007 (sample number 1), Elution: 8.12 min, Period: 1, Cycle(s): 403 (Experiment 4)
	IPI00186711	plectin 1 isoform 6	9	10	0.95	56.5	41.9	0.62	553.835	1105.65	2	1106.59	0.07117	2	R	GGAEGELQALR	A	R11: 13C6 (+6.02)	TRUE	-	File: 210907_AB_1.01_IDASET1.wiff, Sample: AB_1.01_IDA005 (sample number 1), Elution: 11.57 min, Period: 1, Cycle(s): 478 (Experiment 3)
	IPI00186711	plectin 1 isoform 6	9	10	0.95	39	41.8	0.215	524.829	1047.64	2	1048.61	0.040154	2	R	LAAEQELIR	L	R9: 13C6 (+6.02)	TRUE	-	File: 210907_AB_1.02_IDASET1.wiff, Sample: AB_1.02_IDA007 (sample number 1), Elution: 10.44 to 11.86 min, Period: 1, Cycle(s): 458 (Experiment 3), 437 (Experiment 4)
	IPI00186711	plectin 1 isoform 6	9	10	0.95	56.8	41.8	0.319	524.835	1047.65	2	1048.61	0.052751	2	R	LAAEQELIR	L	R9: 13C6 (+6.02)	TRUE	-	File: 210907_AB_1.01_IDASET1.wiff, Sample: AB_1.01_IDA005 (sample number 1), Elution: 11.31 to 11.92 min, Period: 1, Cycle(s): 474, 483 (Experiment 3)
	IPI00186711	plectin 1 isoform 6	9	10	0.95	56.5	41.8	2.26	533.351	1064.69	2	1065.56	0.1312	2	R	GTQGAEEVLR	A	R10: 13C6 (+6.02)	TRUE	-	File: 210907_AB_1.01_IDASET1.wiff, Sample: AB_1.01_IDA005 (sample number 1), Elution: 9.02 min, Period: 1, Cycle(s): 439 (Experiment 4)
	IPI00186711	plectin 1 isoform 6	9	10	0.917	23.6	42	0.658	536.823	1071.63	2	1072.59	0.04935	2	R	LAEVEAALEK	Q		TRUE	-	File: 210907_AB_1.01_IDASET1.wiff, Sample: AB_1.01_IDA005 (sample number 1), Elution: 12.12 min, Period: 1, Cycle(s): 486 (Experiment 3)
	IPI00186711	plectin 1 isoform 6	9	10	0.95	25.5	41.7	2.51	526.296	1050.58	2	1052.58	-0.9989	2	R	VPVDVAYQR	G	R9: 13C6 (+6.02)	TRUE	-	File: 210907_AB_1.04_IDASET1.wiff, Sample: AB_1.04_IDA011 (sample number 1), Elution: 9.98 min, Period: 1, Cycle(s): 441 (Experiment 4)
	IPI00186711	plectin 1 isoform 6	9	10	0.95	28.3	40.9	1.7	472.981	1415.92	3	1416.75	0.1722	2	R	LAQGHTTVDELAR	R	R13: 13C6 (+6.02)	TRUE	-	File: 210907_AB_1.02_IDASET1.wiff, Sample: AB_1.02_IDA007 (sample number 1), Elution: 9.12 min, Period: 1, Cycle(s): 418 (Experiment 4)
	IPI00186711	plectin 1 isoform 6	9	10	0.95	38.9	41.1	1.8	664.968	1327.92	2	1328.68	0.2485	2	R	SQVEEELFSVR	V	R11: 13C6 (+6.02)	TRUE	-	File: 210907_AB_1.01_IDASET1.wiff, Sample: AB_1.01_IDA005 (sample number 1), Elution: 16.47 min, Period: 1, Cycle(s): 551 (Experiment 3)
	IPI00186711	plectin 1 isoform 6	9	10	0.95	57.9	42.2	1.04	454.786	907.557	2	908.515	0.049951	2	R	LTVDEAVR	A	R8: 13C6 (+6.02)	TRUE	-	File: 210907_AB_1.01_IDASET1.wiff, Sample: AB_1.01_IDA005 (sample number 1), Elution: 9.86 min, Period: 1, Cycle(s): 452 (Experiment 3)
	IPI00449049	Poly [ADP-ribose] polymerase 1	9	9	0.95	24.4	41.6	1.42	566.32	1130.62	2	1130.56	1.077	2	K	GIYFADMVSK	S		TRUE	-	File: 210907_AB_1.07_IDASET1.wiff, Sample: AB_1.07_IDA017 (sample number 1), Elution: 16.87 min, Period: 1, Cycle(s): 540 (Experiment 3) (Charge not auto determined)
	IPI00449049	Poly [ADP-ribose] polymerase 1	9	9	0.95	34.2	40.7	3.05	514.97	1541.89	3	1542.82	0.077357	2	K	VVDRDSEEAEIIR	K	R4: 13C6 (+6.02), R13: 13C6 (+6.02)	TRUE	-	File: 210907_AB_1.07_IDASET1.wiff, Sample: AB_1.07_IDA017 (sample number 1), Elution: 9.78 to 9.87 min, Period: 1, Cycle(s): 433 (Experiment 3), 434 (Experiment 4)
	IPI00449049	Poly [ADP-ribose] polymerase 1	9	9	0.95	35.7	40.5	1.16	812.645	1623.28	2	1624.81	-0.5243	2	R	VVSEDFLQDVSASTK	S		TRUE	-	File: 210907_AB_1.07_IDASET1.wiff, Sample: AB_1.07_IDA017 (sample number 1), Elution: 17.08 to 17.15 min, Period: 1, Cycle(s): 543-544 (Experiment 3)
	IPI00449049	Poly [ADP-ribose] polymerase 1	9	9	0.95	39.7	41.1	2.82	692.459	1382.9	2	1383.77	0.1405	2	R	TTNFAGILSQGLR	I	R13: 13C6 (+6.02)	TRUE	-	File: 210907_AB_1.08_IDASET1.wiff, Sample: AB_1.08_IDA019 (sample number 1), Elution: 19.7 min, Period: 1, Cycle(s): 569 (Experiment 4)
	IPI00449049	Poly [ADP-ribose] polymerase 1	9	9	0.95	27.9	40.3	2.31	598.693	1793.06	3	1793.95	0.1169	2	K	VCSTNDLKELLIFNK	Q		TRUE	-	File: 210907_AB_1.07_IDASET1.wiff, Sample: AB_1.07_IDA017 (sample number 1), Elution: 19.31 min, Period: 1, Cycle(s): 576 (Experiment 3)
	IPI00449049	Poly [ADP-ribose] polymerase 1	9	9	0.95	47.2	42	2.64	536.821	1071.63	2	1072.61	0.02454	2	K	AEPVEVVAPR	G	R10: 13C6 (+6.02)	TRUE	-	File: 210907_AB_1.07_IDASET1.wiff, Sample: AB_1.07_IDA017 (sample number 1), Elution: 10.74 min, Period: 1, Cycle(s): 447 (Experiment 4)
	IPI00449049	Poly [ADP-ribose] polymerase 1	9	9	0.95	42.2	41.3	1.68	681.456	1360.9	2	1361.8	0.098754	2	K	VFSATLGLVDIVK	G		TRUE	-	File: 210907_AB_1.07_IDASET1.wiff, Sample: AB_1.07_IDA017 (sample number 1), Elution: 22.2 to 22.26 min, Period: 1, Cycle(s): 619 (Experiment 3), 618 (Experiment 4)
	IPI00449049	Poly [ADP-ribose] polymerase 1	9	9	0.95	46.8	40.8	0.796	498.959	1493.85	3	1494.83	0.03165	2	K	KPPLLNNADSVQAK	V		TRUE	-	File: 210907_AB_1.07_IDASET1.wiff, Sample: AB_1.07_IDA017 (sample number 1), Elution: 9.54 min, Period: 1, Cycle(s): 429 (Experiment 4)
	IPI00449049	Poly [ADP-ribose] polymerase 1	9	9	0.95	50.1	41	0.921	703.898	1405.78	2	1405.74	1.049	2	K	QQVPSGESAILDR	V	R13: 13C6 (+6.02)	TRUE	-	File: 210907_AB_1.07_IDASET1.wiff, Sample: AB_1.07_IDA017 (sample number 1), Elution: 11.55 min, Period: 1, Cycle(s): 460 (Experiment 3) (Charge not auto determined)
	IPI00396378	Isoform B1 of Heterogeneous nuclear ribonucleoproteins A2/B1	11	23	0.95	46.9	40.4	0.155	559.652	1675.93	3	1676.84	0.09644	2	K	ALSRQEMQEVQSSR	S	R4: 13C6 (+6.02), M7: Oxidation (+16.00), R14: 13C6 (+6.02)	TRUE	-	File: 210907_AB_1.20_IDASET1.wiff, Sample: AB_1.20_IDA043 (sample number 1), Elution: 6.97 to 7.02 min, Period: 1, Cycle(s): 389 (Experiment 3), 388 (Experiment 4)
	IPI00396378	Isoform B1 of Heterogeneous nuclear ribonucleoproteins A2/B1	11	23	0.95	24.4	41	2.16	709.346	1416.68	2	1416.71	0.9753	2	K	YHTINGHNAEVR	K	R12: 13C6 (+6.02)	TRUE	-	File: 210907_AB_1.17_IDASET1.wiff, Sample: AB_1.17_IDA037 (sample number 1), Elution: 7.38 min, Period: 1, Cycle(s): 396 (Experiment 4)
	IPI00396378	Isoform B1 of Heterogeneous nuclear ribonucleoproteins A2/B1	11	23	0.95	35.1	41.3	1.77	613.803	1225.59	2	1227.57	-0.9763	2	R	QEMQEVQSSR	S	R10: 13C6 (+6.02)	TRUE	-	File: 210907_AB_1.17_IDASET1.wiff, Sample: AB_1.17_IDA037 (sample number 1), Elution: 7.22 min, Period: 1, Cycle(s): 394 (Experiment 3)
	IPI00396378	Isoform B1 of Heterogeneous nuclear ribonucleoproteins A2/B1	11	23	0.95	32.3	41.5	0.824	614.295	1226.57	2	1227.57	0.008789	2	R	QEMQEVQSSR	S	R10: 13C6 (+6.02)	TRUE	-	File: 210907_AB_1.18_IDASET1.wiff, Sample: AB_1.18_IDA039 (sample number 1), Elution: 7.11 min, Period: 1, Cycle(s): 384 (Experiment 4) (Charge not auto determined)
	IPI00396378	Isoform B1 of Heterogeneous nuclear ribonucleoproteins A2/B1	11	23	0.95	48.6	41.5	2.17	614.33	1226.64	2	1227.57	0.07755	2	R	QEMQEVQSSR	S	R10: 13C6 (+6.02)	TRUE	-	File: 210907_AB_1.22_IDASET1.wiff, Sample: AB_1.22_IDA047 (sample number 1), Elution: 7.04 min, Period: 1, Cycle(s): 397 (Experiment 4)
	IPI00396378	Isoform B1 of Heterogeneous nuclear ribonucleoproteins A2/B1	11	23	0.95	33.6	41.5	0.387	614.333	1226.65	2	1227.57	0.084455	2	R	QEMQEVQSSR	S	R10: 13C6 (+6.02)	TRUE	-	File: 210907_AB_1.17_IDASET1.wiff, Sample: AB_1.17_IDA037 (sample number 1), Elution: 6.98 to 7.05 min, Period: 1, Cycle(s): 390-391 (Experiment 4)
	IPI00396378	Isoform B1 of Heterogeneous nuclear ribonucleoproteins A2/B1	11	23	0.938	31.7	41.5	0.387	614.39	1226.77	2	1227.57	0.1995	2	R	QEMQEVQSSR	S	R10: 13C6 (+6.02)	TRUE	-	File: 210907_AB_1.08_IDASET1.wiff, Sample: AB_1.08_IDA019 (sample number 1), Elution: 7.02 min, Period: 1, Cycle(s): 385 (Experiment 4)
	IPI00396378	Isoform B1 of Heterogeneous nuclear ribonucleoproteins A2/B1	11	23	0.95	41.1	41.4	1.4	597.868	1193.72	2	1194.67	0.059952	2	K	IDTIEIITDR	Q	R10: 13C6 (+6.02)	TRUE	-	File: 210907_AB_1.16_IDASET1.wiff, Sample: AB_1.16_IDA035 (sample number 1), Elution: 16.5 to 16.55 min, Period: 1, Cycle(s): 537 (Experiment 3), 536 (Experiment 4)
	IPI00396378	Isoform B1 of Heterogeneous nuclear ribonucleoproteins A2/B1	11	23	0.95	44.3	41.4	0.77	597.88	1193.74	2	1194.67	0.08374	2	K	IDTIEIITDR	Q	R10: 13C6 (+6.02)	TRUE	-	File: 210907_AB_1.17_IDASET1.wiff, Sample: AB_1.17_IDA037 (sample number 1), Elution: 16.55 to 16.62 min, Period: 1, Cycle(s): 532-533 (Experiment 3)
	IPI00396378	Isoform B1 of Heterogeneous nuclear ribonucleoproteins A2/B1	11	23	0.95	27.1	42	0.658	510.237	1018.46	2	1019.46	0.001648	2	R	GGNFGFGDSR	G	R10: 13C6 (+6.02)	TRUE	-	File: 210907_AB_1.22_IDASET1.wiff, Sample: AB_1.22_IDA047 (sample number 1), Elution: 11.07 min, Period: 1, Cycle(s): 458 (Experiment 4)
	IPI00396378	Isoform B1 of Heterogeneous nuclear ribonucleoproteins A2/B1	11	23	0.95	40.1	42	2.16	510.25	1018.49	2	1019.46	0.028951	2	R	GGNFGFGDSR	G	R10: 13C6 (+6.02)	TRUE	-	File: 210907_AB_1.17_IDASET1.wiff, Sample: AB_1.17_IDA037 (sample number 1), Elution: 10.8 to 11.35 min, Period: 1, Cycle(s): 448-449, 452 (Experiment 3), 453, 456 (Experiment 4)
	IPI00396378	Isoform B1 of Heterogeneous nuclear ribonucleoproteins A2/B1	11	23	0.95	35.8	42	0.959	510.26	1018.5	2	1019.46	0.04779	2	R	GGNFGFGDSR	G	R10: 13C6 (+6.02)	TRUE	-	File: 210907_AB_1.20_IDASET1.wiff, Sample: AB_1.20_IDA043 (sample number 1), Elution: 10.88 to 11.02 min, Period: 1, Cycle(s): 447, 449 (Experiment 4)
	IPI00396378	Isoform B1 of Heterogeneous nuclear ribonucleoproteins A2/B1	11	23	0.95	41.6	42	0.854	510.268	1018.52	2	1019.46	0.06354	2	R	GGNFGFGDSR	G	R10: 13C6 (+6.02)	TRUE	-	File: 210907_AB_1.16_IDASET1.wiff, Sample: AB_1.16_IDA035 (sample number 1), Elution: 10.81 to 11.31 min, Period: 1, Cycle(s): 447-448 (Experiment 3), 454 (Experiment 4)
	IPI00396378	Isoform B1 of Heterogeneous nuclear ribonucleoproteins A2/B1	11	23	0.95	42.4	42	1.92	510.277	1018.54	2	1019.46	0.082754	2	R	GGNFGFGDSR	G	R10: 13C6 (+6.02)	TRUE	-	File: 210907_AB_1.21_IDASET1.wiff, Sample: AB_1.21_IDA045 (sample number 1), Elution: 9.91 to 10.95 min, Period: 1, Cycle(s): 436, 452 (Experiment 4)
	IPI00396378	Isoform B1 of Heterogeneous nuclear ribonucleoproteins A2/B1	11	23	0.95	60.9	41.9	1.32	532.313	1062.61	2	1063.61	0.008789	2	K	TLETVPLER	K	R9: 13C6 (+6.02)	TRUE	-	File: 210907_AB_1.16_IDASET1.wiff, Sample: AB_1.16_IDA035 (sample number 1), Elution: 12.04 to 12.11 min, Period: 1, Cycle(s): 466-467 (Experiment 3)
	IPI00396378	Isoform B1 of Heterogeneous nuclear ribonucleoproteins A2/B1	11	23	0.95	52.5	41.9	0.268	532.347	1062.68	2	1063.61	0.07755	2	K	TLETVPLER	K	R9: 13C6 (+6.02)	TRUE	-	File: 210907_AB_1.17_IDASET1.wiff, Sample: AB_1.17_IDA037 (sample number 1), Elution: 12.09 to 12.23 min, Period: 1, Cycle(s): 467, 469 (Experiment 3)
	IPI00396378	Isoform B1 of Heterogeneous nuclear ribonucleoproteins A2/B1	11	23	0.95	23.4	41.1	2.23	692.317	1382.62	2	1383.65	-0.02405	2	R	GGGGNFGPGPGSNFR	G	R15: 13C6 (+6.02)	TRUE	-	File: 210907_AB_1.18_IDASET1.wiff, Sample: AB_1.18_IDA039 (sample number 1), Elution: 10.81 min, Period: 1, Cycle(s): 439 (Experiment 3)
	IPI00396378	Isoform B1 of Heterogeneous nuclear ribonucleoproteins A2/B1	11	23	0.95	48.5	41.1	3.7	692.334	1382.65	2	1383.65	0.009766	2	R	GGGGNFGPGPGSNFR	G	R15: 13C6 (+6.02)	TRUE	-	File: 210907_AB_1.21_IDASET1.wiff, Sample: AB_1.21_IDA045 (sample number 1), Elution: 10.81 min, Period: 1, Cycle(s): 450 (Experiment 4)
	IPI00396378	Isoform B1 of Heterogeneous nuclear ribonucleoproteins A2/B1	11	23	0.95	37.9	41.1	2.21	692.343	1382.67	2	1383.65	0.027455	2	R	GGGGNFGPGPGSNFR	G	R15: 13C6 (+6.02)	TRUE	-	File: 210907_AB_1.19_IDASET1.wiff, Sample: AB_1.19_IDA041 (sample number 1), Elution: 10.8 min, Period: 1, Cycle(s): 431 (Experiment 4)
	IPI00396378	Isoform B1 of Heterogeneous nuclear ribonucleoproteins A2/B1	11	23	0.95	32.1	41.1	1.92	692.351	1382.69	2	1383.65	0.044758	2	R	GGGGNFGPGPGSNFR	G	R15: 13C6 (+6.02)	TRUE	-	File: 210907_AB_1.23_IDASET1.wiff, Sample: AB_1.23_IDA049 (sample number 1), Elution: 10.78 to 10.83 min, Period: 1, Cycle(s): 466 (Experiment 3), 465 (Experiment 4)
	IPI00396378	Isoform B1 of Heterogeneous nuclear ribonucleoproteins A2/B1	11	23	0.95	42.7	41.1	4.29	692.356	1382.7	2	1383.65	0.05347	2	R	GGGGNFGPGPGSNFR	G	R15: 13C6 (+6.02)	TRUE	-	File: 210907_AB_1.22_IDASET1.wiff, Sample: AB_1.22_IDA047 (sample number 1), Elution: 10.78 to 10.87 min, Period: 1, Cycle(s): 454 (Experiment 3), 455 (Experiment 4)
	IPI00396378	Isoform B1 of Heterogeneous nuclear ribonucleoproteins A2/B1	11	23	0.95	44.4	39	8.14	737.888	2210.64	3	2211.92	-0.2717	2	R	NMGGPYGGGNYGPGGSGGSGGYGGR	S	M2: Oxidation (+16.00), R25: 13C6 (+6.02)	TRUE	-	File: 210907_AB_1.17_IDASET1.wiff, Sample: AB_1.17_IDA037 (sample number 1), Elution: 9.2 to 9.32 min, Period: 1, Cycle(s): 423, 425 (Experiment 3)
	IPI00396378	Isoform B1 of Heterogeneous nuclear ribonucleoproteins A2/B1	11	23	0.95	53.1	39.1	7.1	738.231	2211.67	3	2211.92	0.7571	2	R	NMGGPYGGGNYGPGGSGGSGGYGGR	S	M2: Oxidation (+16.00), R25: 13C6 (+6.02)	TRUE	-	File: 210907_AB_1.17_IDASET1.wiff, Sample: AB_1.17_IDA037 (sample number 1), Elution: 9.48 min, Period: 1, Cycle(s): 427 (Experiment 4)
	IPI00304925,IPI00807640	Heat shock 70 kDa protein 1	12	15	0.95	29.9	40.7	0.678	518.949	1553.82	3	1554.78	0.05286	2	R	ARFEELCSDLFR	S	R2: 13C6 (+6.02), R12: 13C6 (+6.02)	TRUE	-	File: 210907_AB_1.11_IDASET1.wiff, Sample: AB_1.11_IDA025 (sample number 1), Elution: 17.15 to 17.22 min, Period: 1, Cycle(s): 528-529 (Experiment 4)
	IPI00304925,IPI00807640	Heat shock 70 kDa protein 1	12	15	0.95	34.9	40.4	1.08	561.013	1680.02	3	1680.85	0.173	2	K	HWPFQVINDGDKPK	V		TRUE	-	File: 210907_AB_1.11_IDASET1.wiff, Sample: AB_1.11_IDA025 (sample number 1), Elution: 14.39 min, Period: 1, Cycle(s): 488 (Experiment 4)
	IPI00304925,IPI00807640	Heat shock 70 kDa protein 1	12	15	0.95	40.7	40.5	0.886	829.617	1657.22	2	1658.85	-0.6248	2	K	NQVALNPQNTVFDAK	R		TRUE	-	File: 210907_AB_1.11_IDASET1.wiff, Sample: AB_1.11_IDA025 (sample number 1), Elution: 14.58 min, Period: 1, Cycle(s): 491 (Experiment 3)
	IPI00304925,IPI00807640	Heat shock 70 kDa protein 1	12	15	0.95	35.8	41.6	1.42	602.4	1202.78	2	1203.72	0.07654	2	K	DAGVIAGLNVLR	I	R12: 13C6 (+6.02)	TRUE	-	File: 210907_AB_1.06_IDASET1.wiff, Sample: AB_1.06_IDA015 (sample number 1), Elution: 19.37 min, Period: 1, Cycle(s): 583 (Experiment 4)
	IPI00304925,IPI00807640	Heat shock 70 kDa protein 1	12	15	0.95	41.6	41.6	1.6	602.406	1202.8	2	1203.72	0.087755	2	K	DAGVIAGLNVLR	I	R12: 13C6 (+6.02)	TRUE	-	File: 210907_AB_1.12_IDASET1.wiff, Sample: AB_1.12_IDA027 (sample number 1), Elution: 19.34 min, Period: 1, Cycle(s): 546 (Experiment 4)
	IPI00304925,IPI00807640	Heat shock 70 kDa protein 1	12	15	0.95	34.1	41.6	1.55	602.415	1202.81	2	1203.72	0.1063	2	K	DAGVIAGLNVLR	I	R12: 13C6 (+6.02)	TRUE	-	File: 210907_AB_1.11_IDASET1.wiff, Sample: AB_1.11_IDA025 (sample number 1), Elution: 19.37 to 20.01 min, Period: 1, Cycle(s): 560-561, 569 (Experiment 3)
	IPI00304925,IPI00807640	Heat shock 70 kDa protein 1	12	15	0.95	27.7	41.6	0.796	602.467	1202.92	2	1203.72	0.2095	2	K	DAGVIAGLNVLR	I	R12: 13C6 (+6.02)	TRUE	-	File: 210907_AB_1.06_IDASET1.wiff, Sample: AB_1.06_IDA015 (sample number 1), Elution: 19.42 min, Period: 1, Cycle(s): 584 (Experiment 3)
	IPI00304925,IPI00807640	Heat shock 70 kDa protein 1	12	15	0.95	39	40.4	0.42	847.09	1692.16	2	1693.92	-0.7505	2	R	IINEPTAAAIAYGLDR	T	R16: 13C6 (+6.02)	TRUE	-	File: 210907_AB_1.11_IDASET1.wiff, Sample: AB_1.11_IDA025 (sample number 1), Elution: 18.04 to 18.11 min, Period: 1, Cycle(s): 541-542 (Experiment 3)
	IPI00304925,IPI00807640	Heat shock 70 kDa protein 1	12	15	0.95	53.7	40.4	5.85	564.971	1691.89	3	1693.92	-1.024	2	R	IINEPTAAAIAYGLDR	T	R16: 13C6 (+6.02)	TRUE	-	File: 210907_AB_1.11_IDASET1.wiff, Sample: AB_1.11_IDA025 (sample number 1), Elution: 18.06 min, Period: 1, Cycle(s): 541 (Experiment 4)
	IPI00304925,IPI00807640	Heat shock 70 kDa protein 1	12	15	0.95	47.9	40.3	5.6	565.339	1692.99	3	1693.92	0.07983	2	R	IINEPTAAAIAYGLDR	T	R16: 13C6 (+6.02)	TRUE	-	File: 210907_AB_1.11_IDASET1.wiff, Sample: AB_1.11_IDA025 (sample number 1), Elution: 18.13 min, Period: 1, Cycle(s): 542 (Experiment 4)
	IPI00304925,IPI00807640	Heat shock 70 kDa protein 1	12	15	0.95	33.7	40.8	0.886	747.222	1492.43	2	1493.72	-0.2859	2	R	TTPSYVAFTDTER	L	R13: 13C6 (+6.02)	FALSE	IPI00003865	File: 210907_AB_1.07_IDASET1.wiff, Sample: AB_1.07_IDA017 (sample number 1), Elution: 13.42 min, Period: 1, Cycle(s): 488 (Experiment 3) (Charge not auto determined)
	IPI00304925,IPI00807640	Heat shock 70 kDa protein 1	12	15	0.95	21	40.8	1.72	747.231	1492.45	2	1493.72	-0.2689	2	R	TTPSYVAFTDTER	L	R13: 13C6 (+6.02)	FALSE	IPI00003865	File: 210907_AB_1.11_IDASET1.wiff, Sample: AB_1.11_IDA025 (sample number 1), Elution: 13.28 to 13.56 min, Period: 1, Cycle(s): 473 (Experiment 3), 472, 476 (Experiment 4)
	IPI00304925,IPI00807640	Heat shock 70 kDa protein 1	12	15	0.95	25.4	40.4	1.06	607.688	1820.04	3	1820.97	0.07629	2	K	NQVALNPQNTVFDAKR	L	R16: 13C6 (+6.02)	TRUE	-	File: 210907_AB_1.11_IDASET1.wiff, Sample: AB_1.11_IDA025 (sample number 1), Elution: 12.93 min, Period: 1, Cycle(s): 467 (Experiment 4)
	IPI00304925,IPI00807640	Heat shock 70 kDa protein 1	12	15	0.95	25.9	41.3	0.959	644.346	1286.68	2	1287.6	0.080555	2	K	NALESYAFNMK	S		TRUE	-	File: 210907_AB_1.11_IDASET1.wiff, Sample: AB_1.11_IDA025 (sample number 1), Elution: 15.85 to 15.92 min, Period: 1, Cycle(s): 509-510 (Experiment 4)
	IPI00304925,IPI00807640	Heat shock 70 kDa protein 1	12	15	0.95	33.5	41.3	1.11	652.323	1302.63	2	1303.6	0.039157	2	K	NALESYAFNMK	S	M10: Oxidation (+16.00)	TRUE	-	File: 210907_AB_1.11_IDASET1.wiff, Sample: AB_1.11_IDA025 (sample number 1), Elution: 13.06 min, Period: 1, Cycle(s): 469 (Experiment 3)
	IPI00304925,IPI00807640	Heat shock 70 kDa protein 1	12	15	0.95	28.3	40.7	1.36	807.697	1613.38	2	1614.81	-0.4224	2	K	AFYPEEISSMVLTK	M		TRUE	-	File: 210907_AB_1.11_IDASET1.wiff, Sample: AB_1.11_IDA025 (sample number 1), Elution: 21.04 to 21.12 min, Period: 1, Cycle(s): 583-584 (Experiment 4)
	IPI00304925,IPI00807640	Heat shock 70 kDa protein 1	12	15	0.95	50.8	40.7	3.44	539.064	1614.17	3	1614.81	0.3682	2	K	AFYPEEISSMVLTK	M		TRUE	-	File: 210907_AB_1.11_IDASET1.wiff, Sample: AB_1.11_IDA025 (sample number 1), Elution: 21.1 min, Period: 1, Cycle(s): 584 (Experiment 3)
	IPI00019359	Keratin, type I cytoskeletal 9	9	15	0.95	59.1	41.8	1.14	530.819	1059.62	2	1060.56	0.065655	2	K	TLLDIDNTR	M		TRUE	-	File: 210907_AB_1.04_IDASET1.wiff, Sample: AB_1.04_IDA011 (sample number 1), Elution: 13.77 min, Period: 1, Cycle(s): 497 (Experiment 4)
	IPI00019359	Keratin, type I cytoskeletal 9	9	15	0.95	42.4	41.8	0.602	530.82	1059.62	2	1060.56	0.06738	2	K	TLLDIDNTR	M		TRUE	-	File: 210907_AB_1.12_IDASET1.wiff, Sample: AB_1.12_IDA027 (sample number 1), Elution: 13.72 to 13.79 min, Period: 1, Cycle(s): 465-466 (Experiment 3)
	IPI00019359	Keratin, type I cytoskeletal 9	9	15	0.95	59.9	41.8	0.886	530.833	1059.65	2	1060.56	0.09473	2	K	TLLDIDNTR	M		TRUE	-	File: 210907_AB_1.01_IDASET1.wiff, Sample: AB_1.01_IDA005 (sample number 1), Elution: 13.78 to 13.83 min, Period: 1, Cycle(s): 512 (Experiment 3), 511 (Experiment 4)
	IPI00019359	Keratin, type I cytoskeletal 9	9	15	0.95	40.5	41.8	0.42	532.848	1063.68	2	1065.5	-0.8116	2	K	STMQELNSR	L		TRUE	-	File: 210907_AB_1.04_IDASET1.wiff, Sample: AB_1.04_IDA011 (sample number 1), Elution: 8.06 min, Period: 1, Cycle(s): 413 (Experiment 4)
	IPI00019359	Keratin, type I cytoskeletal 9	9	15	0.9	20.5	41.8	1.16	533.282	1064.55	2	1065.5	0.05701	2	K	STMQELNSR	L		TRUE	-	File: 210907_AB_1.12_IDASET1.wiff, Sample: AB_1.12_IDA027 (sample number 1), Elution: 8.08 to 8.36 min, Period: 1, Cycle(s): 383, 386-387 (Experiment 4)
	IPI00019359	Keratin, type I cytoskeletal 9	9	15	0.95	26.6	41.8	1.02	533.307	1064.6	2	1065.5	0.1063	2	K	STMQELNSR	L		TRUE	-	File: 210907_AB_1.07_IDASET1.wiff, Sample: AB_1.07_IDA017 (sample number 1), Elution: 8.09 min, Period: 1, Cycle(s): 408 (Experiment 4) (Charge not auto determined)
	IPI00019359	Keratin, type I cytoskeletal 9	9	15	0.95	49.1	41.5	0.456	579.374	1156.73	2	1157.59	0.1475	2	R	QGVDADINGLR	Q		TRUE	-	File: 210907_AB_1.01_IDASET1.wiff, Sample: AB_1.01_IDA005 (sample number 1), Elution: 11.73 to 11.86 min, Period: 1, Cycle(s): 480, 482 (Experiment 4)
	IPI00019359	Keratin, type I cytoskeletal 9	9	15	0.95	27.6	41.6	3.89	618.309	1234.6	2	1235.53	0.081156	2	R	FSSSSGYGGGSSR	V		TRUE	-	File: 210907_AB_1.12_IDASET1.wiff, Sample: AB_1.12_IDA027 (sample number 1), Elution: 7.18 min, Period: 1, Cycle(s): 370 (Experiment 3)
	IPI00019359	Keratin, type I cytoskeletal 9	9	15	0.95	23.6	41.6	3.41	618.31	1234.61	2	1235.53	0.08374	2	R	FSSSSGYGGGSSR	V		TRUE	-	File: 210907_AB_1.21_IDASET1.wiff, Sample: AB_1.21_IDA045 (sample number 1), Elution: 7.22 min, Period: 1, Cycle(s): 395 (Experiment 4)
	IPI00019359	Keratin, type I cytoskeletal 9	9	15	0.95	37.4	41.6	3.96	618.312	1234.61	2	1235.53	0.087052	2	R	FSSSSGYGGGSSR	V		TRUE	-	File: 210907_AB_1.01_IDASET1.wiff, Sample: AB_1.01_IDA005 (sample number 1), Elution: 7.07 to 7.12 min, Period: 1, Cycle(s): 411 (Experiment 3), 410 (Experiment 4)
	IPI00019359	Keratin, type I cytoskeletal 9	9	15	0.95	38.4	41.6	5.1	618.317	1234.62	2	1235.53	0.098153	2	R	FSSSSGYGGGSSR	V		TRUE	-	File: 210907_AB_1.04_IDASET1.wiff, Sample: AB_1.04_IDA011 (sample number 1), Elution: 7.2 min, Period: 1, Cycle(s): 400 (Experiment 4) (Charge not auto determined)
	IPI00019359	Keratin, type I cytoskeletal 9	9	15	0.95	37	41.4	6.18	616.869	1231.72	2	1232.6	0.1313	2	R	SGGGGGGGLGSGGSIR	S		TRUE	-	File: 210907_AB_1.01_IDASET1.wiff, Sample: AB_1.01_IDA005 (sample number 1), Elution: 7.96 min, Period: 1, Cycle(s): 423 (Experiment 4)
	IPI00019359	Keratin, type I cytoskeletal 9	9	15	0.95	35.2	40.1	7.66	895.874	1789.73	2	1791.73	-0.9882	2	R	GGSGGSYGGGGSGGGYGGGSGSR	G		TRUE	-	File: 210907_AB_1.01_IDASET1.wiff, Sample: AB_1.01_IDA005 (sample number 1), Elution: 6.9 to 6.95 min, Period: 1, Cycle(s): 408 (Experiment 3), 407 (Experiment 4)
	IPI00019359	Keratin, type I cytoskeletal 9	9	15	0.913	42.1	41.8	0	457.233	912.451	2	913.409	0.049458	2	R	MTLDDFR	I	M1: Oxidation (+16.00)	TRUE	-	File: 210907_AB_1.12_IDASET1.wiff, Sample: AB_1.12_IDA027 (sample number 1), Elution: 10.7 min, Period: 1, Cycle(s): 421 (Experiment 3)
	IPI00019359	Keratin, type I cytoskeletal 9	9	15	0.95	40.7	42	0.469	537.824	1073.63	2	1074.52	0.1185	2	R	QFSSSYLSR	S		TRUE	-	File: 210907_AB_1.01_IDASET1.wiff, Sample: AB_1.01_IDA005 (sample number 1), Elution: 10.86 min, Period: 1, Cycle(s): 467 (Experiment 3)
	IPI00742905	ATP-dependent RNA helicase A	8	13	0.95	72.3	41.7	2.29	499.224	996.432	2	997.472	-0.03278	2	R	MGGEEAEIR	F	R9: 13C6 (+6.02)	TRUE	-	File: 210907_AB_1.06_IDASET1.wiff, Sample: AB_1.06_IDA015 (sample number 1), Elution: 7.31 to 8.11 min, Period: 1, Cycle(s): 411 (Experiment 3), 400, 412 (Experiment 4)
	IPI00742905	ATP-dependent RNA helicase A	8	13	0.95	27.5	39.4	0.444	686.377	2056.11	3	2056.04	1.07	2	K	TTQVPQFILDDFIQNDR	A	R17: 13C6 (+6.02)	TRUE	-	File: 210907_AB_1.07_IDASET1.wiff, Sample: AB_1.07_IDA017 (sample number 1), Elution: 23.9 min, Period: 1, Cycle(s): 642 (Experiment 4)
	IPI00742905	ATP-dependent RNA helicase A	8	13	0.95	35.7	41.9	2	516.282	1030.55	2	1031.56	-0.0056153	2	R	DFVNYLVR	I	R8: 13C6 (+6.02)	TRUE	-	File: 210907_AB_1.06_IDASET1.wiff, Sample: AB_1.06_IDA015 (sample number 1), Elution: 18.01 to 18.06 min, Period: 1, Cycle(s): 564 (Experiment 3), 563 (Experiment 4)
	IPI00742905	ATP-dependent RNA helicase A	8	13	0.95	24.4	41.9	0.745	516.3	1030.58	2	1031.56	0.029053	2	R	DFVNYLVR	I	R8: 13C6 (+6.02)	TRUE	-	File: 210907_AB_1.07_IDASET1.wiff, Sample: AB_1.07_IDA017 (sample number 1), Elution: 17.77 to 18.1 min, Period: 1, Cycle(s): 557-558 (Experiment 3), 553, 555 (Experiment 4)
	IPI00742905	ATP-dependent RNA helicase A	8	13	0.929	36.2	41.9	0.174	502.293	1002.57	2	1003.59	-0.01605	2	R	LGGIGQFLAK	A		TRUE	-	File: 210907_AB_1.07_IDASET1.wiff, Sample: AB_1.07_IDA017 (sample number 1), Elution: 16.94 to 17.01 min, Period: 1, Cycle(s): 541-542 (Experiment 3)
	IPI00742905	ATP-dependent RNA helicase A	8	13	0.95	46	41.2	0.824	682.387	1362.76	2	1363.71	0.055654	2	R	AAECNIVVTQPR	R	R12: 13C6 (+6.02)	TRUE	-	File: 210907_AB_1.07_IDASET1.wiff, Sample: AB_1.07_IDA017 (sample number 1), Elution: 10.06 min, Period: 1, Cycle(s): 437 (Experiment 3)
	IPI00742905	ATP-dependent RNA helicase A	8	13	0.95	61.5	41.2	0.796	682.404	1362.79	2	1363.71	0.09094	2	R	AAECNIVVTQPR	R	R12: 13C6 (+6.02)	TRUE	-	File: 210907_AB_1.06_IDASET1.wiff, Sample: AB_1.06_IDA015 (sample number 1), Elution: 10.07 min, Period: 1, Cycle(s): 442 (Experiment 3)
	IPI00742905	ATP-dependent RNA helicase A	8	13	0.95	44.1	41	2.57	490.967	1469.88	3	1470.85	0.033453	2	R	YQILPLHSQIPR	E	R12: 13C6 (+6.02)	TRUE	-	File: 210907_AB_1.07_IDASET1.wiff, Sample: AB_1.07_IDA017 (sample number 1), Elution: 15.06 to 15.13 min, Period: 1, Cycle(s): 513-514 (Experiment 3)
	IPI00742905	ATP-dependent RNA helicase A	8	13	0.95	32.9	41	1.72	491.008	1470	3	1470.85	0.1548	2	R	YQILPLHSQIPR	E	R12: 13C6 (+6.02)	TRUE	-	File: 210907_AB_1.06_IDASET1.wiff, Sample: AB_1.06_IDA015 (sample number 1), Elution: 15.06 to 15.13 min, Period: 1, Cycle(s): 519-520 (Experiment 3)
	IPI00742905	ATP-dependent RNA helicase A	8	13	0.95	29.4	40.8	1.36	503.986	1508.93	3	1509.81	0.1288	2	R	GISHVIVDEIHER	D	R13: 13C6 (+6.02)	TRUE	-	File: 210907_AB_1.07_IDASET1.wiff, Sample: AB_1.07_IDA017 (sample number 1), Elution: 11.82 min, Period: 1, Cycle(s): 464 (Experiment 3) (Charge not auto determined)
	IPI00742905	ATP-dependent RNA helicase A	8	13	0.95	53.3	40.8	0.432	503.993	1508.96	3	1509.81	0.1514	2	R	GISHVIVDEIHER	D	R13: 13C6 (+6.02)	TRUE	-	File: 210907_AB_1.06_IDASET1.wiff, Sample: AB_1.06_IDA015 (sample number 1), Elution: 11.78 to 11.88 min, Period: 1, Cycle(s): 469 (Experiment 3), 467 (Experiment 4)
	IPI00742905	ATP-dependent RNA helicase A	8	13	0.95	49.7	41.3	0.886	647.92	1293.82	2	1294.72	0.1069	2	K	LAAQSCALSLVR	Q	R12: 13C6 (+6.02)	TRUE	-	File: 210907_AB_1.07_IDASET1.wiff, Sample: AB_1.07_IDA017 (sample number 1), Elution: 14.54 to 14.6 min, Period: 1, Cycle(s): 506 (Experiment 3), 505 (Experiment 4)
	IPI00742905	ATP-dependent RNA helicase A	8	13	0.95	71.5	41.3	2.1	647.938	1293.86	2	1294.72	0.1433	2	K	LAAQSCALSLVR	Q	R12: 13C6 (+6.02)	TRUE	-	File: 210907_AB_1.06_IDASET1.wiff, Sample: AB_1.06_IDA015 (sample number 1), Elution: 14.57 to 14.62 min, Period: 1, Cycle(s): 512 (Experiment 3), 511 (Experiment 4)
	IPI00186290	Elongation factor 2	10	12	0.95	43.6	41.7	0.921	572.811	1143.61	2	1144.54	0.076155	2	K	YEWDVAEAR	K	R9: 13C6 (+6.02)	TRUE	-	File: 210907_AB_1.09_IDASET1.wiff, Sample: AB_1.09_IDA021 (sample number 1), Elution: 13.14 to 13.21 min, Period: 1, Cycle(s): 472-473 (Experiment 4)
	IPI00186290	Elongation factor 2	10	12	0.95	32.4	41.5	1.77	607.794	1213.57	2	1214.52	0.056255	2	K	EGALCEENMR	G	R10: 13C6 (+6.02)	TRUE	-	File: 210907_AB_1.09_IDASET1.wiff, Sample: AB_1.09_IDA021 (sample number 1), Elution: 8.59 min, Period: 1, Cycle(s): 406 (Experiment 3)
	IPI00186290	Elongation factor 2	10	12	0.95	31.1	41.5	1.48	615.806	1229.6	2	1230.52	0.08423	2	K	EGALCEENMR	G	M9: Oxidation (+16.00), R10: 13C6 (+6.02)	TRUE	-	File: 210907_AB_1.09_IDASET1.wiff, Sample: AB_1.09_IDA021 (sample number 1), Elution: 7.1 to 7.15 min, Period: 1, Cycle(s): 385 (Experiment 3), 384 (Experiment 4)
	IPI00186290	Elongation factor 2	10	12	0.95	29.8	39.2	2.8	744.966	2231.88	3	2233.13	-0.25	2	R	KIWCFGPDGTGPNILTDITK	G		TRUE	-	File: 210907_AB_1.09_IDASET1.wiff, Sample: AB_1.09_IDA021 (sample number 1), Elution: 21.77 min, Period: 1, Cycle(s): 597 (Experiment 4)
	IPI00186290	Elongation factor 2	10	12	0.913	0	0	3.24	684.395	1366.77	2	1367.71	0.072549	2	R	CLYASVLTAQPR	L	R12: 13C6 (+6.02), C1: Pyro-cmC (-17.03)	TRUE	-	File: 210907_AB_1.09_IDASET1.wiff, Sample: AB_1.09_IDA021 (sample number 1), Elution: 21.12 to 21.42 min, Period: 1, Cycle(s): 588-589 (Experiment 3), 592 (Experiment 4)
	IPI00186290	Elongation factor 2	10	12	0.95	52.2	41.2	2.18	692.888	1383.76	2	1384.74	0.0321	2	R	CLYASVLTAQPR	L	R12: 13C6 (+6.02)	TRUE	-	File: 210907_AB_1.09_IDASET1.wiff, Sample: AB_1.09_IDA021 (sample number 1), Elution: 14.93 to 15 min, Period: 1, Cycle(s): 498 (Experiment 3), 499 (Experiment 4)
	IPI00186290	Elongation factor 2	10	12	0.95	22.1	40.8	1.51	747.884	1493.75	2	1494.8	-0.04285	2	R	TFCQLILDPIFK	V		TRUE	-	File: 210907_AB_1.09_IDASET1.wiff, Sample: AB_1.09_IDA021 (sample number 1), Elution: 24.43 to 24.51 min, Period: 1, Cycle(s): 634-635 (Experiment 3)
	IPI00186290	Elongation factor 2	10	12	0.95	43.4	41.6	1.16	562.325	1122.64	2	1123.57	0.07593	2	K	STLTDSLVCK	A		TRUE	-	File: 210907_AB_1.09_IDASET1.wiff, Sample: AB_1.09_IDA021 (sample number 1), Elution: 12 to 12.09 min, Period: 1, Cycle(s): 456 (Experiment 3), 457 (Experiment 4)
	IPI00186290	Elongation factor 2	10	12	0.95	47	41.6	0.328	542.852	1083.69	2	1084.55	0.1464	2	K	VFDAIMNFK	K		TRUE	-	File: 210907_AB_1.09_IDASET1.wiff, Sample: AB_1.09_IDA021 (sample number 1), Elution: 18.55 to 18.67 min, Period: 1, Cycle(s): 553 (Experiment 3), 551 (Experiment 4)
	IPI00186290	Elongation factor 2	10	12	0.95	57.1	41.9	1.26	554.334	1106.65	2	1107.64	0.019449	2	R	VFSGLVSTGLK	V		TRUE	-	File: 210907_AB_1.11_IDASET1.wiff, Sample: AB_1.11_IDA025 (sample number 1), Elution: 15.5 min, Period: 1, Cycle(s): 504 (Experiment 4)
	IPI00186290	Elongation factor 2	10	12	0.95	25.8	41.9	0.959	554.346	1106.68	2	1107.64	0.04199	2	R	VFSGLVSTGLK	V		TRUE	-	File: 210907_AB_1.03_IDASET1.wiff, Sample: AB_1.03_IDA009 (sample number 1), Elution: 15.56 min, Period: 1, Cycle(s): 525 (Experiment 4)
	IPI00186290	Elongation factor 2	10	12	0.95	42.6	41.9	0.357	554.379	1106.74	2	1107.64	0.1079	2	R	VFSGLVSTGLK	V		TRUE	-	File: 210907_AB_1.09_IDASET1.wiff, Sample: AB_1.09_IDA021 (sample number 1), Elution: 15.47 to 15.54 min, Period: 1, Cycle(s): 506-507 (Experiment 3)
	IPI00302925,IPI00784090	Chaperonin containing TCP1, subunit 8 (Theta) variant	10	10	0.95	39.8	41.5	1.68	578.872	1155.73	2	1156.61	0.1268	2	K	FAEAFEAIPR	A	R10: 13C6 (+6.02)	TRUE	-	File: 210907_AB_1.13_IDASET1.wiff, Sample: AB_1.13_IDA029 (sample number 1), Elution: 15.94 min, Period: 1, Cycle(s): 524 (Experiment 4)
	IPI00302925,IPI00784090	Chaperonin containing TCP1, subunit 8 (Theta) variant	10	10	0.95	47.3	41.5	1.04	579.354	1156.69	2	1156.61	1.09	2	K	FAEAFEAIPR	A	R10: 13C6 (+6.02)	TRUE	-	File: 210907_AB_1.12_IDASET1.wiff, Sample: AB_1.12_IDA027 (sample number 1), Elution: 15.79 min, Period: 1, Cycle(s): 495 (Experiment 3) (Charge not auto determined)
	IPI00302925,IPI00784090	Chaperonin containing TCP1, subunit 8 (Theta) variant	10	10	0.95	35.1	41.5	0.745	576.843	1151.67	2	1152.62	0.057458	2	R	DIDEVSSLLR	T	R10: 13C6 (+6.02)	TRUE	-	File: 210907_AB_1.13_IDASET1.wiff, Sample: AB_1.13_IDA029 (sample number 1), Elution: 18.17 to 19.2 min, Period: 1, Cycle(s): 557, 571 (Experiment 3), 556 (Experiment 4)
	IPI00302925,IPI00784090	Chaperonin containing TCP1, subunit 8 (Theta) variant	10	10	0.95	63.1	41.8	0.745	567.907	1133.8	2	1134.69	0.1124	2	K	LATNAAVTVLR	V	R11: 13C6 (+6.02)	TRUE	-	File: 210907_AB_1.13_IDASET1.wiff, Sample: AB_1.13_IDA029 (sample number 1), Elution: 13.15 min, Period: 1, Cycle(s): 482 (Experiment 4)
	IPI00302925,IPI00784090	Chaperonin containing TCP1, subunit 8 (Theta) variant	10	10	0.95	35.9	41.8	0.745	532.778	1063.54	2	1064.51	0.03662	2	K	ETEGDVTSVK	D		TRUE	-	File: 210907_AB_1.13_IDASET1.wiff, Sample: AB_1.13_IDA029 (sample number 1), Elution: 7.42 to 7.51 min, Period: 1, Cycle(s): 395 (Experiment 3), 396 (Experiment 4)
	IPI00302925,IPI00784090	Chaperonin containing TCP1, subunit 8 (Theta) variant	10	10	0.929	49.6	40.8	0	514.669	1540.98	3	1541.87	0.1211	2	K	NLRDIDEVSSLLR	T	R3: 13C6 (+6.02), R13: 13C6 (+6.02)	TRUE	-	File: 210907_AB_1.13_IDASET1.wiff, Sample: AB_1.13_IDA029 (sample number 1), Elution: 18.03 min, Period: 1, Cycle(s): 554 (Experiment 4)
	IPI00302925,IPI00784090	Chaperonin containing TCP1, subunit 8 (Theta) variant	10	10	0.95	54.6	41.2	0	670.42	1338.83	2	1339.77	0.065054	2	K	LFVTNDAATILR	E	R12: 13C6 (+6.02)	TRUE	-	File: 210907_AB_1.13_IDASET1.wiff, Sample: AB_1.13_IDA029 (sample number 1), Elution: 18.08 to 18.15 min, Period: 1, Cycle(s): 555-556 (Experiment 3)
	IPI00302925,IPI00784090	Chaperonin containing TCP1, subunit 8 (Theta) variant	10	10	0.95	53.4	41.3	3.42	670.957	1339.9	2	1339.77	1.138	2	K	LFVTNDAATILR	E	R12: 13C6 (+6.02)	TRUE	-	File: 210907_AB_1.13_IDASET1.wiff, Sample: AB_1.13_IDA029 (sample number 1), Elution: 18.38 min, Period: 1, Cycle(s): 559 (Experiment 4)
	IPI00302925,IPI00784090	Chaperonin containing TCP1, subunit 8 (Theta) variant	10	10	0.95	40.1	41.1	4.28	686.921	1371.83	2	1372.74	0.09058	2	K	AIADTGANVVVTGGK	V		TRUE	-	File: 210907_AB_1.13_IDASET1.wiff, Sample: AB_1.13_IDA029 (sample number 1), Elution: 10.94 min, Period: 1, Cycle(s): 448 (Experiment 4)
	IPI00302925,IPI00784090	Chaperonin containing TCP1, subunit 8 (Theta) variant	10	10	0.95	47.5	41.8	1.89	533.314	1064.61	2	1065.52	0.09827	2	R	AVDDGVNTFK	V		TRUE	-	File: 210907_AB_1.13_IDASET1.wiff, Sample: AB_1.13_IDA029 (sample number 1), Elution: 9.8 to 9.85 min, Period: 1, Cycle(s): 431 (Experiment 3), 430 (Experiment 4)
	IPI00018534,IPI00020101,IPI00152906,IPI00303133,IPI00329665,IPI00554798,IPI00719084,IPI00794461	Histone H2B type 1-L	11	24	0.95	37.6	40.3	2.85	890.98	1779.94	2	1781.83	-0.8785	2	K	AMGIMNSFVNDIFER	I	M2: Oxidation (+16.00), M5: Oxidation (+16.00), R15: 13C6 (+6.02)	TRUE	IPI00003935,IPI00152785,IPI00220403	File: 210907_AB_1.19_IDASET1.wiff, Sample: AB_1.19_IDA041 (sample number 1), Elution: 20.55 to 20.69 min, Period: 1, Cycle(s): 576, 578 (Experiment 4)
	IPI00018534,IPI00020101,IPI00152906,IPI00303133,IPI00329665,IPI00554798,IPI00719084,IPI00794461	Histone H2B type 1-L	11	24	0.95	46	40.3	2.85	890.988	1779.96	2	1781.83	-0.8621	2	K	AMGIMNSFVNDIFER	I	M2: Oxidation (+16.00), M5: Oxidation (+16.00), R15: 13C6 (+6.02)	TRUE	IPI00003935,IPI00152785,IPI00220403	File: 210907_AB_1.20_IDASET1.wiff, Sample: AB_1.20_IDA043 (sample number 1), Elution: 20.56 min, Period: 1, Cycle(s): 589 (Experiment 4)
	IPI00018534,IPI00020101,IPI00152906,IPI00303133,IPI00329665,IPI00554798,IPI00719084,IPI00794461	Histone H2B type 1-L	11	24	0.95	36.3	40.3	5.96	890.988	1779.96	2	1781.83	-0.861	2	K	AMGIMNSFVNDIFER	I	M2: Oxidation (+16.00), M5: Oxidation (+16.00), R15: 13C6 (+6.02)	TRUE	IPI00003935,IPI00152785,IPI00220403	File: 210907_AB_1.22_IDASET1.wiff, Sample: AB_1.22_IDA047 (sample number 1), Elution: 20.58 to 20.65 min, Period: 1, Cycle(s): 602-603 (Experiment 4)
	IPI00018534,IPI00020101,IPI00152906,IPI00303133,IPI00329665,IPI00554798,IPI00719084,IPI00794461	Histone H2B type 1-L	11	24	0.95	45	40.3	2.47	891.002	1779.99	2	1781.83	-0.8337	2	K	AMGIMNSFVNDIFER	I	M2: Oxidation (+16.00), M5: Oxidation (+16.00), R15: 13C6 (+6.02)	TRUE	IPI00003935,IPI00152785,IPI00220403	File: 210907_AB_1.25_IDASET1.wiff, Sample: AB_1.25_IDA053 (sample number 1), Elution: 20.44 to 20.75 min, Period: 1, Cycle(s): 583, 585, 587-588 (Experiment 3)
	IPI00018534,IPI00020101,IPI00152906,IPI00303133,IPI00329665,IPI00554798,IPI00719084,IPI00794461	Histone H2B type 1-L	11	24	0.95	38.1	40.3	3.2	891.017	1780.02	2	1781.83	-0.8031	2	K	AMGIMNSFVNDIFER	I	M2: Oxidation (+16.00), M5: Oxidation (+16.00), R15: 13C6 (+6.02)	TRUE	IPI00003935,IPI00152785,IPI00220403	File: 210907_AB_1.23_IDASET1.wiff, Sample: AB_1.23_IDA049 (sample number 1), Elution: 20.47 to 20.55 min, Period: 1, Cycle(s): 608-609 (Experiment 3)
	IPI00018534,IPI00020101,IPI00152906,IPI00303133,IPI00329665,IPI00554798,IPI00719084,IPI00794461	Histone H2B type 1-L	11	24	0.95	32.5	40.3	3.19	891.04	1780.07	2	1781.83	-0.7566	2	K	AMGIMNSFVNDIFER	I	M2: Oxidation (+16.00), M5: Oxidation (+16.00), R15: 13C6 (+6.02)	TRUE	IPI00003935,IPI00152785,IPI00220403	File: 210907_AB_1.24_IDASET1.wiff, Sample: AB_1.24_IDA051 (sample number 1), Elution: 20.48 min, Period: 1, Cycle(s): 606 (Experiment 3)
	IPI00018534,IPI00020101,IPI00152906,IPI00303133,IPI00329665,IPI00554798,IPI00719084,IPI00794461	Histone H2B type 1-L	11	24	0.95	69.7	40.3	3.51	891.456	1780.9	2	1781.83	0.0741	2	K	AMGIMNSFVNDIFER	I	M2: Oxidation (+16.00), M5: Oxidation (+16.00), R15: 13C6 (+6.02)	TRUE	IPI00003935,IPI00152785,IPI00220403	File: 210907_AB_1.24_IDASET1.wiff, Sample: AB_1.24_IDA051 (sample number 1), Elution: 18.42 to 18.73 min, Period: 1, Cycle(s): 573 (Experiment 3), 572, 577 (Experiment 4)
	IPI00018534,IPI00020101,IPI00152906,IPI00303133,IPI00329665,IPI00554798,IPI00719084,IPI00794461	Histone H2B type 1-L	11	24	0.95	35	40.3	2.72	891.466	1780.92	2	1781.83	0.09387	2	K	AMGIMNSFVNDIFER	I	M2: Oxidation (+16.00), M5: Oxidation (+16.00), R15: 13C6 (+6.02)	TRUE	IPI00003935,IPI00152785,IPI00220403	File: 210907_AB_1.24_IDASET1.wiff, Sample: AB_1.24_IDA051 (sample number 1), Elution: 20.43 min, Period: 1, Cycle(s): 605 (Experiment 4)
	IPI00018534,IPI00020101,IPI00152906,IPI00303133,IPI00329665,IPI00554798,IPI00719084,IPI00794461	Histone H2B type 1-L	11	24	0.95	64	40.3	5.48	891.508	1781	2	1781.83	0.1777	2	K	AMGIMNSFVNDIFER	I	M2: Oxidation (+16.00), M5: Oxidation (+16.00), R15: 13C6 (+6.02)	TRUE	IPI00003935,IPI00152785,IPI00220403	File: 210907_AB_1.25_IDASET1.wiff, Sample: AB_1.25_IDA053 (sample number 1), Elution: 18.39 to 18.72 min, Period: 1, Cycle(s): 555, 557-558 (Experiment 3), 553 (Experiment 4)
	IPI00018534,IPI00020101,IPI00152906,IPI00303133,IPI00329665,IPI00554798,IPI00719084,IPI00794461	Histone H2B type 1-L	11	24	0.95	38.6	40.3	4.8	594.738	1781.19	3	1781.83	0.3694	2	K	AMGIMNSFVNDIFER	I	M2: Oxidation (+16.00), M5: Oxidation (+16.00), R15: 13C6 (+6.02)	TRUE	IPI00003935,IPI00152785,IPI00220403	File: 210907_AB_1.25_IDASET1.wiff, Sample: AB_1.25_IDA053 (sample number 1), Elution: 20.49 to 20.62 min, Period: 1, Cycle(s): 584, 586 (Experiment 3)
	IPI00018534,IPI00020101,IPI00152906,IPI00303133,IPI00329665,IPI00554798,IPI00719084,IPI00794461	Histone H2B type 1-L	11	24	0.95	24.4	41.3	2.33	633.356	1264.7	2	1265.64	0.062049	2	R	KESYSVYVYK	V		TRUE	-	File: 210907_AB_1.24_IDASET1.wiff, Sample: AB_1.24_IDA051 (sample number 1), Elution: 10.1 to 10.17 min, Period: 1, Cycle(s): 437-438 (Experiment 4)
	IPI00018534,IPI00020101,IPI00152906,IPI00303133,IPI00329665,IPI00554798,IPI00719084,IPI00794461	Histone H2B type 1-L	11	24	0.95	32.3	41.3	3.46	633.368	1264.72	2	1265.64	0.086156	2	R	KESYSVYVYK	V		TRUE	-	File: 210907_AB_1.25_IDASET1.wiff, Sample: AB_1.25_IDA053 (sample number 1), Elution: 10.06 to 10.11 min, Period: 1, Cycle(s): 419 (Experiment 3), 418 (Experiment 4)
	IPI00018534,IPI00020101,IPI00152906,IPI00303133,IPI00329665,IPI00554798,IPI00719084,IPI00794461	Histone H2B type 1-L	11	24	0.95	42.6	41.5	0.174	477.344	952.671	2	953.604	0.07532	2	R	LLLPGELAK	H		TRUE	IPI00003935,IPI00152785,IPI00220403	File: 210907_AB_1.20_IDASET1.wiff, Sample: AB_1.20_IDA043 (sample number 1), Elution: 16.39 to 16.46 min, Period: 1, Cycle(s): 529-530 (Experiment 3)
	IPI00018534,IPI00020101,IPI00152906,IPI00303133,IPI00329665,IPI00554798,IPI00719084,IPI00794461	Histone H2B type 1-L	11	24	0.95	35.7	41.5	0.328	477.351	952.686	2	953.604	0.09015	2	R	LLLPGELAK	H		TRUE	IPI00003935,IPI00152785,IPI00220403	File: 210907_AB_1.18_IDASET1.wiff, Sample: AB_1.18_IDA039 (sample number 1), Elution: 16.36 to 16.44 min, Period: 1, Cycle(s): 521 (Experiment 3), 522 (Experiment 4)
	IPI00018534,IPI00020101,IPI00152906,IPI00303133,IPI00329665,IPI00554798,IPI00719084,IPI00794461	Histone H2B type 1-L	11	24	0.94	32.1	41.5	0.387	477.383	952.75	2	953.604	0.1537	2	R	LLLPGELAK	H		TRUE	IPI00003935,IPI00152785,IPI00220403	File: 210907_AB_1.24_IDASET1.wiff, Sample: AB_1.24_IDA051 (sample number 1), Elution: 16.53 min, Period: 1, Cycle(s): 538 (Experiment 3)
	IPI00018534,IPI00020101,IPI00152906,IPI00303133,IPI00329665,IPI00554798,IPI00719084,IPI00794461	Histone H2B type 1-L	11	24	0.907	34	41.5	0.201	477.416	952.816	2	953.604	0.2198	2	R	LLLPGELAK	H		TRUE	IPI00003935,IPI00152785,IPI00220403	File: 210907_AB_1.23_IDASET1.wiff, Sample: AB_1.23_IDA049 (sample number 1), Elution: 16.22 to 16.56 min, Period: 1, Cycle(s): 551 (Experiment 3), 547, 552 (Experiment 4)
	IPI00018534,IPI00020101,IPI00152906,IPI00303133,IPI00329665,IPI00554798,IPI00719084,IPI00794461	Histone H2B type 1-L	11	24	0.936	30.9	41.7	0.409	568.867	1135.72	2	1137.55	-0.8204	2	K	ESYSVYVYK	V		TRUE	-	File: 210907_AB_1.23_IDASET1.wiff, Sample: AB_1.23_IDA049 (sample number 1), Elution: 11.99 min, Period: 1, Cycle(s): 483 (Experiment 4)
	IPI00018534,IPI00020101,IPI00152906,IPI00303133,IPI00329665,IPI00554798,IPI00719084,IPI00794461	Histone H2B type 1-L	11	24	0.938	32	41.5	0.377	569.322	1136.63	2	1137.55	0.09021	2	K	ESYSVYVYK	V		TRUE	-	File: 210907_AB_1.25_IDASET1.wiff, Sample: AB_1.25_IDA053 (sample number 1), Elution: 11.89 to 12.15 min, Period: 1, Cycle(s): 446-447, 451 (Experiment 3)
	IPI00018534,IPI00020101,IPI00152906,IPI00303133,IPI00329665,IPI00554798,IPI00719084,IPI00794461	Histone H2B type 1-L	11	24	0.95	31.7	41.5	0.553	569.327	1136.64	2	1137.55	0.09924	2	K	ESYSVYVYK	V		TRUE	-	File: 210907_AB_1.23_IDASET1.wiff, Sample: AB_1.23_IDA049 (sample number 1), Elution: 11.92 min, Period: 1, Cycle(s): 482 (Experiment 4)
	IPI00018534,IPI00020101,IPI00152906,IPI00303133,IPI00329665,IPI00554798,IPI00719084,IPI00794461	Histone H2B type 1-L	11	24	0.914	0	0	3.26	576.311	1150.61	2	1151.57	0.045155	2	K	QVHPDTGISSK	A	n-term: Pyro-cmC (-17.03)	TRUE	IPI00003935,IPI00152785,IPI00220403	File: 210907_AB_1.24_IDASET1.wiff, Sample: AB_1.24_IDA051 (sample number 1), Elution: 8.46 to 8.57 min, Period: 1, Cycle(s): 414 (Experiment 3), 412 (Experiment 4)
	IPI00018534,IPI00020101,IPI00152906,IPI00303133,IPI00329665,IPI00554798,IPI00719084,IPI00794461	Histone H2B type 1-L	11	24	0.95	21.8	40.8	1.37	491.981	1472.92	3	1473.84	0.08582	2	R	STITSREIQTAVR	L	R6: 13C6 (+6.02), R13: 13C6 (+6.02)	TRUE	IPI00003935,IPI00152785,IPI00220403	File: 210907_AB_1.24_IDASET1.wiff, Sample: AB_1.24_IDA051 (sample number 1), Elution: 9.81 to 9.88 min, Period: 1, Cycle(s): 433-434 (Experiment 3)
	IPI00018534,IPI00020101,IPI00152906,IPI00303133,IPI00329665,IPI00554798,IPI00719084,IPI00794461	Histone H2B type 1-L	11	24	0.95	29.2	40.9	3.39	754.826	1507.64	2	1508.84	-0.199	2	K	VLKQVHPDTGISSK	A		TRUE	IPI00003935,IPI00152785,IPI00220403	File: 210907_AB_1.25_IDASET1.wiff, Sample: AB_1.25_IDA053 (sample number 1), Elution: 7.88 min, Period: 1, Cycle(s): 384 (Experiment 4)
	IPI00018534,IPI00020101,IPI00152906,IPI00303133,IPI00329665,IPI00554798,IPI00719084,IPI00794461	Histone H2B type 1-L	11	24	0.905	20.3	40.9	1.01	503.643	1507.91	3	1508.84	0.06921	2	K	VLKQVHPDTGISSK	A		TRUE	IPI00003935,IPI00152785,IPI00220403	File: 210907_AB_1.24_IDASET1.wiff, Sample: AB_1.24_IDA051 (sample number 1), Elution: 7.82 to 7.89 min, Period: 1, Cycle(s): 403-404 (Experiment 3)
	IPI00018534,IPI00020101,IPI00152906,IPI00303133,IPI00329665,IPI00554798,IPI00719084,IPI00794461	Histone H2B type 1-L	11	24	0.95	22.3	40.9	2.92	503.678	1508.01	3	1508.84	0.1753	2	K	VLKQVHPDTGISSK	A		TRUE	IPI00003935,IPI00152785,IPI00220403	File: 210907_AB_1.25_IDASET1.wiff, Sample: AB_1.25_IDA053 (sample number 1), Elution: 7.86 to 7.93 min, Period: 1, Cycle(s): 384-385 (Experiment 3)
	IPI00219365	Moesin	10	14	0.95	42.6	41.6	0.319	555.836	1109.66	2	1110.6	0.05957	2	K	IGFPWSEIR	N	R9: 13C6 (+6.02)	TRUE	IPI00746388	File: 210907_AB_1.06_IDASET1.wiff, Sample: AB_1.06_IDA015 (sample number 1), Elution: 20.38 to 20.46 min, Period: 1, Cycle(s): 597-598 (Experiment 4)
	IPI00219365	Moesin	10	14	0.95	37.5	41.6	0.377	555.849	1109.68	2	1110.6	0.086156	2	K	IGFPWSEIR	N	R9: 13C6 (+6.02)	TRUE	IPI00746388	File: 210907_AB_1.10_IDASET1.wiff, Sample: AB_1.10_IDA023 (sample number 1), Elution: 20.4 to 20.47 min, Period: 1, Cycle(s): 574-575 (Experiment 3)
	IPI00219365	Moesin	10	14	0.933	35.1	41.6	0.26	555.878	1109.74	2	1110.6	0.144	2	K	IGFPWSEIR	N	R9: 13C6 (+6.02)	TRUE	IPI00746388	File: 210907_AB_1.11_IDASET1.wiff, Sample: AB_1.11_IDA025 (sample number 1), Elution: 20.32 to 20.51 min, Period: 1, Cycle(s): 575-576 (Experiment 3), 573 (Experiment 4)
	IPI00219365	Moesin	10	14	0.95	44.1	41.5	0.886	477.263	952.51	2	953.519	-0.0004273	2	R	ISQLEMAR	Q	R8: 13C6 (+6.02)	TRUE	-	File: 210907_AB_1.10_IDASET1.wiff, Sample: AB_1.10_IDA023 (sample number 1), Elution: 9.9 min, Period: 1, Cycle(s): 422 (Experiment 3)
	IPI00219365	Moesin	10	14	0.95	59.2	41.5	1.46	477.276	952.536	2	953.519	0.025249	2	R	ISQLEMAR	Q	R8: 13C6 (+6.02)	TRUE	-	File: 210907_AB_1.11_IDASET1.wiff, Sample: AB_1.11_IDA025 (sample number 1), Elution: 9.88 to 9.95 min, Period: 1, Cycle(s): 422-423 (Experiment 3)
	IPI00219365	Moesin	10	14	0.95	53.8	41.5	1.68	485.303	968.591	2	969.514	0.085056	2	R	ISQLEMAR	Q	M6: Oxidation (+16.00), R8: 13C6 (+6.02)	TRUE	-	File: 210907_AB_1.10_IDASET1.wiff, Sample: AB_1.10_IDA023 (sample number 1), Elution: 7.77 min, Period: 1, Cycle(s): 390 (Experiment 4)
	IPI00219365	Moesin	10	14	0.95	46.6	40.7	1.59	514.971	1541.89	3	1542.83	0.066256	2	R	GMLREDAVLEYLK	I	R4: 13C6 (+6.02)	TRUE	-	File: 210907_AB_1.10_IDASET1.wiff, Sample: AB_1.10_IDA023 (sample number 1), Elution: 18.38 min, Period: 1, Cycle(s): 545 (Experiment 3)
	IPI00219365	Moesin	10	14	0.95	29.7	41.7	1.54	526.327	1050.64	2	1051.58	0.061755	2	K	ALTSELANAR	D	R10: 13C6 (+6.02)	TRUE	-	File: 210907_AB_1.10_IDASET1.wiff, Sample: AB_1.10_IDA023 (sample number 1), Elution: 10.59 min, Period: 1, Cycle(s): 432 (Experiment 3)
	IPI00219365	Moesin	10	14	0.95	28.9	41.6	0.854	526.859	1051.7	2	1051.58	1.126	2	K	ALTSELANAR	D	R10: 13C6 (+6.02)	TRUE	-	File: 210907_AB_1.10_IDASET1.wiff, Sample: AB_1.10_IDA023 (sample number 1), Elution: 10.54 min, Period: 1, Cycle(s): 431 (Experiment 4)
	IPI00219365	Moesin	10	14	0.95	39.1	41.7	1.08	595.819	1189.62	2	1190.57	0.057253	2	K	AQMVQEDLEK	T		TRUE	-	File: 210907_AB_1.10_IDASET1.wiff, Sample: AB_1.10_IDA023 (sample number 1), Elution: 9.5 to 9.57 min, Period: 1, Cycle(s): 416-417 (Experiment 4)
	IPI00219365	Moesin	10	14	0.95	44.4	41.6	1.66	603.802	1205.59	2	1206.57	0.02856	2	K	AQMVQEDLEK	T	M3: Oxidation (+16.00)	TRUE	-	File: 210907_AB_1.11_IDASET1.wiff, Sample: AB_1.11_IDA025 (sample number 1), Elution: 8.08 min, Period: 1, Cycle(s): 395 (Experiment 4)
	IPI00219365	Moesin	10	14	0.95	29.8	41.5	1.75	594.877	1187.74	2	1188.62	0.1312	2	K	APDFVFYAPR	L	R10: 13C6 (+6.02)	TRUE	IPI00746388	File: 210907_AB_1.10_IDASET1.wiff, Sample: AB_1.10_IDA023 (sample number 1), Elution: 17.75 to 17.91 min, Period: 1, Cycle(s): 536 (Experiment 3), 538 (Experiment 4)
	IPI00219365	Moesin	10	14	0.95	40.6	41.9	0.886	481.273	960.53	2	961.572	-0.03491	2	R	KESPLLFK	F		TRUE	-	File: 210907_AB_1.10_IDASET1.wiff, Sample: AB_1.10_IDA023 (sample number 1), Elution: 11.36 min, Period: 1, Cycle(s): 443 (Experiment 4)
	IPI00219365	Moesin	10	14	0.95	30.8	41.9	0.482	481.329	960.643	2	961.572	0.07819	2	R	KESPLLFK	F		TRUE	-	File: 210907_AB_1.11_IDASET1.wiff, Sample: AB_1.11_IDA025 (sample number 1), Elution: 11.29 to 11.37 min, Period: 1, Cycle(s): 443 (Experiment 3), 444 (Experiment 4)
	IPI00015953	Isoform 1 of Nucleolar RNA helicase 2	7	12	0.95	31.2	41.6	0.699	585.947	1169.88	2	1170.73	0.1558	2	R	APQVLVLAPTR	E	R11: 13C6 (+6.02)	TRUE	-	File: 210907_AB_1.01_IDASET1.wiff, Sample: AB_1.01_IDA005 (sample number 1), Elution: 15.18 to 15.27 min, Period: 1, Cycle(s): 532, 534 (Experiment 3)
	IPI00015953	Isoform 1 of Nucleolar RNA helicase 2	7	12	0.95	20	40.1	2.64	922.905	1843.79	2	1845.94	-1.142	2	R	WQLSVATEQPELEGPR	E	R16: 13C6 (+6.02)	TRUE	-	File: 210907_AB_1.09_IDASET1.wiff, Sample: AB_1.09_IDA021 (sample number 1), Elution: 17.34 min, Period: 1, Cycle(s): 533 (Experiment 3)
	IPI00015953	Isoform 1 of Nucleolar RNA helicase 2	7	12	0.95	30.3	41.7	0.745	564.347	1126.68	2	1127.67	0.01856	2	R	IGVPSATEIIK	A		TRUE	-	File: 210907_AB_1.11_IDASET1.wiff, Sample: AB_1.11_IDA025 (sample number 1), Elution: 15.57 min, Period: 1, Cycle(s): 505 (Experiment 4)
	IPI00015953	Isoform 1 of Nucleolar RNA helicase 2	7	12	0.95	30.5	41.7	0.638	564.372	1126.73	2	1127.67	0.06787	2	R	IGVPSATEIIK	A		TRUE	-	File: 210907_AB_1.03_IDASET1.wiff, Sample: AB_1.03_IDA009 (sample number 1), Elution: 15.34 to 15.63 min, Period: 1, Cycle(s): 522, 526 (Experiment 4)
	IPI00015953	Isoform 1 of Nucleolar RNA helicase 2	7	12	0.95	25.9	41.7	1.33	564.381	1126.75	2	1127.67	0.086553	2	R	IGVPSATEIIK	A		TRUE	-	File: 210907_AB_1.05_IDASET1.wiff, Sample: AB_1.05_IDA013 (sample number 1), Elution: 15.6 min, Period: 1, Cycle(s): 521 (Experiment 4)
	IPI00015953	Isoform 1 of Nucleolar RNA helicase 2	7	12	0.95	28.3	41.7	1.18	564.429	1126.84	2	1127.67	0.1831	2	R	IGVPSATEIIK	A		TRUE	-	File: 210907_AB_1.02_IDASET1.wiff, Sample: AB_1.02_IDA007 (sample number 1), Elution: 15.65 min, Period: 1, Cycle(s): 514 (Experiment 4)
	IPI00015953	Isoform 1 of Nucleolar RNA helicase 2	7	12	0.95	30.4	39.7	3.3	661	1979.98	3	1980.93	0.053954	2	K	SDKTEEIAEEEETVFPK	A		TRUE	-	File: 210907_AB_1.09_IDASET1.wiff, Sample: AB_1.09_IDA021 (sample number 1), Elution: 14.39 min, Period: 1, Cycle(s): 490 (Experiment 4)
	IPI00015953	Isoform 1 of Nucleolar RNA helicase 2	7	12	0.95	51.5	42	1.59	460.278	918.54	2	919.567	-0.01959	2	R	AAVIGDVIR	V	R9: 13C6 (+6.02)	TRUE	-	File: 210907_AB_1.09_IDASET1.wiff, Sample: AB_1.09_IDA021 (sample number 1), Elution: 13.42 min, Period: 1, Cycle(s): 476 (Experiment 4)
	IPI00015953	Isoform 1 of Nucleolar RNA helicase 2	7	12	0.95	19.2	41.3	2.14	633.429	1264.84	2	1265.71	0.1356	2	K	TFSFAIPLIEK	L		TRUE	-	File: 210907_AB_1.08_IDASET1.wiff, Sample: AB_1.08_IDA019 (sample number 1), Elution: 23.43 to 23.48 min, Period: 1, Cycle(s): 624-625 (Experiment 3)
	IPI00015953	Isoform 1 of Nucleolar RNA helicase 2	7	12	0.95	35.1	41.3	1.32	633.45	1264.88	2	1265.71	0.1774	2	K	TFSFAIPLIEK	L		TRUE	-	File: 210907_AB_1.10_IDASET1.wiff, Sample: AB_1.10_IDA023 (sample number 1), Elution: 23.49 min, Period: 1, Cycle(s): 617 (Experiment 3)
	IPI00015953	Isoform 1 of Nucleolar RNA helicase 2	7	12	0.95	19.3	41.3	3.02	633.457	1264.9	2	1265.71	0.1916	2	K	TFSFAIPLIEK	L		TRUE	-	File: 210907_AB_1.09_IDASET1.wiff, Sample: AB_1.09_IDA021 (sample number 1), Elution: 23.34 to 23.42 min, Period: 1, Cycle(s): 619-620 (Experiment 3)
	IPI00015953	Isoform 1 of Nucleolar RNA helicase 2	7	12	0.95	28.9	41.5	1.02	610.948	1219.88	2	1220.7	0.1837	2	R	GVTFLFPIQAK	T		TRUE	-	File: 210907_AB_1.04_IDASET1.wiff, Sample: AB_1.04_IDA011 (sample number 1), Elution: 21.58 to 21.64 min, Period: 1, Cycle(s): 609 (Experiment 3), 608 (Experiment 4)
	IPI00453473	Histone H4	7	11	0.95	46.8	40.7	1.33	497.008	1488	3	1488.82	0.188	2	K	TVTAMDVVYALKR	Q	M5: Oxidation (+16.00), R13: 13C6 (+6.02)	TRUE	-	File: 210907_AB_1.27_IDASET1.wiff, Sample: AB_1.27_IDA057 (sample number 1), Elution: 14.99 to 15.3 min, Period: 1, Cycle(s): 519, 522-523 (Experiment 3), 517 (Experiment 4)
	IPI00453473	Histone H4	7	11	0.95	39.1	40.6	0.509	528.734	1583.18	3	1583.91	0.2742	2	R	ISGLIYEETRGVLK	V	R10: 13C6 (+6.02)	TRUE	-	File: 210907_AB_1.25_IDASET1.wiff, Sample: AB_1.25_IDA053 (sample number 1), Elution: 16 to 16.06 min, Period: 1, Cycle(s): 512-513 (Experiment 4)
	IPI00453473	Histone H4	7	11	0.95	37.4	41.3	0.854	666.427	1330.84	2	1331.77	0.072549	2	R	DNIQGITKPAIR	R	R12: 13C6 (+6.02)	TRUE	-	File: 210907_AB_1.27_IDASET1.wiff, Sample: AB_1.27_IDA057 (sample number 1), Elution: 10.57 to 10.64 min, Period: 1, Cycle(s): 439-440 (Experiment 4)
	IPI00453473	Histone H4	7	11	0.95	42.7	41.3	2.66	666.433	1330.85	2	1331.77	0.08365	2	R	DNIQGITKPAIR	R	R12: 13C6 (+6.02)	TRUE	-	File: 210907_AB_1.26_IDASET1.wiff, Sample: AB_1.26_IDA055 (sample number 1), Elution: 10.59 to 10.64 min, Period: 1, Cycle(s): 434-435 (Experiment 3)
	IPI00453473	Histone H4	7	11	0.95	37.7	41.8	1.38	567.814	1133.61	2	1134.54	0.077856	2	R	DAVTYTEHAK	R		TRUE	-	File: 210907_AB_1.25_IDASET1.wiff, Sample: AB_1.25_IDA053 (sample number 1), Elution: 7.12 to 7.19 min, Period: 1, Cycle(s): 373-374 (Experiment 3)
	IPI00453473	Histone H4	7	11	0.95	53	41.8	0.377	498.303	994.59	2	995.599	-0.0007935	2	K	VFLENVIR	D	R8: 13C6 (+6.02)	TRUE	-	File: 210907_AB_1.22_IDASET1.wiff, Sample: AB_1.22_IDA047 (sample number 1), Elution: 16.83 to 16.88 min, Period: 1, Cycle(s): 546 (Experiment 3), 547 (Experiment 4)
	IPI00453473	Histone H4	7	11	0.95	41.1	41.8	1.19	498.352	994.689	2	995.599	0.098249	2	K	VFLENVIR	D	R8: 13C6 (+6.02)	TRUE	-	File: 210907_AB_1.23_IDASET1.wiff, Sample: AB_1.23_IDA049 (sample number 1), Elution: 16.96 min, Period: 1, Cycle(s): 558 (Experiment 4)
	IPI00453473	Histone H4	7	11	0.95	46.8	41.8	0.319	498.386	994.756	2	995.599	0.1657	2	K	VFLENVIR	D	R8: 13C6 (+6.02)	TRUE	-	File: 210907_AB_1.26_IDASET1.wiff, Sample: AB_1.26_IDA055 (sample number 1), Elution: 16.86 to 16.92 min, Period: 1, Cycle(s): 536 (Experiment 3), 535 (Experiment 4)
	IPI00453473	Histone H4	7	11	0.944	21.8	41.7	1.32	593.859	1185.7	2	1186.64	0.067753	2	R	ISGLIYEETR	G	R10: 13C6 (+6.02)	TRUE	-	File: 210907_AB_1.25_IDASET1.wiff, Sample: AB_1.25_IDA053 (sample number 1), Elution: 13.03 to 13.08 min, Period: 1, Cycle(s): 465-466 (Experiment 3)
	IPI00453473	Histone H4	7	11	0.95	36.8	41.7	1	593.869	1185.72	2	1186.64	0.089251	2	R	ISGLIYEETR	G	R10: 13C6 (+6.02)	TRUE	-	File: 210907_AB_1.26_IDASET1.wiff, Sample: AB_1.26_IDA055 (sample number 1), Elution: 13.12 to 13.19 min, Period: 1, Cycle(s): 473-474 (Experiment 3)
	IPI00453473	Histone H4	7	11	0.95	18.6	41.9	2.52	531.282	1060.55	2	1061.55	0.0081757	2	R	QGRTLYGFGG	-	R3: 13C6 (+6.02)	TRUE	-	File: 210907_AB_1.27_IDASET1.wiff, Sample: AB_1.27_IDA057 (sample number 1), Elution: 12.95 to 13.24 min, Period: 1, Cycle(s): 479-480, 483 (Experiment 3), 484 (Experiment 4)
	IPI00479217,IPI00644079	heterogeneous nuclear ribonucleoprotein U isoform b	8	10	0.95	27.6	41.8	1.47	568.305	1134.6	2	1135.55	0.053954	2	K	MCLFAGFQR	K	R9: 13C6 (+6.02)	TRUE	-	File: 210907_AB_1.08_IDASET1.wiff, Sample: AB_1.08_IDA019 (sample number 1), Elution: 18.49 min, Period: 1, Cycle(s): 552 (Experiment 3)
	IPI00479217,IPI00644079	heterogeneous nuclear ribonucleoprotein U isoform b	8	10	0.95	26.2	41.8	1.2	568.362	1134.71	2	1135.55	0.1665	2	K	MCLFAGFQR	K	R9: 13C6 (+6.02)	TRUE	-	File: 210907_AB_1.08_IDASET1.wiff, Sample: AB_1.08_IDA019 (sample number 1), Elution: 18.44 min, Period: 1, Cycle(s): 551 (Experiment 4)
	IPI00479217,IPI00644079	heterogeneous nuclear ribonucleoprotein U isoform b	8	10	0.95	33.4	41.8	1.68	568.367	1134.72	2	1135.55	0.1781	2	K	MCLFAGFQR	K	R9: 13C6 (+6.02)	TRUE	-	File: 210907_AB_1.01_IDASET1.wiff, Sample: AB_1.01_IDA005 (sample number 1), Elution: 18.63 to 18.71 min, Period: 1, Cycle(s): 583-584 (Experiment 4)
	IPI00479217,IPI00644079	heterogeneous nuclear ribonucleoprotein U isoform b	8	10	0.95	34.4	40.6	1.37	827.09	1652.16	2	1653.87	-0.694	2	R	NFILDQTNVSAAAQR	R	R15: 13C6 (+6.02)	TRUE	-	File: 210907_AB_1.08_IDASET1.wiff, Sample: AB_1.08_IDA019 (sample number 1), Elution: 15.02 min, Period: 1, Cycle(s): 502 (Experiment 3)
	IPI00479217,IPI00644079	heterogeneous nuclear ribonucleoprotein U isoform b	8	10	0.95	47.9	40.7	2.77	552.059	1653.15	3	1653.87	0.2971	2	R	NFILDQTNVSAAAQR	R	R15: 13C6 (+6.02)	TRUE	-	File: 210907_AB_1.08_IDASET1.wiff, Sample: AB_1.08_IDA019 (sample number 1), Elution: 15.11 min, Period: 1, Cycle(s): 503 (Experiment 4)
	IPI00479217,IPI00644079	heterogeneous nuclear ribonucleoprotein U isoform b	8	10	0.95	29.6	41.9	0.482	474.321	946.626	2	947.599	0.03503	2	K	VTEKIPVR	H	R8: 13C6 (+6.02)	TRUE	-	File: 210907_AB_1.08_IDASET1.wiff, Sample: AB_1.08_IDA019 (sample number 1), Elution: 8.02 min, Period: 1, Cycle(s): 400 (Experiment 3)
	IPI00479217,IPI00644079	heterogeneous nuclear ribonucleoprotein U isoform b	8	10	0.95	45	41.1	0.0915	691.881	1381.75	2	1382.7	0.0542	2	K	YNILGTNTIMDK	M		TRUE	-	File: 210907_AB_1.08_IDASET1.wiff, Sample: AB_1.08_IDA019 (sample number 1), Elution: 16.55 to 16.64 min, Period: 1, Cycle(s): 524 (Experiment 3), 525 (Experiment 4)
	IPI00479217,IPI00644079	heterogeneous nuclear ribonucleoprotein U isoform b	8	10	0.95	39.1	41.9	0.181	525.309	1048.6	2	1048.54	1.067	2	K	NGQDLGVAFK	I		TRUE	-	File: 210907_AB_1.08_IDASET1.wiff, Sample: AB_1.08_IDA019 (sample number 1), Elution: 13.97 to 14.04 min, Period: 1, Cycle(s): 487-488 (Experiment 3)
	IPI00479217,IPI00644079	heterogeneous nuclear ribonucleoprotein U isoform b	8	10	0.95	19.6	39.1	1.72	734.923	2201.75	3	2203.08	-0.3286	2	K	HAAENPGKYNILGTNTIMDK	M	M18: Oxidation (+16.00)	TRUE	-	File: 210907_AB_1.08_IDASET1.wiff, Sample: AB_1.08_IDA019 (sample number 1), Elution: 11.56 min, Period: 1, Cycle(s): 452 (Experiment 3)
	IPI00479217,IPI00644079	heterogeneous nuclear ribonucleoprotein U isoform b	8	10	0.95	41.7	40.5	2.8	860.565	1719.11	2	1720.93	-0.811	2	K	SSGPTSLFAVTVAPPGAR	Q	R18: 13C6 (+6.02)	TRUE	-	File: 210907_AB_1.08_IDASET1.wiff, Sample: AB_1.08_IDA019 (sample number 1), Elution: 19.35 min, Period: 1, Cycle(s): 564 (Experiment 4)
	IPI00013452	glutamyl-prolyl tRNA synthetase	8	10	0.95	42.6	42	1.16	486.79	971.564	2	972.503	0.068354	2	K	SCQFVAVR	R	R8: 13C6 (+6.02)	TRUE	-	File: 210907_AB_1.05_IDASET1.wiff, Sample: AB_1.05_IDA013 (sample number 1), Elution: 10.18 min, Period: 1, Cycle(s): 442 (Experiment 3)
	IPI00013452	glutamyl-prolyl tRNA synthetase	8	10	0.95	72.2	41.9	1.39	474.807	947.598	2	948.557	0.048256	2	R	VAVQGDVVR	E	R9: 13C6 (+6.02)	TRUE	-	File: 210907_AB_1.06_IDASET1.wiff, Sample: AB_1.06_IDA015 (sample number 1), Elution: 8.69 min, Period: 1, Cycle(s): 421 (Experiment 3)
	IPI00013452	glutamyl-prolyl tRNA synthetase	8	10	0.95	59.7	41.9	1.59	474.835	947.655	2	948.557	0.1053	2	R	VAVQGDVVR	E	R9: 13C6 (+6.02)	TRUE	-	File: 210907_AB_1.05_IDASET1.wiff, Sample: AB_1.05_IDA013 (sample number 1), Elution: 8.8 min, Period: 1, Cycle(s): 422 (Experiment 3)
	IPI00013452	glutamyl-prolyl tRNA synthetase	8	10	0.95	35	42	0.658	475.351	948.686	2	948.557	1.136	2	R	VAVQGDVVR	E	R9: 13C6 (+6.02)	TRUE	-	File: 210907_AB_1.06_IDASET1.wiff, Sample: AB_1.06_IDA015 (sample number 1), Elution: 8.76 min, Period: 1, Cycle(s): 422 (Experiment 4) (Charge not auto determined)
	IPI00013452	glutamyl-prolyl tRNA synthetase	8	10	0.95	27.6	41.6	2.96	589.335	1176.65	2	1177.59	0.06946	2	K	FVELPGAEMGK	V		TRUE	-	File: 210907_AB_1.05_IDASET1.wiff, Sample: AB_1.05_IDA013 (sample number 1), Elution: 14.92 min, Period: 1, Cycle(s): 511 (Experiment 4)
	IPI00013452	glutamyl-prolyl tRNA synthetase	8	10	0.95	56.1	41.3	1.28	653.321	1304.63	2	1305.58	0.05701	2	K	GSQFGQSCCLR	A	R11: 13C6 (+6.02)	TRUE	-	File: 210907_AB_1.06_IDASET1.wiff, Sample: AB_1.06_IDA015 (sample number 1), Elution: 9.16 min, Period: 1, Cycle(s): 428 (Experiment 3)
	IPI00013452	glutamyl-prolyl tRNA synthetase	8	10	0.95	52.5	40.4	0.745	568.972	1703.89	3	1704.88	0.01843	2	K	THVADFAPEVAWVTR	S	R15: 13C6 (+6.02)	TRUE	-	File: 210907_AB_1.06_IDASET1.wiff, Sample: AB_1.06_IDA015 (sample number 1), Elution: 18.27 min, Period: 1, Cycle(s): 567 (Experiment 4) (Charge not auto determined)
	IPI00013452	glutamyl-prolyl tRNA synthetase	8	10	0.95	30.6	40.1	1.96	608.752	1823.23	3	1823.92	0.3213	2	K	KEENLADWYSQVITK	S		TRUE	-	File: 210907_AB_1.05_IDASET1.wiff, Sample: AB_1.05_IDA013 (sample number 1), Elution: 18.45 min, Period: 1, Cycle(s): 563 (Experiment 3)
	IPI00013452	glutamyl-prolyl tRNA synthetase	8	10	0.95	36.3	41.7	1.72	535.812	1069.61	2	1070.57	0.04785	2	K	QFIAAQGSSR	S	R10: 13C6 (+6.02)	TRUE	-	File: 210907_AB_1.06_IDASET1.wiff, Sample: AB_1.06_IDA015 (sample number 1), Elution: 8.37 min, Period: 1, Cycle(s): 416 (Experiment 4) (Charge not auto determined)
	IPI00013452	glutamyl-prolyl tRNA synthetase	8	10	0.95	49.6	41.7	1.03	535.816	1069.62	2	1070.57	0.055654	2	K	QFIAAQGSSR	S	R10: 13C6 (+6.02)	TRUE	-	File: 210907_AB_1.05_IDASET1.wiff, Sample: AB_1.05_IDA013 (sample number 1), Elution: 8.45 to 8.52 min, Period: 1, Cycle(s): 417-418 (Experiment 3)
	IPI00783128	Gamma filamin variant	8	8	0.95	57.2	41.9	0.796	532.314	1062.61	2	1063.56	0.060258	2	R	GAGGQGQLDVR	M	R11: 13C6 (+6.02)	TRUE	-	File: 210907_AB_1.03_IDASET1.wiff, Sample: AB_1.03_IDA009 (sample number 1), Elution: 7.9 min, Period: 1, Cycle(s): 413 (Experiment 3)
	IPI00783128	Gamma filamin variant	8	8	0.95	35.9	41.7	0.444	507.3	1012.59	2	1013.55	0.04572	2	K	IQQNTFTR	W	R8: 13C6 (+6.02)	FALSE	IPI00289334,IPI00333541,IPI00382696,IPI00382697,IPI00382700,IPI00477536,IPI00480131	File: 210907_AB_1.03_IDASET1.wiff, Sample: AB_1.03_IDA009 (sample number 1), Elution: 7.97 to 8.04 min, Period: 1, Cycle(s): 414-415 (Experiment 3)
	IPI00783128	Gamma filamin variant	8	8	0.95	44.9	41.7	0.42	507.326	1012.64	2	1013.55	0.096349	2	K	IQQNTFTR	W	R8: 13C6 (+6.02)	FALSE	IPI00289334,IPI00333541,IPI00382696,IPI00382697,IPI00382700,IPI00477536,IPI00480131	File: 210907_AB_1.04_IDASET1.wiff, Sample: AB_1.04_IDA011 (sample number 1), Elution: 8.04 min, Period: 1, Cycle(s): 413 (Experiment 3)
	IPI00783128	Gamma filamin variant	8	8	0.95	57.5	41.8	3.22	518.766	1035.52	2	1036.53	-0.005493	2	K	CSGPGLGAGVR	A	R11: 13C6 (+6.02)	TRUE	-	File: 210907_AB_1.03_IDASET1.wiff, Sample: AB_1.03_IDA009 (sample number 1), Elution: 8.79 min, Period: 1, Cycle(s): 426 (Experiment 4) (Charge not auto determined)
	IPI00783128	Gamma filamin variant	8	8	0.95	34.5	41.4	1.72	629.885	1257.76	2	1258.68	0.083253	2	R	AFGPGLEGGLVNK	A		TRUE	-	File: 210907_AB_1.03_IDASET1.wiff, Sample: AB_1.03_IDA009 (sample number 1), Elution: 14.85 min, Period: 1, Cycle(s): 515 (Experiment 4)
	IPI00783128	Gamma filamin variant	8	8	0.95	55.3	40.1	5.04	602.364	1804.07	3	1804.92	0.1605	2	R	ARVPQTFTVDCSQAGR	A	R2: 13C6 (+6.02), R16: 13C6 (+6.02)	TRUE	-	File: 210907_AB_1.03_IDASET1.wiff, Sample: AB_1.03_IDA009 (sample number 1), Elution: 10.4 min, Period: 1, Cycle(s): 450 (Experiment 3)
	IPI00783128	Gamma filamin variant	8	8	0.922	19.9	41.6	1.5	563.288	1124.56	2	1124.53	1.039	2	K	TPCEEVYVK	H		TRUE	-	File: 210907_AB_1.03_IDASET1.wiff, Sample: AB_1.03_IDA009 (sample number 1), Elution: 9.2 min, Period: 1, Cycle(s): 432 (Experiment 4)
	IPI00783128	Gamma filamin variant	8	8	0.95	60.2	41.8	2.77	472.258	942.501	2	943.531	-0.022058	2	R	LGSFGSITR	Q	R9: 13C6 (+6.02)	TRUE	-	File: 210907_AB_1.03_IDASET1.wiff, Sample: AB_1.03_IDA009 (sample number 1), Elution: 12.14 min, Period: 1, Cycle(s): 475 (Experiment 4) (Charge not auto determined)
	IPI00783128	Gamma filamin variant	8	8	0.95	28.1	41.5	1.51	598.699	1195.38	2	1196.57	-0.1772	2	R	VGVTEGCDPTR	V	R11: 13C6 (+6.02)	TRUE	-	File: 210907_AB_1.05_IDASET1.wiff, Sample: AB_1.05_IDA013 (sample number 1), Elution: 7.94 min, Period: 1, Cycle(s): 409 (Experiment 4) (Charge not auto determined)
	IPI00783128	Gamma filamin variant	8	8	0.95	57.3	41.5	4.54	598.804	1195.59	2	1196.57	0.03186	2	R	VGVTEGCDPTR	V	R11: 13C6 (+6.02)	TRUE	-	File: 210907_AB_1.03_IDASET1.wiff, Sample: AB_1.03_IDA009 (sample number 1), Elution: 7.92 min, Period: 1, Cycle(s): 413 (Experiment 4) (Charge not auto determined)
	IPI00783128	Gamma filamin variant	8	8	0.95	35.8	41.3	1.85	613.94	1225.86	2	1226.77	0.09915	2	R	LIALLEVLSQK	R		FALSE	IPI00289334,IPI00333541,IPI00382696,IPI00382697,IPI00382700,IPI00477536,IPI00480131	File: 210907_AB_1.04_IDASET1.wiff, Sample: AB_1.04_IDA011 (sample number 1), Elution: 24.9 to 24.97 min, Period: 1, Cycle(s): 660-661 (Experiment 4)
	IPI00783128	Gamma filamin variant	8	8	0.95	24.8	40.7	1.89	544.607	1630.8	3	1631.67	0.1301	2	K	IECDDKGDGSCDVR	Y	R14: 13C6 (+6.02)	FALSE	IPI00333541	File: 210907_AB_1.05_IDASET1.wiff, Sample: AB_1.05_IDA013 (sample number 1), Elution: 6.84 to 6.89 min, Period: 1, Cycle(s): 393-394 (Experiment 3)
	IPI00783128	Gamma filamin variant	8	8	0.95	35.9	40.7	0.921	544.623	1630.84	3	1631.67	0.1782	2	K	IECDDKGDGSCDVR	Y	R14: 13C6 (+6.02)	FALSE	IPI00333541	File: 210907_AB_1.04_IDASET1.wiff, Sample: AB_1.04_IDA011 (sample number 1), Elution: 6.79 to 6.84 min, Period: 1, Cycle(s): 394-395 (Experiment 3)
	IPI00783128	Gamma filamin variant	8	8	0.95	45.8	40.7	2.41	544.623	1630.85	3	1631.67	0.1802	2	K	IECDDKGDGSCDVR	Y	R14: 13C6 (+6.02)	FALSE	IPI00333541	File: 210907_AB_1.03_IDASET1.wiff, Sample: AB_1.03_IDA009 (sample number 1), Elution: 6.7 to 6.75 min, Period: 1, Cycle(s): 395-396 (Experiment 3)
	IPI00479145	Keratin, type I cytoskeletal 19	8	8	0.943	47.1	41.9	-0.0414	524.398	1046.78	2	1047.63	0.1627	2	R	IVLQIDNAR	L	R9: 13C6 (+6.02)	TRUE	IPI00554788,IPI00784347	File: 210907_AB_1.01_IDASET1.wiff, Sample: AB_1.01_IDA005 (sample number 1), Elution: 12.9 min, Period: 1, Cycle(s): 497 (Experiment 4)
	IPI00479145	Keratin, type I cytoskeletal 19	8	8	0.95	34	41.7	2.25	564.851	1127.69	2	1128.6	0.09473	2	R	LEQEIATYR	S	R9: 13C6 (+6.02)	TRUE	IPI00217963	File: 210907_AB_1.15_IDASET1.wiff, Sample: AB_1.15_IDA033 (sample number 1), Elution: 10.01 min, Period: 1, Cycle(s): 430 (Experiment 4)
	IPI00479145	Keratin, type I cytoskeletal 19	8	8	0.95	48.7	41.9	0.77	515.355	1028.69	2	1029.59	0.108	2	R	VLDELTLAR	T		TRUE	IPI00217963	File: 210907_AB_1.01_IDASET1.wiff, Sample: AB_1.01_IDA005 (sample number 1), Elution: 14.97 min, Period: 1, Cycle(s): 529 (Experiment 3)
	IPI00479145	Keratin, type I cytoskeletal 19	8	8	0.95	55.6	41.9	1.31	518.335	1034.65	2	1035.61	0.046357	2	R	VLDELTLAR	T	R9: 13C6 (+6.02)	TRUE	IPI00217963	File: 210907_AB_1.15_IDASET1.wiff, Sample: AB_1.15_IDA033 (sample number 1), Elution: 14.94 to 15.03 min, Period: 1, Cycle(s): 505 (Experiment 3), 506 (Experiment 4)
	IPI00479145	Keratin, type I cytoskeletal 19	8	8	0.95	53.6	41.6	1.5	563.811	1125.61	2	1126.56	0.051754	2	K	LTMQNLNDR	L	M3: Oxidation (+16.00), R9: 13C6 (+6.02)	TRUE	-	File: 210907_AB_1.15_IDASET1.wiff, Sample: AB_1.15_IDA033 (sample number 1), Elution: 7.54 min, Period: 1, Cycle(s): 393 (Experiment 4)
	IPI00479145	Keratin, type I cytoskeletal 19	8	8	0.95	34.7	39.9	1.2	635.655	1903.94	3	1904.9	0.05078	2	R	SLLEGQEDHYNNLSASK	V		TRUE	-	File: 210907_AB_1.15_IDASET1.wiff, Sample: AB_1.15_IDA033 (sample number 1), Elution: 11.11 to 11.17 min, Period: 1, Cycle(s): 447-448 (Experiment 3)
	IPI00479145	Keratin, type I cytoskeletal 19	8	8	0.95	51.2	41.4	1.04	622.84	1243.66	2	1243.65	1.018	2	R	ALEAANGELEVK	I		TRUE	-	File: 210907_AB_1.15_IDASET1.wiff, Sample: AB_1.15_IDA033 (sample number 1), Elution: 11.42 to 11.49 min, Period: 1, Cycle(s): 452-453 (Experiment 3)
	IPI00479145	Keratin, type I cytoskeletal 19	8	8	0.95	48.7	41.8	0.921	540.342	1078.67	2	1079.62	0.059849	2	K	ILGATIENSR	I	R10: 13C6 (+6.02)	TRUE	-	File: 210907_AB_1.15_IDASET1.wiff, Sample: AB_1.15_IDA033 (sample number 1), Elution: 10.64 to 10.71 min, Period: 1, Cycle(s): 440-441 (Experiment 3)
	IPI00025091	40S ribosomal protein S11	7	7	0.95	25.8	41.9	1.51	518.368	1034.72	2	1035.66	0.06665	2	R	GRILSGVVTK	M	R2: 13C6 (+6.02)	TRUE	-	File: 210907_AB_1.23_IDASET1.wiff, Sample: AB_1.23_IDA049 (sample number 1), Elution: 9.59 min, Period: 1, Cycle(s): 448 (Experiment 3)
	IPI00025091	40S ribosomal protein S11	7	7	0.923	20.5	40.9	1.17	489.295	1464.86	3	1465.78	0.08789	2	R	AYQKQPTIFQNK	K		TRUE	-	File: 210907_AB_1.22_IDASET1.wiff, Sample: AB_1.22_IDA047 (sample number 1), Elution: 9.47 min, Period: 1, Cycle(s): 434 (Experiment 3)
	IPI00025091	40S ribosomal protein S11	7	7	0.95	35.2	41.5	1.33	569.812	1137.61	2	1138.56	0.053058	2	K	EAIEGTYIDK	K		TRUE	-	File: 210907_AB_1.23_IDASET1.wiff, Sample: AB_1.23_IDA049 (sample number 1), Elution: 10.49 min, Period: 1, Cycle(s): 461 (Experiment 3)
	IPI00025091	40S ribosomal protein S11	7	7	0.95	28.3	39.8	1.28	664.813	1991.42	3	1992.05	0.371	2	R	DVQIGDIVTVGECRPLSK	T	R14: 13C6 (+6.02)	TRUE	-	File: 210907_AB_1.23_IDASET1.wiff, Sample: AB_1.23_IDA049 (sample number 1), Elution: 17.36 min, Period: 1, Cycle(s): 564 (Experiment 4)
	IPI00025091	40S ribosomal protein S11	7	7	0.95	22.8	41.1	2.12	457.259	1368.75	3	1369.65	0.1175	2	K	NMSVHLSPCFR	D	M2: Oxidation (+16.00), R11: 13C6 (+6.02)	TRUE	-	File: 210907_AB_1.23_IDASET1.wiff, Sample: AB_1.23_IDA049 (sample number 1), Elution: 11.04 to 11.11 min, Period: 1, Cycle(s): 469 (Experiment 3), 470 (Experiment 4)
	IPI00025091	40S ribosomal protein S11	7	7	0.95	25.2	42	1.4	537.853	1073.69	2	1074.63	0.06595	2	K	NIGLGFKTPK	E		TRUE	-	File: 210907_AB_1.23_IDASET1.wiff, Sample: AB_1.23_IDA049 (sample number 1), Elution: 12.11 min, Period: 1, Cycle(s): 485 (Experiment 3)
	IPI00025091	40S ribosomal protein S11	7	7	0.95	30.2	41.5	1.14	578.837	1155.66	2	1156.59	0.078	2	K	CPFTGNVSIR	G	R10: 13C6 (+6.02)	TRUE	-	File: 210907_AB_1.22_IDASET1.wiff, Sample: AB_1.22_IDA047 (sample number 1), Elution: 12.29 min, Period: 1, Cycle(s): 477 (Experiment 4)
	IPI00789847	Protein	7	7	0.95	30.7	41.3	0.553	621.893	1241.77	2	1242.71	0.071858	2	K	ADLINNLGTIAK	S		FALSE	IPI00334775,IPI00414676	File: 210907_AB_1.21_IDASET1.wiff, Sample: AB_1.21_IDA045 (sample number 1), Elution: 16.72 min, Period: 1, Cycle(s): 541 (Experiment 3)
	IPI00789847	Protein	7	7	0.917	28.6	41.3	0.387	621.896	1241.78	2	1242.71	0.078	2	K	ADLINNLGTIAK	S		FALSE	IPI00334775,IPI00414676	File: 210907_AB_1.06_IDASET1.wiff, Sample: AB_1.06_IDA015 (sample number 1), Elution: 16.65 to 16.79 min, Period: 1, Cycle(s): 543 (Experiment 3), 545 (Experiment 4)
	IPI00789847	Protein	7	7	0.95	28.9	41.3	0.824	621.947	1241.88	2	1242.71	0.18	2	K	ADLINNLGTIAK	S		FALSE	IPI00334775,IPI00414676	File: 210907_AB_1.05_IDASET1.wiff, Sample: AB_1.05_IDA013 (sample number 1), Elution: 16.38 to 16.73 min, Period: 1, Cycle(s): 533, 538 (Experiment 4)
	IPI00789847	Protein	7	7	0.934	29.4	41.3	0.432	621.972	1241.93	2	1242.71	0.2295	2	K	ADLINNLGTIAK	S		FALSE	IPI00334775,IPI00414676	File: 210907_AB_1.01_IDASET1.wiff, Sample: AB_1.01_IDA005 (sample number 1), Elution: 16.71 to 16.78 min, Period: 1, Cycle(s): 554-555 (Experiment 4)
	IPI00789847	Protein	7	7	0.95	25	41.3	2.51	612.859	1223.7	2	1224.63	0.082754	2	K	HIYYITGETK	D		TRUE	-	File: 210907_AB_1.09_IDASET1.wiff, Sample: AB_1.09_IDA021 (sample number 1), Elution: 9.6 min, Period: 1, Cycle(s): 421 (Experiment 3)
	IPI00789847	Protein	7	7	0.95	40.1	40.9	2.35	760.233	1518.45	2	1519.81	-0.3478	2	R	GVVDSEDLPLNISR	E	R14: 13C6 (+6.02)	FALSE	IPI00030275,IPI00334775,IPI00414676,IPI00646055	File: 210907_AB_1.15_IDASET1.wiff, Sample: AB_1.15_IDA033 (sample number 1), Elution: 16.84 min, Period: 1, Cycle(s): 532 (Experiment 4)
	IPI00789847	Protein	7	7	0.95	35.5	40.9	1.77	760.236	1518.46	2	1519.81	-0.3425	2	R	GVVDSEDLPLNISR	E	R14: 13C6 (+6.02)	FALSE	IPI00030275,IPI00334775,IPI00414676,IPI00646055	File: 210907_AB_1.10_IDASET1.wiff, Sample: AB_1.10_IDA023 (sample number 1), Elution: 16.83 to 16.88 min, Period: 1, Cycle(s): 523 (Experiment 3), 522 (Experiment 4)
	IPI00789847	Protein	7	7	0.95	23.7	40.9	2.36	760.239	1518.46	2	1519.81	-0.3369	2	R	GVVDSEDLPLNISR	E	R14: 13C6 (+6.02)	FALSE	IPI00030275,IPI00334775,IPI00414676,IPI00646055	File: 210907_AB_1.09_IDASET1.wiff, Sample: AB_1.09_IDA021 (sample number 1), Elution: 16.71 to 16.99 min, Period: 1, Cycle(s): 524-525, 528 (Experiment 3)
	IPI00789847	Protein	7	7	0.95	37.6	40.9	2.32	760.243	1518.47	2	1519.81	-0.328	2	R	GVVDSEDLPLNISR	E	R14: 13C6 (+6.02)	FALSE	IPI00030275,IPI00334775,IPI00414676,IPI00646055	File: 210907_AB_1.11_IDASET1.wiff, Sample: AB_1.11_IDA025 (sample number 1), Elution: 16.82 to 16.89 min, Period: 1, Cycle(s): 523-524 (Experiment 4)
	IPI00789847	Protein	7	7	0.95	36.6	40.9	1.39	760.247	1518.48	2	1519.81	-0.321	2	R	GVVDSEDLPLNISR	E	R14: 13C6 (+6.02)	FALSE	IPI00030275,IPI00334775,IPI00414676,IPI00646055	File: 210907_AB_1.12_IDASET1.wiff, Sample: AB_1.12_IDA027 (sample number 1), Elution: 16.76 to 16.83 min, Period: 1, Cycle(s): 509-510 (Experiment 3)
	IPI00789847	Protein	7	7	0.95	33.9	40.9	2.68	760.249	1518.48	2	1519.81	-0.3153	2	R	GVVDSEDLPLNISR	E	R14: 13C6 (+6.02)	FALSE	IPI00030275,IPI00334775,IPI00414676,IPI00646055	File: 210907_AB_1.05_IDASET1.wiff, Sample: AB_1.05_IDA013 (sample number 1), Elution: 16.85 to 16.92 min, Period: 1, Cycle(s): 540-541 (Experiment 3)
	IPI00789847	Protein	7	7	0.95	33.9	40.9	2.44	760.257	1518.5	2	1519.81	-0.2993	2	R	GVVDSEDLPLNISR	E	R14: 13C6 (+6.02)	FALSE	IPI00030275,IPI00334775,IPI00414676,IPI00646055	File: 210907_AB_1.06_IDASET1.wiff, Sample: AB_1.06_IDA015 (sample number 1), Elution: 16.84 to 16.91 min, Period: 1, Cycle(s): 546-547 (Experiment 3)
	IPI00789847	Protein	7	7	0.95	61.1	40.9	2.72	760.258	1518.5	2	1519.81	-0.2975	2	R	GVVDSEDLPLNISR	E	R14: 13C6 (+6.02)	FALSE	IPI00030275,IPI00334775,IPI00414676,IPI00646055	File: 210907_AB_1.03_IDASET1.wiff, Sample: AB_1.03_IDA009 (sample number 1), Elution: 16.84 to 16.89 min, Period: 1, Cycle(s): 544 (Experiment 3), 543 (Experiment 4)
	IPI00789847	Protein	7	7	0.95	46.4	40.9	2.08	760.269	1518.52	2	1519.81	-0.2758	2	R	GVVDSEDLPLNISR	E	R14: 13C6 (+6.02)	FALSE	IPI00030275,IPI00334775,IPI00414676,IPI00646055	File: 210907_AB_1.04_IDASET1.wiff, Sample: AB_1.04_IDA011 (sample number 1), Elution: 16.87 to 16.94 min, Period: 1, Cycle(s): 543-544 (Experiment 3)
	IPI00789847	Protein	7	7	0.95	31.5	40.9	1.52	760.312	1518.61	2	1519.81	-0.1909	2	R	GVVDSEDLPLNISR	E	R14: 13C6 (+6.02)	FALSE	IPI00030275,IPI00334775,IPI00414676,IPI00646055	File: 210907_AB_1.01_IDASET1.wiff, Sample: AB_1.01_IDA005 (sample number 1), Elution: 16.84 to 16.89 min, Period: 1, Cycle(s): 556-557 (Experiment 3)
	IPI00789847	Protein	7	7	0.95	41.1	40.9	2.23	760.319	1518.62	2	1519.81	-0.1757	2	R	GVVDSEDLPLNISR	E	R14: 13C6 (+6.02)	FALSE	IPI00030275,IPI00334775,IPI00414676,IPI00646055	File: 210907_AB_1.02_IDASET1.wiff, Sample: AB_1.02_IDA007 (sample number 1), Elution: 16.81 to 16.91 min, Period: 1, Cycle(s): 530 (Experiment 3), 531 (Experiment 4)
	IPI00789847	Protein	7	7	0.95	43.6	40.4	0.62	598.373	1792.1	3	1792.97	0.1373	2	K	HLEINPDHSIIETLR	Q	R15: 13C6 (+6.02)	TRUE	-	File: 210907_AB_1.09_IDASET1.wiff, Sample: AB_1.09_IDA021 (sample number 1), Elution: 15.28 to 15.33 min, Period: 1, Cycle(s): 504 (Experiment 3), 503 (Experiment 4)
	IPI00789847	Protein	7	7	0.95	35.4	41.7	2.72	520.284	1038.55	2	1039.49	0.06445	2	R	YESLTDPSK	L		FALSE	IPI00334775,IPI00414676	File: 210907_AB_1.09_IDASET1.wiff, Sample: AB_1.09_IDA021 (sample number 1), Elution: 8.47 to 8.52 min, Period: 1, Cycle(s): 405 (Experiment 3), 404 (Experiment 4)
	IPI00789847	Protein	7	7	0.95	32.9	41.3	0.745	646.337	1290.66	2	1291.64	0.027352	2	R	ELISNSSDALDK	I		TRUE	-	File: 210907_AB_1.09_IDASET1.wiff, Sample: AB_1.09_IDA021 (sample number 1), Elution: 10.84 min, Period: 1, Cycle(s): 439 (Experiment 3)
	IPI00789847	Protein	7	7	0.95	33.8	40.6	0.745	532.704	1595.09	3	1595.9	0.1991	2	K	ELHINLIPNKQDR	T	R13: 13C6 (+6.02)	TRUE	-	File: 210907_AB_1.09_IDASET1.wiff, Sample: AB_1.09_IDA021 (sample number 1), Elution: 13.07 min, Period: 1, Cycle(s): 471 (Experiment 4) (Charge not auto determined)
	IPI00789847	Protein	7	7	0.95	41.7	41.5	1.07	576.264	1150.51	2	1151.56	-0.03885	2	K	YIDQEELNK	T		FALSE	IPI00334775,IPI00414676	File: 210907_AB_1.16_IDASET1.wiff, Sample: AB_1.16_IDA035 (sample number 1), Elution: 8.83 min, Period: 1, Cycle(s): 416 (Experiment 4)
	IPI00789847	Protein	7	7	0.95	48.5	41.5	1.17	576.299	1150.58	2	1151.56	0.03235	2	K	YIDQEELNK	T		FALSE	IPI00334775,IPI00414676	File: 210907_AB_1.12_IDASET1.wiff, Sample: AB_1.12_IDA027 (sample number 1), Elution: 8.91 min, Period: 1, Cycle(s): 395 (Experiment 4)
	IPI00789847	Protein	7	7	0.95	53	41.5	0.143	576.306	1150.6	2	1151.56	0.044758	2	K	YIDQEELNK	T		FALSE	IPI00334775,IPI00414676	File: 210907_AB_1.10_IDASET1.wiff, Sample: AB_1.10_IDA023 (sample number 1), Elution: 8.96 min, Period: 1, Cycle(s): 408 (Experiment 3)
	IPI00789847	Protein	7	7	0.95	45.8	41.5	0.854	576.306	1150.6	2	1151.56	0.04627	2	K	YIDQEELNK	T		FALSE	IPI00334775,IPI00414676	File: 210907_AB_1.06_IDASET1.wiff, Sample: AB_1.06_IDA015 (sample number 1), Elution: 8.83 to 8.88 min, Period: 1, Cycle(s): 424 (Experiment 3), 423 (Experiment 4)
	IPI00789847	Protein	7	7	0.95	42.3	41.5	0.678	576.307	1150.6	2	1151.56	0.0481	2	K	YIDQEELNK	T		FALSE	IPI00334775,IPI00414676	File: 210907_AB_1.05_IDASET1.wiff, Sample: AB_1.05_IDA013 (sample number 1), Elution: 9.02 min, Period: 1, Cycle(s): 425 (Experiment 4)
	IPI00789847	Protein	7	7	0.95	46	41.5	1.7	576.314	1150.61	2	1151.56	0.060655	2	K	YIDQEELNK	T		FALSE	IPI00334775,IPI00414676	File: 210907_AB_1.03_IDASET1.wiff, Sample: AB_1.03_IDA009 (sample number 1), Elution: 8.93 to 9.75 min, Period: 1, Cycle(s): 428, 440 (Experiment 4)
	IPI00789847	Protein	7	7	0.95	47.1	41.5	1.16	576.35	1150.68	2	1151.56	0.1326	2	K	YIDQEELNK	T		FALSE	IPI00334775,IPI00414676	File: 210907_AB_1.08_IDASET1.wiff, Sample: AB_1.08_IDA019 (sample number 1), Elution: 8.87 min, Period: 1, Cycle(s): 412 (Experiment 4)
	IPI00789847	Protein	7	7	0.95	41	41.5	1.85	576.35	1150.68	2	1151.56	0.1334	2	K	YIDQEELNK	T		FALSE	IPI00334775,IPI00414676	File: 210907_AB_1.02_IDASET1.wiff, Sample: AB_1.02_IDA007 (sample number 1), Elution: 8.98 min, Period: 1, Cycle(s): 416 (Experiment 4)
	IPI00789847	Protein	7	7	0.95	23.8	41.4	2.11	675.42	1348.83	2	1349.74	0.097756	2	R	TLTIVDTGIGMTK	A		FALSE	IPI00334775,IPI00414676	File: 210907_AB_1.09_IDASET1.wiff, Sample: AB_1.09_IDA021 (sample number 1), Elution: 16.8 to 17.13 min, Period: 1, Cycle(s): 529-530 (Experiment 3), 525-526 (Experiment 4)
	IPI00789847	Protein	7	7	0.95	35.8	41.4	0.959	675.429	1348.84	2	1349.74	0.1143	2	R	TLTIVDTGIGMTK	A		FALSE	IPI00334775,IPI00414676	File: 210907_AB_1.06_IDASET1.wiff, Sample: AB_1.06_IDA015 (sample number 1), Elution: 17.29 min, Period: 1, Cycle(s): 553 (Experiment 3)
	IPI00789847	Protein	7	7	0.95	47.8	41.4	1.85	675.429	1348.84	2	1349.74	0.1144	2	R	TLTIVDTGIGMTK	A		FALSE	IPI00334775,IPI00414676	File: 210907_AB_1.05_IDASET1.wiff, Sample: AB_1.05_IDA013 (sample number 1), Elution: 17.2 to 17.25 min, Period: 1, Cycle(s): 546 (Experiment 3), 545 (Experiment 4)
	IPI00789847	Protein	7	7	0.95	24.7	41.4	2.06	675.429	1348.84	2	1349.74	0.1152	2	R	TLTIVDTGIGMTK	A		FALSE	IPI00334775,IPI00414676	File: 210907_AB_1.10_IDASET1.wiff, Sample: AB_1.10_IDA023 (sample number 1), Elution: 17.18 to 17.23 min, Period: 1, Cycle(s): 528 (Experiment 3), 527 (Experiment 4)
	IPI00789847	Protein	7	7	0.95	35.7	41.2	1.7	683.436	1364.86	2	1365.73	0.1332	2	R	TLTIVDTGIGMTK	A	M11: Oxidation (+16.00)	FALSE	IPI00334775,IPI00414676	File: 210907_AB_1.19_IDASET1.wiff, Sample: AB_1.19_IDA041 (sample number 1), Elution: 15.3 min, Period: 1, Cycle(s): 500 (Experiment 4)
	IPI00789847	Protein	7	7	0.95	36.2	40	0.482	916.831	1831.65	2	1833.78	-1.129	2	R	NPDDITNEEYGEFYK	S		TRUE	-	File: 210907_AB_1.09_IDASET1.wiff, Sample: AB_1.09_IDA021 (sample number 1), Elution: 14.53 to 14.58 min, Period: 1, Cycle(s): 493 (Experiment 3), 492 (Experiment 4)
	IPI00789847	Protein	7	7	0.95	41.3	41.3	1.09	621.342	1240.67	2	1241.62	0.0542	2	K	DQVANSAFVER	L	R11: 13C6 (+6.02)	TRUE	-	File: 210907_AB_1.09_IDASET1.wiff, Sample: AB_1.09_IDA021 (sample number 1), Elution: 10.07 to 10.21 min, Period: 1, Cycle(s): 428, 430 (Experiment 3)
	IPI00789847	Protein	7	7	0.95	18.6	41.6	2.77	557.827	1113.64	2	1114.56	0.08374	2	R	APFDLFENR	K	R9: 13C6 (+6.02)	TRUE	-	File: 210907_AB_1.09_IDASET1.wiff, Sample: AB_1.09_IDA021 (sample number 1), Elution: 18.36 min, Period: 1, Cycle(s): 548 (Experiment 4)
	IPI00472102,IPI00784154	61 kDa protein	7	7	0.95	45.5	38.2	1.75	855.708	2564.1	3	2566.27	-1.159	2	K	LVQDVANNTNEEAGDGTTTATVLAR	S	R25: 13C6 (+6.02)	TRUE	-	File: 210907_AB_1.12_IDASET1.wiff, Sample: AB_1.12_IDA027 (sample number 1), Elution: 12.89 to 12.96 min, Period: 1, Cycle(s): 453-454 (Experiment 3)
	IPI00472102,IPI00784154	61 kDa protein	7	7	0.95	19.2	41.6	3.24	617.361	1232.71	2	1233.6	0.1179	2	K	VGGTSDVEVNEK	K		TRUE	-	File: 210907_AB_1.12_IDASET1.wiff, Sample: AB_1.12_IDA027 (sample number 1), Elution: 7.78 min, Period: 1, Cycle(s): 379 (Experiment 3)
	IPI00472102,IPI00784154	61 kDa protein	7	7	0.95	59.7	41.9	1.57	474.33	946.645	2	947.635	0.018157	2	K	IGIEIIKR	T	R8: 13C6 (+6.02)	TRUE	-	File: 210907_AB_1.12_IDASET1.wiff, Sample: AB_1.12_IDA027 (sample number 1), Elution: 12.51 min, Period: 1, Cycle(s): 447 (Experiment 4)
	IPI00472102,IPI00784154	61 kDa protein	7	7	0.95	53.9	41.7	2.92	456.838	911.66	2	912.588	0.07947	2	K	VGLQVVAVK	A		TRUE	-	File: 210907_AB_1.12_IDASET1.wiff, Sample: AB_1.12_IDA027 (sample number 1), Elution: 13.17 to 13.24 min, Period: 1, Cycle(s): 457-458 (Experiment 3)
	IPI00472102,IPI00784154	61 kDa protein	7	7	0.925	31.6	41.6	0.337	608.36	1214.7	2	1215.66	0.053353	2	K	NAGVEGSLIVEK	I		TRUE	-	File: 210907_AB_1.12_IDASET1.wiff, Sample: AB_1.12_IDA027 (sample number 1), Elution: 12.03 to 12.09 min, Period: 1, Cycle(s): 440-441 (Experiment 3)
	IPI00472102,IPI00784154	61 kDa protein	7	7	0.95	42.3	41.8	1.54	483.759	965.503	2	966.532	-0.020657	2	R	VTDALNATR	A	R9: 13C6 (+6.02)	TRUE	-	File: 210907_AB_1.12_IDASET1.wiff, Sample: AB_1.12_IDA027 (sample number 1), Elution: 8.13 to 8.2 min, Period: 1, Cycle(s): 384-385 (Experiment 3)
	IPI00472102,IPI00784154	61 kDa protein	7	7	0.95	31.8	40.7	2.28	544.338	1629.99	3	1630.91	0.08972	2	K	VGEVIVTKDDAMLLK	G		TRUE	-	File: 210907_AB_1.12_IDASET1.wiff, Sample: AB_1.12_IDA027 (sample number 1), Elution: 15.46 to 15.53 min, Period: 1, Cycle(s): 490-491 (Experiment 4)
	IPI00396485,IPI00472724	Elongation factor 1-alpha 1	8	32	0.95	43.6	42	0.155	457.79	913.564	2	914.568	0.00415	2	R	QTVAVGVIK	A		TRUE	-	File: 210907_AB_1.15_IDASET1.wiff, Sample: AB_1.15_IDA033 (sample number 1), Elution: 10.98 min, Period: 1, Cycle(s): 445 (Experiment 4)
	IPI00396485,IPI00472724	Elongation factor 1-alpha 1	8	32	0.95	45.3	42	1.75	457.812	913.609	2	914.568	0.04901	2	R	QTVAVGVIK	A		TRUE	-	File: 210907_AB_1.16_IDASET1.wiff, Sample: AB_1.16_IDA035 (sample number 1), Elution: 10.97 min, Period: 1, Cycle(s): 449 (Experiment 4)
	IPI00396485,IPI00472724	Elongation factor 1-alpha 1	8	32	0.95	39.7	42	0.432	457.812	913.609	2	914.568	0.049656	2	R	QTVAVGVIK	A		TRUE	-	File: 210907_AB_1.26_IDASET1.wiff, Sample: AB_1.26_IDA055 (sample number 1), Elution: 10.99 to 11.04 min, Period: 1, Cycle(s): 440-441 (Experiment 3)
	IPI00396485,IPI00472724	Elongation factor 1-alpha 1	8	32	0.95	41.9	42	0.721	457.815	913.615	2	914.568	0.054855	2	R	QTVAVGVIK	A		TRUE	-	File: 210907_AB_1.01_IDASET1.wiff, Sample: AB_1.01_IDA005 (sample number 1), Elution: 11 min, Period: 1, Cycle(s): 469 (Experiment 3)
	IPI00396485,IPI00472724	Elongation factor 1-alpha 1	8	32	0.95	43.1	41.9	2.77	516.313	1030.61	2	1031.63	-0.012351	2	K	IGGIGTVPVGR	V	R11: 13C6 (+6.02)	TRUE	-	File: 210907_AB_1.21_IDASET1.wiff, Sample: AB_1.21_IDA045 (sample number 1), Elution: 12.37 to 12.42 min, Period: 1, Cycle(s): 475 (Experiment 3), 474 (Experiment 4)
	IPI00396485,IPI00472724	Elongation factor 1-alpha 1	8	32	0.95	42	41.9	3.06	516.323	1030.63	2	1031.63	0.0074454	2	K	IGGIGTVPVGR	V	R11: 13C6 (+6.02)	TRUE	-	File: 210907_AB_1.12_IDASET1.wiff, Sample: AB_1.12_IDA027 (sample number 1), Elution: 12.32 to 12.39 min, Period: 1, Cycle(s): 444-445 (Experiment 4)
	IPI00396485,IPI00472724	Elongation factor 1-alpha 1	8	32	0.95	55.1	41.9	1.82	516.332	1030.65	2	1031.63	0.026	2	K	IGGIGTVPVGR	V	R11: 13C6 (+6.02)	TRUE	-	File: 210907_AB_1.19_IDASET1.wiff, Sample: AB_1.19_IDA041 (sample number 1), Elution: 12.29 to 12.35 min, Period: 1, Cycle(s): 454-455 (Experiment 3)
	IPI00396485,IPI00472724	Elongation factor 1-alpha 1	8	32	0.95	47.5	41.9	2.7	516.333	1030.65	2	1031.63	0.027352	2	K	IGGIGTVPVGR	V	R11: 13C6 (+6.02)	TRUE	-	File: 210907_AB_1.09_IDASET1.wiff, Sample: AB_1.09_IDA021 (sample number 1), Elution: 12.3 min, Period: 1, Cycle(s): 460 (Experiment 4)
	IPI00396485,IPI00472724	Elongation factor 1-alpha 1	8	32	0.95	43	41.9	1.64	516.34	1030.66	2	1031.63	0.04053	2	K	IGGIGTVPVGR	V	R11: 13C6 (+6.02)	TRUE	-	File: 210907_AB_1.11_IDASET1.wiff, Sample: AB_1.11_IDA025 (sample number 1), Elution: 12.31 min, Period: 1, Cycle(s): 458 (Experiment 3)
	IPI00396485,IPI00472724	Elongation factor 1-alpha 1	8	32	0.95	42.4	41.9	1.77	516.341	1030.67	2	1031.63	0.043658	2	K	IGGIGTVPVGR	V	R11: 13C6 (+6.02)	TRUE	-	File: 210907_AB_1.20_IDASET1.wiff, Sample: AB_1.20_IDA043 (sample number 1), Elution: 12.34 to 12.43 min, Period: 1, Cycle(s): 469 (Experiment 3), 470 (Experiment 4)
	IPI00396485,IPI00472724	Elongation factor 1-alpha 1	8	32	0.95	58.5	41.9	2.6	516.343	1030.67	2	1031.63	0.04797	2	K	IGGIGTVPVGR	V	R11: 13C6 (+6.02)	TRUE	-	File: 210907_AB_1.17_IDASET1.wiff, Sample: AB_1.17_IDA037 (sample number 1), Elution: 12.37 min, Period: 1, Cycle(s): 471 (Experiment 3)
	IPI00396485,IPI00472724	Elongation factor 1-alpha 1	8	32	0.95	49.9	41.9	1.62	516.344	1030.67	2	1031.63	0.049055	2	K	IGGIGTVPVGR	V	R11: 13C6 (+6.02)	TRUE	-	File: 210907_AB_1.01_IDASET1.wiff, Sample: AB_1.01_IDA005 (sample number 1), Elution: 12.33 to 12.4 min, Period: 1, Cycle(s): 489-490 (Experiment 3)
	IPI00396485,IPI00472724	Elongation factor 1-alpha 1	8	32	0.95	26.2	41.9	1.27	516.344	1030.67	2	1031.63	0.04919	2	K	IGGIGTVPVGR	V	R11: 13C6 (+6.02)	TRUE	-	File: 210907_AB_1.18_IDASET1.wiff, Sample: AB_1.18_IDA039 (sample number 1), Elution: 12.33 to 12.4 min, Period: 1, Cycle(s): 462-463 (Experiment 3)
	IPI00396485,IPI00472724	Elongation factor 1-alpha 1	8	32	0.95	50.3	41.9	1.47	516.344	1030.67	2	1031.63	0.049951	2	K	IGGIGTVPVGR	V	R11: 13C6 (+6.02)	TRUE	-	File: 210907_AB_1.03_IDASET1.wiff, Sample: AB_1.03_IDA009 (sample number 1), Elution: 12.33 to 12.4 min, Period: 1, Cycle(s): 478-479 (Experiment 3)
	IPI00396485,IPI00472724	Elongation factor 1-alpha 1	8	32	0.95	29.1	41.9	2.59	516.347	1030.68	2	1031.63	0.05615	2	K	IGGIGTVPVGR	V	R11: 13C6 (+6.02)	TRUE	-	File: 210907_AB_1.16_IDASET1.wiff, Sample: AB_1.16_IDA035 (sample number 1), Elution: 12.28 to 12.35 min, Period: 1, Cycle(s): 470-471 (Experiment 3)
	IPI00396485,IPI00472724	Elongation factor 1-alpha 1	8	32	0.95	39.3	41.9	2.1	516.351	1030.69	2	1031.63	0.062254	2	K	IGGIGTVPVGR	V	R11: 13C6 (+6.02)	TRUE	-	File: 210907_AB_1.02_IDASET1.wiff, Sample: AB_1.02_IDA007 (sample number 1), Elution: 12.28 to 12.77 min, Period: 1, Cycle(s): 464-465, 471 (Experiment 3)
	IPI00396485,IPI00472724	Elongation factor 1-alpha 1	8	32	0.95	43.8	41.9	1.26	516.353	1030.69	2	1031.63	0.066551	2	K	IGGIGTVPVGR	V	R11: 13C6 (+6.02)	TRUE	-	File: 210907_AB_1.07_IDASET1.wiff, Sample: AB_1.07_IDA017 (sample number 1), Elution: 12.27 min, Period: 1, Cycle(s): 471 (Experiment 4)
	IPI00396485,IPI00472724	Elongation factor 1-alpha 1	8	32	0.95	57.4	41.9	2.34	516.36	1030.7	2	1031.63	0.08145	2	K	IGGIGTVPVGR	V	R11: 13C6 (+6.02)	TRUE	-	File: 210907_AB_1.06_IDASET1.wiff, Sample: AB_1.06_IDA015 (sample number 1), Elution: 12.29 to 12.36 min, Period: 1, Cycle(s): 475-476 (Experiment 3)
	IPI00396485,IPI00472724	Elongation factor 1-alpha 1	8	32	0.95	51.3	41.9	2.24	516.361	1030.71	2	1031.63	0.08252	2	K	IGGIGTVPVGR	V	R11: 13C6 (+6.02)	TRUE	-	File: 210907_AB_1.05_IDASET1.wiff, Sample: AB_1.05_IDA013 (sample number 1), Elution: 12.3 to 13.33 min, Period: 1, Cycle(s): 473-474, 488 (Experiment 3)
	IPI00396485,IPI00472724	Elongation factor 1-alpha 1	8	32	0.95	60.1	41.9	2.18	516.361	1030.71	2	1031.63	0.08398	2	K	IGGIGTVPVGR	V	R11: 13C6 (+6.02)	TRUE	-	File: 210907_AB_1.10_IDASET1.wiff, Sample: AB_1.10_IDA023 (sample number 1), Elution: 12.3 min, Period: 1, Cycle(s): 457 (Experiment 3)
	IPI00396485,IPI00472724	Elongation factor 1-alpha 1	8	32	0.95	38.1	41.9	1.89	516.841	1031.67	2	1031.63	1.042	2	K	IGGIGTVPVGR	V	R11: 13C6 (+6.02)	TRUE	-	File: 210907_AB_1.07_IDASET1.wiff, Sample: AB_1.07_IDA017 (sample number 1), Elution: 12.2 min, Period: 1, Cycle(s): 470 (Experiment 4) (Charge not auto determined)
	IPI00396485,IPI00472724	Elongation factor 1-alpha 1	8	32	0.95	25.2	38.4	3	844.09	2529.25	3	2531.38	-1.126	2	R	VETGVLKPGMVVTFAPVNVTTEVK	S	M10: Oxidation (+16.00)	TRUE	-	File: 210907_AB_1.14_IDASET1.wiff, Sample: AB_1.14_IDA031 (sample number 1), Elution: 18.93 min, Period: 1, Cycle(s): 554 (Experiment 4)
	IPI00396485,IPI00472724	Elongation factor 1-alpha 1	8	32	0.95	30.9	41.1	0.523	657.358	1312.7	2	1314.74	-1.033	2	R	EHALLAYTLGVK	Q		TRUE	-	File: 210907_AB_1.16_IDASET1.wiff, Sample: AB_1.16_IDA035 (sample number 1), Elution: 15.74 min, Period: 1, Cycle(s): 525 (Experiment 3)
	IPI00396485,IPI00472724	Elongation factor 1-alpha 1	8	32	0.95	32.3	42.1	1.68	487.768	973.521	2	975.552	-1.023	2	R	LPLQDVYK	I		TRUE	-	File: 210907_AB_1.18_IDASET1.wiff, Sample: AB_1.18_IDA039 (sample number 1), Elution: 13.24 min, Period: 1, Cycle(s): 475 (Experiment 4)
	IPI00396485,IPI00472724	Elongation factor 1-alpha 1	8	32	0.95	37.6	42.1	0.509	488.265	974.515	2	975.552	-0.029053	2	R	LPLQDVYK	I		TRUE	-	File: 210907_AB_1.16_IDASET1.wiff, Sample: AB_1.16_IDA035 (sample number 1), Elution: 13.04 to 13.11 min, Period: 1, Cycle(s): 484-485 (Experiment 4)
	IPI00396485,IPI00472724	Elongation factor 1-alpha 1	8	32	0.95	26.7	42.1	0.959	488.296	974.577	2	975.552	0.03265	2	R	LPLQDVYK	I		TRUE	-	File: 210907_AB_1.15_IDASET1.wiff, Sample: AB_1.15_IDA033 (sample number 1), Elution: 13.1 to 13.19 min, Period: 1, Cycle(s): 478 (Experiment 3), 479 (Experiment 4)
	IPI00396485,IPI00472724	Elongation factor 1-alpha 1	8	32	0.95	34.2	42.1	0.469	488.296	974.577	2	975.552	0.032954	2	R	LPLQDVYK	I		TRUE	-	File: 210907_AB_1.04_IDASET1.wiff, Sample: AB_1.04_IDA011 (sample number 1), Elution: 13.09 min, Period: 1, Cycle(s): 487 (Experiment 4) (Charge not auto determined)
	IPI00396485,IPI00472724	Elongation factor 1-alpha 1	8	32	0.916	33.6	42.1	0.26	488.297	974.578	2	975.552	0.0343	2	R	LPLQDVYK	I		TRUE	-	File: 210907_AB_1.18_IDASET1.wiff, Sample: AB_1.18_IDA039 (sample number 1), Elution: 13.16 min, Period: 1, Cycle(s): 474 (Experiment 3)
	IPI00396485,IPI00472724	Elongation factor 1-alpha 1	8	32	0.95	25.7	42.1	0.678	488.297	974.578	2	975.552	0.03442	2	R	LPLQDVYK	I		TRUE	-	File: 210907_AB_1.09_IDASET1.wiff, Sample: AB_1.09_IDA021 (sample number 1), Elution: 13.05 min, Period: 1, Cycle(s): 471 (Experiment 3)
	IPI00396485,IPI00472724	Elongation factor 1-alpha 1	8	32	0.95	42	42.1	0.585	488.322	974.628	2	975.552	0.084053	2	R	LPLQDVYK	I		TRUE	-	File: 210907_AB_1.03_IDASET1.wiff, Sample: AB_1.03_IDA009 (sample number 1), Elution: 13.16 min, Period: 1, Cycle(s): 490 (Experiment 3)
	IPI00396485,IPI00472724	Elongation factor 1-alpha 1	8	32	0.95	43.7	42.1	0.638	488.333	974.65	2	975.552	0.1062	2	R	LPLQDVYK	I		TRUE	-	File: 210907_AB_1.01_IDASET1.wiff, Sample: AB_1.01_IDA005 (sample number 1), Elution: 13.11 min, Period: 1, Cycle(s): 500 (Experiment 4)
	IPI00396485,IPI00472724	Elongation factor 1-alpha 1	8	32	0.95	32.8	41.9	2.21	560.828	1119.64	2	1120.6	0.04883	2	K	STTTGHLIYK	C		TRUE	-	File: 210907_AB_1.14_IDASET1.wiff, Sample: AB_1.14_IDA031 (sample number 1), Elution: 8.2 to 8.27 min, Period: 1, Cycle(s): 395-396 (Experiment 3)
	IPI00217467	Histone H1.4	6	13	0.95	41.2	41.9	3.06	554.296	1106.58	2	1107.57	0.01611	2	K	ALAAAGYDVEK	N		TRUE	IPI00217465,IPI00217466	File: 210907_AB_1.19_IDASET1.wiff, Sample: AB_1.19_IDA041 (sample number 1), Elution: 10.04 to 10.11 min, Period: 1, Cycle(s): 420-421 (Experiment 3)
	IPI00217467	Histone H1.4	6	13	0.95	48.6	41.9	2.85	554.299	1106.58	2	1107.57	0.02234	2	K	ALAAAGYDVEK	N		TRUE	IPI00217465,IPI00217466	File: 210907_AB_1.13_IDASET1.wiff, Sample: AB_1.13_IDA029 (sample number 1), Elution: 10.06 min, Period: 1, Cycle(s): 434 (Experiment 3) (Charge not auto determined)
	IPI00217467	Histone H1.4	6	13	0.95	33.9	41.9	3.24	554.308	1106.6	2	1107.57	0.03992	2	K	ALAAAGYDVEK	N		TRUE	IPI00217465,IPI00217466	File: 210907_AB_1.18_IDASET1.wiff, Sample: AB_1.18_IDA039 (sample number 1), Elution: 10.09 min, Period: 1, Cycle(s): 428 (Experiment 4)
	IPI00217467	Histone H1.4	6	13	0.95	37.5	41.9	2.28	554.323	1106.63	2	1107.57	0.069556	2	K	ALAAAGYDVEK	N		TRUE	IPI00217465,IPI00217466	File: 210907_AB_1.14_IDASET1.wiff, Sample: AB_1.14_IDA031 (sample number 1), Elution: 10.01 min, Period: 1, Cycle(s): 422 (Experiment 4)
	IPI00217467	Histone H1.4	6	13	0.95	32.2	41.9	2.82	554.327	1106.64	2	1107.57	0.077856	2	K	ALAAAGYDVEK	N		TRUE	IPI00217465,IPI00217466	File: 210907_AB_1.17_IDASET1.wiff, Sample: AB_1.17_IDA037 (sample number 1), Elution: 10.03 min, Period: 1, Cycle(s): 436 (Experiment 4)
	IPI00217467	Histone H1.4	6	13	0.95	25.4	41.2	0.854	663.909	1325.8	2	1326.76	0.045653	2	R	KASGPPVSELITK	A		TRUE	IPI00217465,IPI00217466	File: 210907_AB_1.18_IDASET1.wiff, Sample: AB_1.18_IDA039 (sample number 1), Elution: 11.81 min, Period: 1, Cycle(s): 454 (Experiment 3)
	IPI00217467	Histone H1.4	6	13	0.95	40.8	41.2	2.02	663.922	1325.83	2	1326.76	0.07263	2	R	KASGPPVSELITK	A		TRUE	IPI00217465,IPI00217466	File: 210907_AB_1.17_IDASET1.wiff, Sample: AB_1.17_IDA037 (sample number 1), Elution: 11.77 min, Period: 1, Cycle(s): 462 (Experiment 4)
	IPI00217467	Histone H1.4	6	13	0.95	33.6	41.2	3.5	663.94	1325.87	2	1326.76	0.1095	2	R	KASGPPVSELITK	A		TRUE	IPI00217465,IPI00217466	File: 210907_AB_1.19_IDASET1.wiff, Sample: AB_1.19_IDA041 (sample number 1), Elution: 11.68 to 11.77 min, Period: 1, Cycle(s): 445 (Experiment 3), 446 (Experiment 4)
	IPI00217467	Histone H1.4	6	13	0.95	39.6	42	1.77	487.291	972.567	2	973.605	-0.03027	2	R	SGVSLAALKK	A		TRUE	IPI00217465,IPI00217466	File: 210907_AB_1.18_IDASET1.wiff, Sample: AB_1.18_IDA039 (sample number 1), Elution: 10.34 to 10.41 min, Period: 1, Cycle(s): 432 (Experiment 3), 433 (Experiment 4)
	IPI00217467	Histone H1.4	6	13	0.95	48.9	40.6	2.47	792.662	1583.31	2	1584.81	-0.4916	2	K	ALAAAGYDVEKNNSR	I	R15: 13C6 (+6.02)	TRUE	IPI00217465,IPI00217466	File: 210907_AB_1.18_IDASET1.wiff, Sample: AB_1.18_IDA039 (sample number 1), Elution: 8.87 min, Period: 1, Cycle(s): 410 (Experiment 4)
	IPI00217467	Histone H1.4	6	13	0.95	47.6	40.6	4.12	792.686	1583.36	2	1584.81	-0.4436	2	K	ALAAAGYDVEKNNSR	I	R15: 13C6 (+6.02)	TRUE	IPI00217465,IPI00217466	File: 210907_AB_1.19_IDASET1.wiff, Sample: AB_1.19_IDA041 (sample number 1), Elution: 8.82 min, Period: 1, Cycle(s): 401 (Experiment 4)
	IPI00217467	Histone H1.4	6	13	0.95	51.4	41.5	1.5	599.887	1197.76	2	1198.67	0.098153	2	K	ASGPPVSELITK	A		TRUE	IPI00217465,IPI00217466	File: 210907_AB_1.17_IDASET1.wiff, Sample: AB_1.17_IDA037 (sample number 1), Elution: 13.91 min, Period: 1, Cycle(s): 493 (Experiment 4)
	IPI00217467	Histone H1.4	6	13	0.95	0	0	5.11	571.665	1711.97	3	1712.9	0.07776	2	K	KALAAAGYDVEKNNSR	I	R16: 13C6 (+6.02)	TRUE	IPI00217465,IPI00217466	File: 210907_AB_1.19_IDASET1.wiff, Sample: AB_1.19_IDA041 (sample number 1), Elution: 7.83 to 7.9 min, Period: 1, Cycle(s): 387-388 (Experiment 3)
	IPI00000874,IPI00640741	Peroxiredoxin-1	9	13	0.95	35.6	41.5	1.22	598.85	1195.68	2	1196.63	0.060655	2	R	LVQAFQFTDK	H		TRUE	-	File: 210907_AB_1.22_IDASET1.wiff, Sample: AB_1.22_IDA047 (sample number 1), Elution: 15.2 to 15.28 min, Period: 1, Cycle(s): 522 (Experiment 3), 523 (Experiment 4)
	IPI00000874,IPI00640741	Peroxiredoxin-1	9	13	0.95	29.1	41.5	1.14	598.862	1195.71	2	1196.63	0.084455	2	R	LVQAFQFTDK	H		TRUE	-	File: 210907_AB_1.23_IDASET1.wiff, Sample: AB_1.23_IDA049 (sample number 1), Elution: 15.3 min, Period: 1, Cycle(s): 533 (Experiment 4)
	IPI00000874,IPI00640741	Peroxiredoxin-1	9	13	0.95	20	41.6	2.16	582.824	1163.63	2	1164.57	0.06751	2	K	ATAVMPDGQFK	D		TRUE	-	File: 210907_AB_1.23_IDASET1.wiff, Sample: AB_1.23_IDA049 (sample number 1), Elution: 11.32 min, Period: 1, Cycle(s): 473 (Experiment 4)
	IPI00000874,IPI00640741	Peroxiredoxin-1	9	13	0.95	20.1	41.6	2.77	582.828	1163.64	2	1164.57	0.07544	2	K	ATAVMPDGQFK	D		TRUE	-	File: 210907_AB_1.22_IDASET1.wiff, Sample: AB_1.22_IDA047 (sample number 1), Elution: 11.28 to 11.33 min, Period: 1, Cycle(s): 463 (Experiment 3), 462 (Experiment 4)
	IPI00000874,IPI00640741	Peroxiredoxin-1	9	13	0.95	29.7	41.6	2.7	590.801	1179.59	2	1180.57	0.026457	2	K	ATAVMPDGQFK	D	M5: Oxidation (+16.00)	TRUE	-	File: 210907_AB_1.22_IDASET1.wiff, Sample: AB_1.22_IDA047 (sample number 1), Elution: 8.97 to 9.04 min, Period: 1, Cycle(s): 426-427 (Experiment 4)
	IPI00000874,IPI00640741	Peroxiredoxin-1	9	13	0.93	0	0	3.5	600.889	1199.76	2	1200.67	0.1014	2	R	QITVNDLPVGR	S	R11: 13C6 (+6.02), n-term: Pyro-cmC (-17.03)	TRUE	IPI00027350,IPI00375400	File: 210907_AB_1.22_IDASET1.wiff, Sample: AB_1.22_IDA047 (sample number 1), Elution: 18.13 to 18.18 min, Period: 1, Cycle(s): 568 (Experiment 3), 567 (Experiment 4)
	IPI00000874,IPI00640741	Peroxiredoxin-1	9	13	0.95	23.5	41.5	0.796	609.397	1216.78	2	1217.7	0.090658	2	R	QITVNDLPVGR	S	R11: 13C6 (+6.02)	TRUE	IPI00027350,IPI00375400	File: 210907_AB_1.23_IDASET1.wiff, Sample: AB_1.23_IDA049 (sample number 1), Elution: 14.04 to 14.09 min, Period: 1, Cycle(s): 515 (Experiment 3), 514 (Experiment 4)
	IPI00000874,IPI00640741	Peroxiredoxin-1	9	13	0.95	42.2	41.9	0.699	554.311	1106.61	2	1107.61	0.0085453	2	R	TIAQDYGVLK	A		TRUE	-	File: 210907_AB_1.22_IDASET1.wiff, Sample: AB_1.22_IDA047 (sample number 1), Elution: 12.75 to 12.82 min, Period: 1, Cycle(s): 484-485 (Experiment 3)
	IPI00000874,IPI00640741	Peroxiredoxin-1	9	13	0.95	47.4	42.1	0.319	460.782	919.548	2	920.51	0.04627	2	R	GLFIIDDK	G		TRUE	-	File: 210907_AB_1.22_IDASET1.wiff, Sample: AB_1.22_IDA047 (sample number 1), Elution: 17.46 to 17.55 min, Period: 1, Cycle(s): 557 (Experiment 3), 558 (Experiment 4)
	IPI00000874,IPI00640741	Peroxiredoxin-1	9	13	0.95	47.2	42.1	0	460.823	919.63	2	920.51	0.1286	2	R	GLFIIDDK	G		TRUE	-	File: 210907_AB_1.23_IDASET1.wiff, Sample: AB_1.23_IDA049 (sample number 1), Elution: 17.43 to 17.49 min, Period: 1, Cycle(s): 566 (Experiment 3), 565 (Experiment 4)
	IPI00000874,IPI00640741	Peroxiredoxin-1	9	13	0.95	31.3	41.2	1.42	683.472	1364.93	2	1365.82	0.1156	2	R	GLFIIDDKGILR	Q	R12: 13C6 (+6.02)	TRUE	-	File: 210907_AB_1.22_IDASET1.wiff, Sample: AB_1.22_IDA047 (sample number 1), Elution: 19.83 to 19.92 min, Period: 1, Cycle(s): 592 (Experiment 3), 593 (Experiment 4)
	IPI00000874,IPI00640741	Peroxiredoxin-1	9	13	0.95	46.7	41.1	3.01	456.07	1365.19	3	1365.82	0.3745	2	R	GLFIIDDKGILR	Q	R12: 13C6 (+6.02)	TRUE	-	File: 210907_AB_1.23_IDASET1.wiff, Sample: AB_1.23_IDA049 (sample number 1), Elution: 19.74 to 19.82 min, Period: 1, Cycle(s): 598-599 (Experiment 3)
	IPI00000874,IPI00640741	Peroxiredoxin-1	9	13	0.95	42.5	41.1	3.3	456.072	1365.19	3	1365.82	0.3805	2	R	GLFIIDDKGILR	Q	R12: 13C6 (+6.02)	TRUE	-	File: 210907_AB_1.22_IDASET1.wiff, Sample: AB_1.22_IDA047 (sample number 1), Elution: 19.7 to 19.76 min, Period: 1, Cycle(s): 591 (Experiment 3), 590 (Experiment 4)
	IPI00217466	Histone H1.2	6	13	0.95	41.2	41.9	3.06	554.296	1106.58	2	1107.57	0.01611	2	K	ALAAAGYDVEK	N		TRUE	IPI00217465,IPI00217467	File: 210907_AB_1.19_IDASET1.wiff, Sample: AB_1.19_IDA041 (sample number 1), Elution: 10.04 to 10.11 min, Period: 1, Cycle(s): 420-421 (Experiment 3)
	IPI00217466	Histone H1.2	6	13	0.95	48.6	41.9	2.85	554.299	1106.58	2	1107.57	0.02234	2	K	ALAAAGYDVEK	N		TRUE	IPI00217465,IPI00217467	File: 210907_AB_1.13_IDASET1.wiff, Sample: AB_1.13_IDA029 (sample number 1), Elution: 10.06 min, Period: 1, Cycle(s): 434 (Experiment 3) (Charge not auto determined)
	IPI00217466	Histone H1.2	6	13	0.95	33.9	41.9	3.24	554.308	1106.6	2	1107.57	0.03992	2	K	ALAAAGYDVEK	N		TRUE	IPI00217465,IPI00217467	File: 210907_AB_1.18_IDASET1.wiff, Sample: AB_1.18_IDA039 (sample number 1), Elution: 10.09 min, Period: 1, Cycle(s): 428 (Experiment 4)
	IPI00217466	Histone H1.2	6	13	0.95	37.5	41.9	2.28	554.323	1106.63	2	1107.57	0.069556	2	K	ALAAAGYDVEK	N		TRUE	IPI00217465,IPI00217467	File: 210907_AB_1.14_IDASET1.wiff, Sample: AB_1.14_IDA031 (sample number 1), Elution: 10.01 min, Period: 1, Cycle(s): 422 (Experiment 4)
	IPI00217466	Histone H1.2	6	13	0.95	32.2	41.9	2.82	554.327	1106.64	2	1107.57	0.077856	2	K	ALAAAGYDVEK	N		TRUE	IPI00217465,IPI00217467	File: 210907_AB_1.17_IDASET1.wiff, Sample: AB_1.17_IDA037 (sample number 1), Elution: 10.03 min, Period: 1, Cycle(s): 436 (Experiment 4)
	IPI00217466	Histone H1.2	6	13	0.95	25.4	41.2	0.854	663.909	1325.8	2	1326.76	0.045653	2	R	KASGPPVSELITK	A		TRUE	IPI00217465,IPI00217467	File: 210907_AB_1.18_IDASET1.wiff, Sample: AB_1.18_IDA039 (sample number 1), Elution: 11.81 min, Period: 1, Cycle(s): 454 (Experiment 3)
	IPI00217466	Histone H1.2	6	13	0.95	40.8	41.2	2.02	663.922	1325.83	2	1326.76	0.07263	2	R	KASGPPVSELITK	A		TRUE	IPI00217465,IPI00217467	File: 210907_AB_1.17_IDASET1.wiff, Sample: AB_1.17_IDA037 (sample number 1), Elution: 11.77 min, Period: 1, Cycle(s): 462 (Experiment 4)
	IPI00217466	Histone H1.2	6	13	0.95	33.6	41.2	3.5	663.94	1325.87	2	1326.76	0.1095	2	R	KASGPPVSELITK	A		TRUE	IPI00217465,IPI00217467	File: 210907_AB_1.19_IDASET1.wiff, Sample: AB_1.19_IDA041 (sample number 1), Elution: 11.68 to 11.77 min, Period: 1, Cycle(s): 445 (Experiment 3), 446 (Experiment 4)
	IPI00217466	Histone H1.2	6	13	0.95	39.6	42	1.77	487.291	972.567	2	973.605	-0.03027	2	R	SGVSLAALKK	A		TRUE	IPI00217465,IPI00217467	File: 210907_AB_1.18_IDASET1.wiff, Sample: AB_1.18_IDA039 (sample number 1), Elution: 10.34 to 10.41 min, Period: 1, Cycle(s): 432 (Experiment 3), 433 (Experiment 4)
	IPI00217466	Histone H1.2	6	13	0.95	48.9	40.6	2.47	792.662	1583.31	2	1584.81	-0.4916	2	K	ALAAAGYDVEKNNSR	I	R15: 13C6 (+6.02)	TRUE	IPI00217465,IPI00217467	File: 210907_AB_1.18_IDASET1.wiff, Sample: AB_1.18_IDA039 (sample number 1), Elution: 8.87 min, Period: 1, Cycle(s): 410 (Experiment 4)
	IPI00217466	Histone H1.2	6	13	0.95	47.6	40.6	4.12	792.686	1583.36	2	1584.81	-0.4436	2	K	ALAAAGYDVEKNNSR	I	R15: 13C6 (+6.02)	TRUE	IPI00217465,IPI00217467	File: 210907_AB_1.19_IDASET1.wiff, Sample: AB_1.19_IDA041 (sample number 1), Elution: 8.82 min, Period: 1, Cycle(s): 401 (Experiment 4)
	IPI00217466	Histone H1.2	6	13	0.95	51.4	41.5	1.5	599.887	1197.76	2	1198.67	0.098153	2	K	ASGPPVSELITK	A		TRUE	IPI00217465,IPI00217467	File: 210907_AB_1.17_IDASET1.wiff, Sample: AB_1.17_IDA037 (sample number 1), Elution: 13.91 min, Period: 1, Cycle(s): 493 (Experiment 4)
	IPI00217466	Histone H1.2	6	13	0.95	0	0	5.11	571.665	1711.97	3	1712.9	0.07776	2	K	KALAAAGYDVEKNNSR	I	R16: 13C6 (+6.02)	TRUE	IPI00217465,IPI00217467	File: 210907_AB_1.19_IDASET1.wiff, Sample: AB_1.19_IDA041 (sample number 1), Elution: 7.83 to 7.9 min, Period: 1, Cycle(s): 387-388 (Experiment 3)
	IPI00793696	19 kDa protein	7	11	0.95	24.6	41.4	0.585	454.348	1360.02	3	1360.79	0.2383	2	R	QINWTVLYRR	K	R9: 13C6 (+6.02), R10: 13C6 (+6.02)	TRUE	-	File: 210907_AB_1.22_IDASET1.wiff, Sample: AB_1.22_IDA047 (sample number 1), Elution: 16.22 min, Period: 1, Cycle(s): 537 (Experiment 4)
	IPI00793696	19 kDa protein	7	11	0.95	36.9	41.8	0.721	483.758	965.5	2	966.541	-0.03305	2	K	VFQFLNAK	C		TRUE	-	File: 210907_AB_1.22_IDASET1.wiff, Sample: AB_1.22_IDA047 (sample number 1), Elution: 16.08 to 16.2 min, Period: 1, Cycle(s): 537 (Experiment 3), 535 (Experiment 4)
	IPI00793696	19 kDa protein	7	11	0.95	52	41.8	1.8	471.262	940.509	2	941.44	0.076852	2	K	CESAFLSK	R		TRUE	-	File: 210907_AB_1.23_IDASET1.wiff, Sample: AB_1.23_IDA049 (sample number 1), Elution: 9.68 min, Period: 1, Cycle(s): 449 (Experiment 4)
	IPI00793696	19 kDa protein	7	11	0.95	44.7	41.8	1.55	471.267	940.518	2	941.44	0.08557	2	K	CESAFLSK	R		TRUE	-	File: 210907_AB_1.22_IDASET1.wiff, Sample: AB_1.22_IDA047 (sample number 1), Elution: 9.53 to 9.67 min, Period: 1, Cycle(s): 435, 437 (Experiment 4)
	IPI00793696	19 kDa protein	7	11	0.95	35.6	41.1	0.569	456.628	1366.86	3	1367.73	0.1348	2	R	TDGKVFQFLNAK	C		TRUE	-	File: 210907_AB_1.22_IDASET1.wiff, Sample: AB_1.22_IDA047 (sample number 1), Elution: 15.61 to 16.27 min, Period: 1, Cycle(s): 528-529, 538 (Experiment 3)
	IPI00793696	19 kDa protein	7	11	0.95	45	41.5	0.31	599.911	1197.81	2	1198.67	0.1465	2	R	QINWTVLYR	R	R9: 13C6 (+6.02)	TRUE	-	File: 210907_AB_1.23_IDASET1.wiff, Sample: AB_1.23_IDA049 (sample number 1), Elution: 18.54 to 18.6 min, Period: 1, Cycle(s): 582 (Experiment 3), 581 (Experiment 4)
	IPI00793696	19 kDa protein	7	11	0.95	31.1	41.4	3.57	631.366	1260.72	2	1261.68	0.04248	2	R	AITGASLADIMAK	R		TRUE	-	File: 210907_AB_1.22_IDASET1.wiff, Sample: AB_1.22_IDA047 (sample number 1), Elution: 17.68 to 17.9 min, Period: 1, Cycle(s): 563-564 (Experiment 3), 560 (Experiment 4)
	IPI00793696	19 kDa protein	7	11	0.95	54.3	41.4	1.92	631.426	1260.84	2	1261.68	0.1604	2	R	AITGASLADIMAK	R		TRUE	-	File: 210907_AB_1.23_IDASET1.wiff, Sample: AB_1.23_IDA049 (sample number 1), Elution: 17.76 to 17.81 min, Period: 1, Cycle(s): 570-571 (Experiment 3)
	IPI00793696	19 kDa protein	7	11	0.95	45.6	41.4	4.75	639.363	1276.71	2	1277.68	0.040256	2	R	AITGASLADIMAK	R	M11: Oxidation (+16.00)	TRUE	-	File: 210907_AB_1.22_IDASET1.wiff, Sample: AB_1.22_IDA047 (sample number 1), Elution: 13.82 to 13.88 min, Period: 1, Cycle(s): 501-502 (Experiment 3)
	IPI00793696	19 kDa protein	7	11	0.95	26.6	41.4	1.1	639.371	1276.73	2	1277.68	0.05655	2	R	AITGASLADIMAK	R	M11: Oxidation (+16.00)	TRUE	-	File: 210907_AB_1.21_IDASET1.wiff, Sample: AB_1.21_IDA045 (sample number 1), Elution: 13.9 min, Period: 1, Cycle(s): 500 (Experiment 4)
	IPI00793696	19 kDa protein	7	11	0.95	44.4	41.4	2.6	639.374	1276.73	2	1277.68	0.063353	2	R	AITGASLADIMAK	R	M11: Oxidation (+16.00)	TRUE	-	File: 210907_AB_1.23_IDASET1.wiff, Sample: AB_1.23_IDA049 (sample number 1), Elution: 13.9 min, Period: 1, Cycle(s): 512 (Experiment 4)
[truncated: 1,120 more rows]

## Sheet: (B) VCAM-1, K562-α4 rep. 2
Table S2
(B) Peptides identified for VCAM-1 ligand-affinity purification using K562-α4 cells (biological replicate 2)
Biological experiment:
Cell line	SILAC	Purification	Crosslinker	Lysis	Samples pooled	Elution	Comments
[truncated: 2,689 more rows]

## Sheet: (C) VCAM-1, K562-α4 rep. 3
Table S2
[truncated: 2,621 more rows]

[truncated: 6 more sheets: (D) VCAM-1, K562-X4C0 rep. 1, (E) VCAM-1, K562-X4C0 rep. 2, (F) VCAM-1, K562-α4Pα5L rep. 1, (G) VCAM-1, K562-α4Pα5L rep. 2, (H) D40A, K562-α4 rep. 1, (I) D40A, K562-α4 rep. 2]
