# Supplementary material for: Proteomic analysis of α4β1 integrin adhesion complexes reveals α-subunit-dependent protein recruitment
Source: Proteomics. 2012 Jul 17;12(13):2107–14. doi: 10.1002/pmic.201100487 (PMC3472074; doi:10.1002/pmic.201100487)
Supplement: Supplementary file 3 [file pmic0012-2107-SD3.xls]

## Sheet: Hierarchical clustering
Table S3
Hierarchical clustering and comparative analyses of proteins identified for biological replicates 1, 2, and 3 (where applicable) of VCAM-1 and VCAM-1(D40A) ligand-affinity purifications using K562-α4, K562-X4C0, and K562-α4Pα5L cells (full datasets)
Clustering method:
Clustering type	Distance metric	Linkage matrix
Agglomerative hierarchical	Uncentred Pearson correlation	Complete
Clustering output:
																							Comparison to previous proteomic analysis of integrin-associated complexes				Comparison to adhesome
				Spectral count (%)									Mean spectral count (%)				Fold enrichment over VCAM-1(D40A) control			Integrin-specific (≥1.82-fold enriched)			Fold enrichment over VCAM-1(D40A) control		Integrin-specific (≥2.00-fold enriched)		Reported
				VCAM-1							VCAM-1(D40A)		VCAM-1			VCAM-1(D40A)	VCAM-1			VCAM-1			FN	VCAM-1	FN	VCAM-1
				K562-α4			K562-X4C0		K562-α4Pα5L		K562-α4		K652-α4	K562-X4C0	K562-α4Pα5L	K652-α4	K652-α4	K562-X4C0	K562-α4Pα5L	K652-α4	K562-X4C0	K562-α4Pα5L	K652-α4	K652-α4	K652-α4	K652-α4
Hierarchical clustering	Selected cluster	Accession number(s)	Description	1	2	3	1	2	1	2	1	2
		IPI00550363,IPI00647915	Transgelin-2	0.037	0.028	0.02	0.042	0.021	0.034	0.03	0.011	0.035	0.0283333	0.0315	0.032	0.023	1.23188	1.36957	1.3913	NO	NO	NO	−	−	−	−	NO
		IPI00216587,IPI00645201	40S ribosomal protein S8	0.043	0.043	0.016	0.042	0.026	0.038	0.03	0.011	0.017	0.034	0.034	0.034	0.014	2.42857	2.42857	2.42857	YES	YES	YES	1.54365	2.69106	NO	YES	NO
		IPI00398135,IPI00456758	60S ribosomal protein L27a	0.03	0.021	0	0.023	0.01	0.013	0.017	0	0.0087	0.017	0.0165	0.015	0.00435	3.90805	3.7931	3.44828	YES	YES	YES	>	>	YES	YES	NO
		IPI00217465,IPI00217466	Histone H1.2	0.079	0.071	0.04	0.049	0	0.03	0.039	0.037	0.069	0.0633333	0.0245	0.0345	0.053	1.19497	0.462264	0.650943	NO	NO	NO	−	−	−	−	NO
		IPI00219018,IPI00795257	Glyceraldehyde-3-phosphate dehydrogenase	0.024	0.014	0.016	0.015	0	0.013	0.017	0	0.039	0.018	0.0075	0.015	0.0195	0.923077	0.384615	0.769231	NO	NO	NO	−	−	−	−	NO
		IPI00221089	40S ribosomal protein S13	0.012	0.011	0	0	0	0.013	0.0086	0	0.013	0.00766667	0	0.0108	0.0065	1.17949	0	1.66154	NO	NO	NO	−	−	−	−	NO
		IPI00472102,IPI00784154	60 kDa heat shock protein, mitochondrial precursor	0.043	0.046	0.076	0.034	0.026	0.042	0.047	0.048	0.078	0.055	0.03	0.0445	0.063	0.873016	0.47619	0.706349	NO	NO	NO	−	−	−	−	NO
		IPI00419585	Peptidyl-prolyl cis-trans isomerase A	0.049	0.021	0.064	0.038	0.016	0.03	0.035	0.032	0.061	0.0446667	0.027	0.0325	0.0465	0.960573	0.580645	0.698925	NO	NO	NO	−	−	−	−	NO
		IPI00013877,IPI00216492,IPI00216493	Isoform 1 of Heterogeneous nuclear ribonucleoprotein H3	0.067	0.025	0.076	0.038	0.042	0.038	0.086	0.043	0.091	0.056	0.04	0.062	0.067	0.835821	0.597015	0.925373	NO	NO	NO	−	−	−	−	NO
		IPI00410714	Hemoglobin subunit alpha	0.049	0.032	0.052	0.03	0.031	0.038	0.043	0.032	0.087	0.0443333	0.0305	0.0405	0.0595	0.745098	0.512605	0.680672	NO	NO	NO	−	−	−	−	NO
		IPI00179964,IPI00183626,IPI00334175	polypyrimidine tract-binding protein 1 isoform a	0.03	0.018	0.052	0.011	0.031	0.0085	0.03	0.027	0.048	0.0333333	0.021	0.01925	0.0375	0.888889	0.56	0.513333	NO	NO	NO	−	−	−	−	NO
		IPI00000873	Valyl-tRNA synthetase	0.037	0.025	0.032	0.015	0.026	0.0085	0.026	0.043	0.056	0.0313333	0.0205	0.01725	0.0495	0.632997	0.414141	0.348485	NO	NO	NO	−	−	−	−	NO
		IPI00217471	Hemoglobin subunit epsilon	0.018	0.025	0.028	0.015	0.01	0.0085	0.026	0.021	0.048	0.0236667	0.0125	0.01725	0.0345	0.68599	0.362319	0.5	NO	NO	NO	0	>	NO	YES	NO
		IPI00026272,IPI00031562,IPI00216456,IPI00303315	Histone H2A type 1-B	0.12	0.075	0.096	0.061	0	0	0.082	0.11	0.1	0.097	0.0305	0.041	0.105	0.92381	0.290476	0.390476	NO	NO	NO	−	−	−	−	NO
		IPI00040897	similar to small nuclear ribonucleoprotein D2	0.018	0.011	0.024	0	0	0	0.022	0.027	0.026	0.0176667	0	0.011	0.0265	0.666667	0	0.415094	NO	NO	NO	−	−	−	−	NO
		IPI00456359	Isoform 1 of Ataxin-2-like protein	0.012	0.011	0.012	0.015	0	0	0.022	0.011	0.017	0.0116667	0.0075	0.011	0.014	0.833333	0.535714	0.785714	NO	NO	NO	−	−	−	−	NO
		IPI00025512	Heat-shock protein beta-1	0.024	0.018	0.044	0.046	0.036	0.025	0.073	0.043	0.043	0.0286667	0.041	0.049	0.043	0.666667	0.953488	1.13953	NO	NO	NO	−	−	−	−	YES
		IPI00217030	40S ribosomal protein S4, X isoform	0.024	0.025	0.032	0.015	0.042	0.025	0.06	0.027	0.039	0.027	0.0285	0.0425	0.033	0.818182	0.863636	1.28788	NO	NO	NO	−	−	−	−	NO
		IPI00008433	40S ribosomal protein S5	0.024	0	0.02	0.011	0.016	0.0085	0.039	0.027	0.022	0.0146667	0.0135	0.02375	0.0245	0.598639	0.55102	0.969388	NO	NO	NO	−	−	−	−	NO
		IPI00479786	KH-type splicing regulatory protein	0.043	0.028	0.064	0.023	0.073	0.03	0.099	0.096	0.12	0.045	0.048	0.0645	0.108	0.416667	0.444444	0.597222	NO	NO	NO	−	−	−	−	NO
		IPI00026689	Hypothetical protein DKFZp686L20222	0.024	0.014	0.024	0.011	0.031	0.0085	0.035	0.043	0.052	0.0206667	0.021	0.02175	0.0475	0.435088	0.442105	0.457895	NO	NO	NO	−	−	−	−	NO
		IPI00377261	Isoform 1 of Far upstream element-binding protein 3	0.018	0	0.016	0.0076	0.021	0.0085	0.022	0.021	0.035	0.0113333	0.0143	0.01525	0.028	0.404762	0.510714	0.544643	NO	NO	NO	−	−	−	−	NO
		IPI00220365,IPI00384463,IPI00386533,IPI00479262,IPI00552639,IPI00759560,IPI00798400	Isoform 1 of Eukaryotic translation initiation factor 4 gamma 1	0.03	0.014	0.02	0.0076	0.021	0.021	0.043	0.027	0.052	0.0213333	0.0143	0.032	0.0395	0.540084	0.362025	0.810127	NO	NO	NO	−	−	−	−	NO
		IPI00033022	Isoform 1 of Dynamin-2	0.012	0.011	0.008	0	0.01	0.0085	0.022	0.021	0.022	0.0103333	0.005	0.01525	0.0215	0.48062	0.232558	0.709302	NO	NO	NO	−	−	−	−	YES
		IPI00299573,IPI00479315	60S ribosomal protein L7a	0.037	0.0071	0.024	0.011	0.021	0	0.03	0.021	0.035	0.0227	0.016	0.015	0.028	0.810714	0.571429	0.535714	NO	NO	NO	−	−	−	−	NO
		IPI00643041,IPI00793015,IPI00795671,IPI00796462	GTP-binding nuclear protein Ran	0.03	0.018	0.024	0	0.021	0.013	0.035	0.016	0.03	0.024	0.0105	0.024	0.023	1.04348	0.456522	1.04348	NO	NO	NO	−	−	−	−	NO
		IPI00031570	Probable UPF0334 kinase-like protein C1orf57	0.012	0	0.02	0.0076	0	0	0.026	0	0.026	0.0106667	0.0038	0.013	0.013	0.820513	0.292308	1	NO	NO	NO	−	−	−	−	NO
		IPI00294627,IPI00386114,IPI00386117,IPI00386118,IPI00386119,IPI00386120	Isoform 6 of Splicing factor 1	0.012	0	0.012	0	0	0	0.017	0	0.013	0.008	0	0.0085	0.0065	1.23077	0	1.30769	NO	NO	NO	3.43415	0.477404	YES	NO	NO
		IPI00216393	Isoform Non-brain of Clathrin light chain A	0.012	0	0.012	0	0	0	0.0086	0	0.022	0.008	0	0.0043	0.011	0.727273	0	0.390909	NO	NO	NO	−	−	−	−	NO
		IPI00645020	14 kDa protein	0.012	0	0.016	0	0	0	0.0086	0	0.013	0.00933333	0	0.0043	0.0065	1.4359	0	0.661538	NO	NO	NO	−	−	−	−	NO
		IPI00219153	60S ribosomal protein L22	0.024	0	0.016	0.015	0.016	0	0.013	0	0.022	0.0133333	0.0155	0.0065	0.011	1.21212	1.40909	0.590909	NO	NO	NO	−	−	−	−	NO
		IPI00479997	Stathmin	0.012	0	0.008	0.0076	0	0	0.0086	0	0.0087	0.00666667	0.0038	0.0043	0.00435	1.53257	0.873563	0.988506	NO	NO	NO	−	−	−	−	NO
		IPI00008530	60S acidic ribosomal protein P0	0.067	0.014	0.012	0.019	0.01	0.017	0.026	0.016	0.017	0.031	0.0145	0.0215	0.0165	1.87879	0.878788	1.30303	YES	NO	NO	−	−	−	−	NO
		IPI00031691	60S ribosomal protein L9	0.018	0.0071	0	0	0	0.0085	0.017	0.011	0.013	0.00836667	0	0.01275	0.012	0.697222	0	1.0625	NO	NO	NO	−	−	−	−	NO
		IPI00022143,IPI00746655	Isoform 1 of Protein FAM62A	0.018	0	0.012	0	0	0.013	0.0086	0	0.013	0.01	0	0.0108	0.0065	1.53846	0	1.66154	NO	NO	NO	6.81261	1.5677	YES	NO	NO
		IPI00218693,IPI00642457	Adenine phosphoribosyltransferase	0.012	0.0071	0.008	0	0	0.0085	0.026	0	0.017	0.00903333	0	0.01725	0.0085	1.06275	0	2.02941	NO	NO	YES	−	−	−	−	NO
		IPI00027107	Tu translation elongation factor, mitochondrial	0.012	0.0071	0.008	0	0	0	0.017	0	0.0087	0.00903333	0	0.0085	0.00435	2.07663	0	1.95402	YES	NO	YES	−	−	−	−	NO
		IPI00178440,IPI00414723	Elongation factor 1-beta	0.012	0	0	0	0	0	0.0086	0	0.0087	0.004	0	0.0043	0.00435	0.91954	0	0.988506	NO	NO	NO	>	>	YES	YES	NO
		IPI00012069,IPI00619898,IPI00619966	NAD	0	0	0	0	0	0	0.017	0	0.017	0	0	0.0085	0.0085	0	0	1	NO	NO	NO	−	−	−	−	NO
		IPI00385562,IPI00410032,IPI00410118,IPI00514277,IPI00736672,IPI00749287,IPI00759501,IPI00759828	Isoform 6 of Quaking protein	0	0	0	0	0	0	0.0086	0	0.0087	0	0	0.0043	0.00435	0	0	0.988506	NO	NO	NO	−	−	−	−	NO
		IPI00219381	NADH dehydrogenase [ubiquinone] 1 alpha subcomplex subunit 2	0	0	0	0	0	0	0.013	0	0.0087	0	0	0.0065	0.00435	0	0	1.49425	NO	NO	NO	>	0	YES	NO	NO
		IPI00182757	Isoform 1 of Protein KIAA1967 (Deleted in breast cancer gene 1 protein)	0	0	0	0.0076	0	0	0.013	0	0.0087	0	0.0038	0.0065	0.00435	0	0.873563	1.49425	NO	NO	NO	−	−	−	−	NO
		IPI00646361	Nuclear pore complex protein Nup214	0	0	0	0	0	0.017	0.026	0.011	0.026	0	0	0.0215	0.0185	0	0	1.16216	NO	NO	NO	−	−	−	−	NO
		IPI00218342	C-1-tetrahydrofolate synthase, cytoplasmic	0	0	0	0	0	0.0085	0.013	0	0.017	0	0	0.01075	0.0085	0	0	1.26471	NO	NO	NO	−	−	−	−	NO
		IPI00011285	Calpain-1 catalytic subunit	0	0.0071	0.008	0	0	0	0.017	0	0.03	0.00503333	0	0.0085	0.015	0.335556	0	0.566667	NO	NO	NO	−	−	−	−	YES
		IPI00334587,IPI00334713,IPI00742926	Isoform 2 of Heterogeneous nuclear ribonucleoprotein A/B	0	0	0	0	0	0	0.0086	0	0.017	0	0	0.0043	0.0085	0	0	0.505882	NO	NO	NO	−	−	−	−	NO
		IPI00305978	Aflatoxin B1 aldehyde reductase member 2	0	0	0	0	0	0	0.0086	0	0.022	0	0	0.0043	0.011	0	0	0.390909	NO	NO	NO	−	−	−	−	NO
		IPI00175096	Tetratricopeptide repeat domain 9C	0	0	0	0	0	0	0.0086	0	0.013	0	0	0.0043	0.0065	0	0	0.661538	NO	NO	NO	>	0	YES	NO	NO
		IPI00642816	Signal recognition particle 9 kDa protein	0	0	0	0	0	0	0.0086	0	0.013	0	0	0.0043	0.0065	0	0	0.661538	NO	NO	NO	−	−	−	−	NO
		IPI00032355,IPI00551014,IPI00646054	Isoform 3 of Pumilio homolog 2	0	0	0	0	0	0	0.0086	0	0.013	0	0	0.0043	0.0065	0	0	0.661538	NO	NO	NO	−	−	−	−	NO
		IPI00796076	23 kDa protein	0	0	0	0	0	0	0.013	0	0.022	0	0	0.0065	0.011	0	0	0.590909	NO	NO	NO	−	−	−	−	NO
		IPI00220327	Keratin, type II cytoskeletal 1	0.13	0.071	0.068	0.053	0.068	0.22	0.16	0	0.061	0.0896667	0.0605	0.19	0.0305	2.93989	1.98361	6.22951	YES	YES	YES	3.83795	2.78501	YES	YES	NO
		IPI00444262,IPI00604620	nucleolin	0.012	0.025	0.024	0.019	0.021	0.11	0.052	0.021	0.013	0.0203333	0.02	0.081	0.017	1.19608	1.17647	4.76471	NO	NO	YES	4.3614	1.04824	YES	NO	NO
		IPI00001159	GCN1-like protein 1	0.024	0.018	0.02	0.042	0.036	0.038	0.047	0	0.03	0.0206667	0.039	0.0425	0.015	1.37778	2.6	2.83333	NO	YES	YES	−	−	−	−	NO
		IPI00291006	Malate dehydrogenase, mitochondrial precursor	0	0.0071	0.02	0.034	0.01	0.025	0.03	0	0	0.00903333	0.022	0.0275	0	>	>	>	YES	YES	YES	>	>	YES	YES	NO
		IPI00013214	DNA replication licensing factor MCM3	0	0.0071	0	0.019	0.016	0.025	0.03	0	0	0.00236667	0.0175	0.0275	0	>	>	>	YES	YES	YES	>	>	YES	YES	NO
		IPI00383111	57 kDa protein (keratin, type I cytoskeletal 10)	0	0.028	0	0.027	0	0.085	0.056	0	0	0.00933333	0.0135	0.0705	0	>	>	>	YES	YES	YES	>	>	YES	YES	NO
		IPI00549672	HSPC027	0	0	0	0	0	0.013	0.0086	0	0	0	0	0.0108	0	0	0	>	NO	NO	YES	>	0	YES	NO	NO
		IPI00166010	CCR4-NOT transcription complex, subunit 1 isoform a	0	0	0	0	0	0.013	0.0086	0	0	0	0	0.0108	0	0	0	>	NO	NO	YES	>	0	YES	NO	NO
		IPI00021304	Keratin, type II cytoskeletal 2 epidermal	0.037	0	0	0.015	0	0.068	0.073	0	0.017	0.0123333	0.0075	0.0705	0.0085	1.45098	0.882353	8.29412	NO	NO	YES	2.99473	1.33673	YES	NO	NO
		IPI00023748,IPI00797126,IPI00797259	Nascent polypeptide-associated complex subunit alpha	0	0	0	0	0	0.0085	0.0086	0	0	0	0	0.00855	0	0	0	>	NO	NO	YES	>	0	YES	NO	NO
		IPI00167941	Midasin	0	0	0	0	0	0.0085	0.013	0	0	0	0	0.01075	0	0	0	>	NO	NO	YES	>	0	YES	NO	NO
		IPI00028888,IPI00220684	Isoform 1 of Heterogeneous nuclear ribonucleoprotein D0	0.037	0	0	0	0.047	0	0.056	0.043	0	0.0123333	0.0235	0.028	0.0215	0.573643	1.09302	1.30233	NO	NO	NO	−	−	−	−	NO
		IPI00374068	Isoform 1 of ADAMTS-like protein 4 precursor	0	0	0	0	0	0	0.013	0.011	0	0	0	0.0065	0.0055	0	0	1.18182	NO	NO	NO	−	−	−	−	NO
		IPI00011654	Tubulin beta chain	0.055	0.039	0.044	0.061	0.016	0.025	0.33	0.059	0.087	0.046	0.0385	0.1775	0.073	0.630137	0.527397	2.43151	NO	NO	YES	−	−	−	−	YES
		IPI00019359	Keratin, type I cytoskeletal 9	0.091	0.011	0.048	0.027	0.047	0.059	0.19	0.037	0.013	0.05	0.037	0.1245	0.025	2	1.48	4.98	YES	NO	YES	−	−	−	−	NO
		IPI00479186,IPI00784179	pyruvate kinase 3 isoform 2	0	0	0.008	0	0.01	0	0.022	0	0	0.00266667	0.005	0.011	0	>	>	>	YES	YES	YES	−	−	−	−	NO
		IPI00306604	Integrin alpha-5 precursor	0	0	0	0	0	0.0085	0.022	0	0	0	0	0.01525	0	0	0	>	NO	NO	YES	>	0	YES	NO	YES
		IPI00411706,IPI00641040,IPI00645836	S-formylglutathione hydrolase	0	0	0	0	0	0	0.013	0	0	0	0	0.0065	0	0	0	>	NO	NO	YES	−	−	−	−	NO
		IPI00015029,IPI00789101,IPI00789698,IPI00790462	Prostaglandin E synthase 3	0	0	0	0	0	0	0.013	0	0	0	0	0.0065	0	0	0	>	NO	NO	YES	>	0	YES	NO	NO
		IPI00644431	ATP-dependent RNA helicase DDX39	0	0	0	0	0	0	0.013	0	0	0	0	0.0065	0	0	0	>	NO	NO	YES	−	−	−	−	NO
		IPI00297635	SA hypertension-associated homolog isoform 1	0	0	0	0	0	0	0.013	0	0	0	0	0.0065	0	0	0	>	NO	NO	YES	−	−	−	−	NO
		IPI00744503	17 kDa protein	0	0	0	0	0	0	0.017	0	0	0	0	0.0085	0	0	0	>	NO	NO	YES	−	−	−	−	NO
		IPI00172460,IPI00215901,IPI00218988	Isoform 3 of Adenylate kinase isoenzyme 2, mitochondrial	0	0	0	0	0	0	0.0086	0	0	0	0	0.0043	0	0	0	>	NO	NO	YES	−	−	−	−	NO
		IPI00020928,IPI00643708	Transcription factor A, mitochondrial precursor	0	0	0	0	0	0	0.0086	0	0	0	0	0.0043	0	0	0	>	NO	NO	YES	>	0	YES	NO	NO
		IPI00107339	Isoform 1 of Guanine nucleotide-binding protein subunit beta-like protein 1	0	0	0	0	0	0	0.0086	0	0	0	0	0.0043	0	0	0	>	NO	NO	YES	−	−	−	−	NO
		IPI00011229	Cathepsin D precursor	0	0	0	0	0	0	0.017	0	0	0	0	0.0085	0	0	0	>	NO	NO	YES	−	−	−	−	NO
		IPI00021842	Apolipoprotein E precursor	0	0	0	0	0	0	0.073	0	0	0	0	0.0365	0	0	0	>	NO	NO	YES	−	−	−	−	NO
		IPI00184821,IPI00783178	Bifunctional coenzyme A synthase	0	0	0	0	0	0	0.0086	0	0	0	0	0.0043	0	0	0	>	NO	NO	YES	−	−	−	−	NO
		IPI00155601	Protein LRP16	0	0	0	0	0	0	0.0086	0	0	0	0	0.0043	0	0	0	>	NO	NO	YES	−	−	−	−	NO
		IPI00006935,IPI00411704	Eukaryotic translation initiation factor 5A-2	0	0	0	0	0	0	0.0086	0	0	0	0	0.0043	0	0	0	>	NO	NO	YES	−	−	−	−	NO
		IPI00019383	Galactokinase	0	0	0	0	0	0	0.0086	0	0	0	0	0.0043	0	0	0	>	NO	NO	YES	−	−	−	−	NO
		IPI00289819	Cation-independent mannose-6-phosphate receptor precursor	0	0	0	0	0	0	0.0086	0	0	0	0	0.0043	0	0	0	>	NO	NO	YES	>	0	YES	NO	NO
		IPI00418471	Vimentin	0.12	0.028	0.1	0.03	0.083	0.14	0.13	0.064	0.11	0.0826667	0.0565	0.135	0.087	0.950192	0.649425	1.55172	NO	NO	NO	−	−	−	−	YES
		IPI00013881,IPI00479191	heterogeneous nuclear ribonucleoprotein H1	0.049	0.018	0.044	0.019	0.047	0.051	0.069	0.032	0.056	0.037	0.033	0.06	0.044	0.840909	0.75	1.36364	NO	NO	NO	−	−	−	−	NO
		IPI00186290	Elongation factor 2	0.073	0.028	0.076	0.038	0.052	0.055	0.056	0.043	0.043	0.059	0.045	0.0555	0.043	1.37209	1.04651	1.2907	NO	NO	NO	3.02445	1.69733	YES	NO	NO
		IPI00215637	ATP-dependent RNA helicase DDX3X	0.043	0.025	0.048	0.027	0.042	0.047	0.039	0.027	0.035	0.0386667	0.0345	0.043	0.031	1.24731	1.1129	1.3871	NO	NO	NO	−	−	−	−	NO
		IPI00016610	Poly(rC)-binding protein 1	0.037	0.0071	0.02	0.0076	0.021	0.03	0.017	0.021	0.035	0.0213667	0.0143	0.0235	0.028	0.763095	0.510714	0.839286	NO	NO	NO	−	−	−	−	NO
		IPI00215719	60S ribosomal protein L18	0.018	0.025	0.02	0.0076	0.026	0.017	0.013	0.011	0.017	0.021	0.0168	0.015	0.014	1.5	1.2	1.07143	NO	NO	NO	1.81925	2.74283	NO	YES	NO
		IPI00554676,IPI00816618	Hemoglobin subunit gamma-2	0.012	0.018	0.02	0	0.036	0.025	0.017	0.016	0.026	0.0166667	0.018	0.021	0.021	0.793651	0.857143	1	NO	NO	NO	−	−	−	−	NO
		IPI00007752	Tubulin beta-2C chain	0.15	0.096	0.2	0.14	0.18	0.11	0	0.25	0.27	0.148667	0.16	0.055	0.26	0.571795	0.615385	0.211538	NO	NO	NO	2.23919	0.556556	YES	NO	YES
		IPI00219156	60S ribosomal protein L30	0.012	0.018	0.016	0.03	0.016	0.017	0.017	0.021	0.022	0.0153333	0.023	0.017	0.0215	0.713178	1.06977	0.790698	NO	NO	NO	−	−	−	−	NO
		IPI00221091	40S ribosomal protein S15a	0	0.021	0.016	0.015	0.021	0.017	0.017	0.021	0.022	0.0123333	0.018	0.017	0.0215	0.573643	0.837209	0.790698	NO	NO	NO	−	−	−	−	NO
	C	IPI00017617	Probable ATP-dependent RNA helicase DDX5 (DEAD box 5)	0.11	0.043	0.056	0.053	0.11	0.042	0.1	0.13	0.14	0.0696667	0.0815	0.071	0.135	0.516049	0.603704	0.525926	NO	NO	NO	−	−	−	−	NO
	C	IPI00021439,IPI00021440	Actin, cytoplasmic 1	0.32	0.12	0.21	0.13	0.22	0.13	0.19	0.27	0.26	0.216667	0.175	0.16	0.265	0.81761	0.660377	0.603774	NO	NO	NO	−	−	−	−	YES
	C	IPI00000000	Trypsin	0.26	0.099	0.18	0.15	0.23	0.13	0.22	0.24	0.23	0.179667	0.19	0.175	0.235	0.764539	0.808511	0.744681	NO	NO	NO	−	−	−	−	NO
	C	IPI00788958	Heat shock 70kDa protein 9 (mtHsp70)	0.037	0.018	0.02	0.023	0.031	0.017	0.026	0.037	0.039	0.025	0.027	0.0215	0.038	0.657895	0.710526	0.565789	NO	NO	NO	−	−	−	−	NO
	C	IPI00027834,IPI00465225,IPI00783589,IPI00796199	heterogeneous nuclear ribonucleoprotein L isoform a	0.043	0.021	0.032	0.015	0.042	0.021	0.017	0.048	0.043	0.032	0.0285	0.019	0.0455	0.703297	0.626374	0.417582	NO	NO	NO	−	−	−	−	NO
	C	IPI00396485,IPI00472724	Elongation factor 1-alpha 1	0.19	0	0.11	0.11	0.15	0.13	0.15	0.13	0.13	0.1	0.13	0.14	0.13	0.769231	1	1.07692	NO	NO	NO	−	−	−	−	NO
	C	IPI00027626	T-complex protein 1 subunit zeta	0.043	0.0071	0.02	0.011	0.026	0.013	0.026	0.027	0.017	0.0233667	0.0185	0.0195	0.022	1.06212	0.840909	0.886364	NO	NO	NO	−	−	−	−	NO
		IPI00012066,IPI00216689,IPI00470509,IPI00796337	Poly(rC)-binding protein 2	0.018	0	0.012	0	0.021	0.013	0.017	0.032	0.013	0.01	0.0105	0.015	0.0225	0.444444	0.466667	0.666667	NO	NO	NO	−	−	−	−	NO
		IPI00008524,IPI00796945	Isoform 1 of Polyadenylate-binding protein 1	0.085	0.036	0.028	0.027	0.078	0.051	0.026	0.075	0.043	0.0496667	0.0525	0.0385	0.059	0.841808	0.889831	0.652542	NO	NO	NO	−	−	−	−	YES
		IPI00641950	Lung cancer oncogene 7 (RACK1)	0.079	0.021	0.02	0.023	0.073	0.025	0.035	0.075	0.039	0.04	0.048	0.03	0.057	0.701754	0.842105	0.526316	NO	NO	NO	−	−	−	−	YES
		IPI00012442	Ras GTPase-activating protein-binding protein 1	0.018	0.0071	0	0.0076	0.016	0.0085	0.0086	0.021	0.0087	0.00836667	0.0118	0.00855	0.01485	0.563412	0.794613	0.575758	NO	NO	NO	−	−	−	−	NO
		IPI00021840	40S ribosomal protein S6	0.03	0.0071	0	0.0076	0.031	0.017	0.013	0.021	0.013	0.0123667	0.0193	0.015	0.017	0.727451	1.13529	0.882353	NO	NO	NO	−	−	−	−	NO
		IPI00165230,IPI00335930	Isoform 1 of DAZ-associated protein 1	0.018	0	0	0.0076	0.021	0.013	0.0086	0.021	0.013	0.006	0.0143	0.0108	0.017	0.352941	0.841176	0.635294	NO	NO	NO	−	−	−	−	NO
		IPI00179330	Ubiquitin	0.21	0.096	0.13	0.068	0.13	0	0.15	0.21	0.16	0.145333	0.099	0.075	0.185	0.785586	0.535135	0.405405	NO	NO	NO	−	−	−	−	NO
		IPI00000875,IPI00747497	Elongation factor 1-gamma	0.03	0.011	0.028	0.0076	0.036	0	0.022	0.043	0.03	0.023	0.0218	0.011	0.0365	0.630137	0.59726	0.30137	NO	NO	NO	−	−	−	−	NO
		IPI00017448	40S ribosomal protein S21	0.024	0	0.012	0	0.016	0	0.0086	0.021	0.017	0.012	0.008	0.0043	0.019	0.631579	0.421053	0.226316	NO	NO	NO	−	−	−	−	NO
		IPI00646917	Cleavage and polyadenylation specificity factor 5	0.018	0	0.028	0.011	0.042	0	0.026	0.032	0.026	0.0153333	0.0265	0.013	0.029	0.528736	0.913793	0.448276	NO	NO	NO	−	−	−	−	NO
		IPI00216402	Histone H3.1t	0.03	0	0.016	0.042	0.062	0	0.03	0.037	0.03	0.0153333	0.052	0.015	0.0335	0.457711	1.55224	0.447761	NO	NO	NO	−	−	−	−	NO
		IPI00024417,IPI00784470	Huntingtin-interacting protein 1-related protein	0.012	0.0071	0.024	0.0076	0.026	0	0	0.011	0.0087	0.0143667	0.0168	0	0.00985	1.45854	1.70558	0	NO	NO	NO	−	−	−	−	NO
		IPI00396321	Leucine-rich repeat-containing protein 59	0.012	0	0.012	0.0076	0.016	0	0	0.011	0.0087	0.008	0.0118	0	0.00985	0.812183	1.19797	0	NO	NO	NO	>	0	YES	NO	NO
		IPI00216049,IPI00216746,IPI00514561,IPI00807545	Isoform 1 of Heterogeneous nuclear ribonucleoprotein K	0.061	0.046	0.016	0.038	0.047	0.034	0.06	0.043	0.035	0.041	0.0425	0.047	0.039	1.05128	1.08974	1.20513	NO	NO	NO	1.96822	0.954898	YES	NO	NO
		IPI00479217,IPI00644079	heterogeneous nuclear ribonucleoprotein U isoform a	0.061	0.05	0.012	0.049	0.031	0.025	0.043	0.048	0.026	0.041	0.04	0.034	0.037	1.10811	1.08108	0.918919	NO	NO	NO	−	−	−	−	NO
		IPI00419880	40S ribosomal protein S3a	0.061	0.028	0.016	0.034	0.042	0.025	0.026	0.032	0.03	0.035	0.038	0.0255	0.031	1.12903	1.22581	0.822581	NO	NO	NO	−	−	−	−	NO
		IPI00413108,IPI00553164	40S ribosomal protein SA	0.037	0.021	0.012	0.015	0.026	0.013	0.017	0.032	0.017	0.0233333	0.0205	0.015	0.0245	0.952381	0.836735	0.612245	NO	NO	NO	−	−	−	−	NO
		IPI00021327	Isoform 1 of Growth factor receptor-bound protein 2	0.024	0.036	0.016	0.019	0.021	0.0085	0.017	0.032	0.03	0.0253333	0.02	0.01275	0.031	0.817204	0.645161	0.41129	NO	NO	NO	−	−	−	−	YES
		IPI00010896	Chloride intracellular channel protein 1	0.055	0.039	0.036	0.053	0.042	0.034	0.052	0.053	0.056	0.0433333	0.0475	0.043	0.0545	0.795107	0.87156	0.788991	NO	NO	NO	−	−	−	−	NO
		IPI00013468,IPI00514701	Mitotic checkpoint protein BUB3	0.037	0.028	0.028	0.03	0.031	0.021	0.039	0.037	0.056	0.031	0.0305	0.03	0.0465	0.666667	0.655914	0.645161	NO	NO	NO	−	−	−	−	NO
		IPI00026271	40S ribosomal protein S14	0.03	0.028	0.024	0.027	0.026	0.021	0.013	0.027	0.035	0.0273333	0.0265	0.017	0.031	0.88172	0.854839	0.548387	NO	NO	NO	−	−	−	−	NO
		IPI00296337	Isoform 1 of DNA-dependent protein kinase catalytic subunit	0.21	0.18	0.076	0.16	0.15	0.26	0.29	0.15	0.16	0.155333	0.155	0.275	0.155	1.00215	1	1.77419	NO	NO	NO	−	−	−	−	NO
		IPI00011253	40S ribosomal protein S3	0.061	0.053	0.032	0.042	0.052	0.072	0.065	0.037	0.061	0.0486667	0.047	0.0685	0.049	0.993197	0.959184	1.39796	NO	NO	NO	−	−	−	−	NO
		IPI00645907	Fatty acid synthase	0.14	0.099	0.14	0.14	0.099	0.17	0.19	0.1	0.15	0.126333	0.1195	0.18	0.125	1.01067	0.956	1.44	NO	NO	NO	−	−	−	−	NO
		IPI00301263	CAD protein	0.03	0.025	0.024	0.027	0.016	0.038	0.035	0.027	0.017	0.0263333	0.0215	0.0365	0.022	1.19697	0.977273	1.65909	NO	NO	NO	−	−	−	−	NO
		IPI00708398	Serum albumin precursor	1.2	0.64	1	0.77	1	0.9	1.2	0.97	0.99	0.946667	0.885	1.05	0.98	0.965986	0.903061	1.07143	NO	NO	NO	−	−	−	−	NO
		IPI00387144,IPI00792677	Tubulin alpha-ubiquitous chain	0.1	0.085	0.076	0.099	0.099	0.085	0.14	0.1	0.091	0.087	0.099	0.1125	0.0955	0.910995	1.03665	1.17801	NO	NO	NO	−	−	−	−	YES
		IPI00221088	40S ribosomal protein S9	0.018	0.018	0.012	0.011	0.021	0.017	0.022	0.016	0.017	0.016	0.016	0.0195	0.0165	0.969697	0.969697	1.18182	NO	NO	NO	−	−	−	−	NO
		IPI00018136,IPI00082827,IPI00643490	Isoform 1 of Vascular cell adhesion protein 1 precursor	0.23	0.21	0.36	0.21	0.2	0.23	0.35	0.37	0.35	0.266667	0.205	0.29	0.36	0.740741	0.569444	0.805556	NO	NO	NO	−	−	−	−	NO
		IPI00025815	TAR DNA-binding protein 43	0.018	0.011	0.02	0.015	0.01	0.021	0.022	0.021	0.022	0.0163333	0.0125	0.0215	0.0215	0.75969	0.581395	1	NO	NO	NO	−	−	−	−	NO
		IPI00034049,IPI00399170	Isoform 1 of Regulator of nonsense transcripts 1	0.012	0.018	0.028	0.015	0.016	0.021	0.026	0.021	0.013	0.0193333	0.0155	0.0235	0.017	1.13725	0.911765	1.38235	NO	NO	NO	−	−	−	−	NO
		IPI00003865	Isoform 1 of Heat shock cognate 71 kDa protein	0.16	0.089	0.072	0.053	0.12	0.15	0.095	0.15	0.087	0.107	0.0865	0.1225	0.1185	0.902954	0.729958	1.03376	NO	NO	NO	−	−	−	−	NO
		IPI00396378	Isoform A2 of Heterogeneous nuclear ribonucleoproteins A2/B1	0.14	0.071	0.076	0.068	0.14	0.15	0.091	0.14	0.13	0.0956667	0.104	0.1205	0.135	0.708642	0.77037	0.892593	NO	NO	NO	−	−	−	−	NO
		IPI00742905	ATP-dependent RNA helicase A (DHX9)	0.079	0.05	0.048	0.064	0.094	0.1	0.082	0.14	0.074	0.059	0.079	0.091	0.107	0.551402	0.738318	0.850467	NO	NO	NO	−	−	−	−	NO
		IPI00027252	Prohibitin-2	0.024	0.021	0.016	0.019	0.021	0.03	0.03	0.032	0.022	0.0203333	0.02	0.03	0.027	0.753086	0.740741	1.11111	NO	NO	NO	−	−	−	−	NO
		IPI00171903,IPI00383296	heterogeneous nuclear ribonucleoprotein M isoform a	0.24	0.14	0.15	0.16	0.21	0.2	0.3	0.31	0.16	0.176667	0.185	0.25	0.235	0.751773	0.787234	1.06383	NO	NO	NO	−	−	−	−	NO
		IPI00449049	Poly [ADP-ribose] polymerase 1	0.055	0.032	0.024	0.042	0.057	0.047	0.06	0.064	0.026	0.037	0.0495	0.0535	0.045	0.822222	1.1	1.18889	NO	NO	NO	−	−	−	−	NO
		IPI00215965,IPI00465365,IPI00797148,IPI00816268	heterogeneous nuclear ribonucleoprotein A1 isoform a	0.067	0.028	0.036	0.027	0.057	0.038	0.052	0.069	0.039	0.0436667	0.042	0.045	0.054	0.808642	0.777778	0.833333	NO	NO	NO	−	−	−	−	NO
		IPI00299904	Isoform 1 of DNA replication licensing factor MCM7	0.037	0.011	0.008	0.019	0.026	0.021	0.03	0.032	0.013	0.0186667	0.0225	0.0255	0.0225	0.82963	1	1.13333	NO	NO	NO	−	−	−	−	NO
		IPI00334775,IPI00414676	Heat shock protein HSP 90-beta	0.3	0.2	0.12	0.19	0.22	0.3	0.24	0.26	0.12	0.206667	0.205	0.27	0.19	1.08772	1.07895	1.42105	NO	NO	NO	−	−	−	−	NO
		IPI00783271	Leucine-rich PPR motif-containing protein	0.049	0.032	0.008	0.019	0.021	0.051	0.039	0.053	0.022	0.0296667	0.02	0.045	0.0375	0.791111	0.533333	1.2	NO	NO	NO	−	−	−	−	NO
		IPI00644127	Isoleucyl-tRNA synthetase, cytoplasmic	0.049	0.028	0	0.019	0.031	0.047	0.03	0.037	0.0087	0.0256667	0.025	0.0385	0.02285	1.12327	1.09409	1.6849	NO	NO	NO	−	−	−	−	NO
		IPI00012074	Heterogeneous nuclear ribonucleoprotein R	0.049	0.021	0	0.023	0.036	0.051	0.026	0.043	0.017	0.0233333	0.0295	0.0385	0.03	0.777778	0.983333	1.28333	NO	NO	NO	−	−	−	−	NO
		IPI00420014	U5 small nuclear ribonucleoprotein 200 kDa helicase (snRNP200)	0.043	0.06	0.012	0.046	0.068	0.059	0.047	0.075	0.026	0.0383333	0.057	0.053	0.0505	0.759076	1.12871	1.0495	NO	NO	NO	−	−	−	−	NO
		IPI00216592,IPI00477313,IPI00759596	Isoform C1 of Heterogeneous nuclear ribonucleoproteins C1/C2	0.061	0.064	0	0.038	0.099	0.093	0.052	0.08	0.03	0.0416667	0.0685	0.0725	0.055	0.757576	1.24545	1.31818	NO	NO	NO	−	−	−	−	NO
		IPI00017963	Small nuclear ribonucleoprotein Sm D2	0.018	0.011	0	0.019	0.021	0.03	0.022	0.027	0.026	0.00966667	0.02	0.026	0.0265	0.36478	0.754717	0.981132	NO	NO	NO	−	−	−	−	NO
		IPI00018350	DNA replication licensing factor MCM5	0.018	0.018	0	0.0076	0.026	0.013	0.017	0.021	0.017	0.012	0.0168	0.015	0.019	0.631579	0.884211	0.789474	NO	NO	NO	−	−	−	−	NO
		IPI00013174	Isoform 1 of RNA-binding protein 14	0.018	0.011	0	0.015	0.026	0.013	0.026	0.027	0.022	0.00966667	0.0205	0.0195	0.0245	0.394558	0.836735	0.795918	NO	NO	NO	−	−	−	−	NO
		IPI00023785,IPI00651653,IPI00651677	Isoform 1 of Probable ATP-dependent RNA helicase DDX17	0.012	0.0071	0	0.011	0.016	0.017	0.03	0.021	0.0087	0.00636667	0.0135	0.0235	0.01485	0.428732	0.909091	1.58249	NO	NO	NO	−	−	−	−	NO
		IPI00010740	Isoform Long of Splicing factor, proline- and glutamine-rich	0.037	0.018	0.032	0.038	0.078	0.042	0.035	0.037	0.022	0.029	0.058	0.0385	0.0295	0.983051	1.9661	1.30508	NO	YES	NO	−	−	−	−	NO
		IPI00140420	Staphylococcal nuclease domain-containing protein 1	0.018	0.011	0.008	0.027	0.047	0.013	0.0086	0.027	0.0087	0.0123333	0.037	0.0108	0.01785	0.690943	2.07283	0.605042	NO	YES	NO	2.0617	0.930213	YES	NO	NO
		IPI00015953	Isoform 1 of Nucleolar RNA helicase 2 (DDX21)	0.073	0.064	0.016	0.053	0.088	0.03	0.022	0.053	0.026	0.051	0.0705	0.026	0.0395	1.29114	1.78481	0.658228	NO	NO	NO	−	−	−	−	NO
		IPI00171611,IPI00219038,IPI00465070,IPI00719351	Histone H3.1	0.03	0.043	0.016	0.042	0.062	0.021	0.03	0.037	0.03	0.0296667	0.052	0.0255	0.0335	0.885572	1.55224	0.761194	NO	NO	NO	−	−	−	−	NO
		IPI00103994	Leucyl-tRNA synthetase, cytoplasmic	0.018	0.021	0	0.015	0.047	0.017	0.0086	0.021	0.017	0.013	0.031	0.0128	0.019	0.684211	1.63158	0.673684	NO	NO	NO	−	−	−	−	NO
		IPI00007928	Pre-mRNA-processing-splicing factor 8	0.018	0.032	0	0.053	0.047	0.055	0.017	0.011	0.026	0.0166667	0.05	0.036	0.0185	0.900901	2.7027	1.94595	NO	YES	YES	−	−	−	−	NO
		IPI00640703	Isoform 1 of Exportin-5	0.018	0.021	0	0.019	0.021	0.025	0.017	0.011	0.013	0.013	0.02	0.021	0.012	1.08333	1.66667	1.75	NO	NO	NO	−	−	−	−	NO
		IPI00027270,IPI00433834,IPI00789514	60S ribosomal protein L26	0.018	0.014	0	0.019	0.021	0.017	0.0086	0.011	0.0087	0.0106667	0.02	0.0128	0.00985	1.08291	2.03046	1.29949	NO	YES	NO	−	−	−	−	NO
		IPI00021266,IPI00176755,IPI00789159,IPI00793523,IPI00794894	60S ribosomal protein L23a	0.012	0.0071	0	0.015	0.021	0.017	0.0086	0.011	0.0087	0.00636667	0.018	0.0128	0.00985	0.646362	1.82741	1.29949	NO	YES	NO	2.28973	0	YES	NO	NO
		IPI00302925,IPI00784090	T-complex protein 1 subunit theta	0.061	0.028	0.012	0.038	0.042	0.034	0.03	0.053	0.0087	0.0336667	0.04	0.032	0.03085	1.0913	1.2966	1.03728	NO	NO	NO	−	−	−	−	NO
		IPI00290770,IPI00552715,IPI00553185,IPI00744315	T-complex protein 1 subunit gamma	0.061	0.043	0.028	0.034	0.042	0.021	0.022	0.053	0	0.044	0.038	0.0215	0.0265	1.66038	1.43396	0.811321	NO	NO	NO	−	−	−	−	NO
		IPI00021405	Isoform A of Lamin-A/C	0.097	0.043	0	0.015	0.062	0.03	0.026	0.053	0.017	0.0466667	0.0385	0.028	0.035	1.33333	1.1	0.8	NO	NO	NO	−	−	−	−	NO
		IPI00290566	T-complex protein 1 subunit alpha	0.043	0.032	0	0.015	0.036	0.013	0.013	0.037	0.0087	0.025	0.0255	0.013	0.02285	1.09409	1.11597	0.568928	NO	NO	NO	−	−	−	−	NO
		IPI00256684,IPI00304577,IPI00793223	Isoform A of AP-2 complex subunit alpha-1	0.25	0.12	0.1	0.13	0.21	0.055	0.06	0.08	0.056	0.156667	0.17	0.0575	0.068	2.30392	2.5	0.845588	YES	YES	NO	2.10616	1.8744	YES	NO	NO
		IPI00025091	40S ribosomal protein S11	0.043	0.014	0.012	0.015	0.036	0.0085	0.013	0.016	0.017	0.023	0.0255	0.01075	0.0165	1.39394	1.54545	0.651515	NO	NO	NO	−	−	−	−	NO
		IPI00793696	19 kDa protein (ribosomal protein L24)	0.067	0.021	0.02	0.019	0.052	0.017	0.013	0.027	0.022	0.036	0.0355	0.015	0.0245	1.46939	1.44898	0.612245	NO	NO	NO	2.35368	2.72823	YES	YES	NO
		IPI00301936	ELAV-like protein 1	0.037	0.018	0.02	0.015	0.036	0.017	0.013	0.027	0.0087	0.025	0.0255	0.015	0.01785	1.40056	1.42857	0.840336	NO	NO	NO	2.11732	1.58491	YES	NO	NO
		IPI00304925,IPI00807640	Heat shock 70 kDa protein 1	0.091	0.028	0.012	0.03	0.021	0.021	0.0086	0.027	0.0087	0.0436667	0.0255	0.0148	0.01785	2.44631	1.42857	0.829132	YES	NO	NO	2.17091	2.19173	YES	YES	YES
		IPI00005198	Interleukin enhancer-binding factor 2	0.049	0.018	0	0.019	0.021	0.0085	0	0.011	0.0087	0.0223333	0.02	0.00425	0.00985	2.26734	2.03046	0.431472	YES	YES	NO	1.86908	2.3215	NO	YES	NO
		IPI00007074	Tyrosyl-tRNA synthetase, cytoplasmic	0.03	0.0071	0	0.015	0.021	0.013	0	0.016	0	0.0123667	0.018	0.0065	0.008	1.54583	2.25	0.8125	NO	YES	NO	−	−	−	−	NO
		IPI00023048,IPI00642971	Elongation factor 1-delta	0.037	0.018	0.016	0.011	0.031	0.025	0.013	0.016	0.017	0.0236667	0.021	0.019	0.0165	1.43434	1.27273	1.15152	NO	NO	NO	−	−	−	−	NO
		IPI00017334	Prohibitin	0.043	0.011	0.02	0.0076	0.026	0.034	0.013	0.016	0.0087	0.0246667	0.0168	0.0235	0.01235	1.9973	1.36032	1.90283	YES	NO	YES	2.15914	1.99995	YES	YES	NO
		IPI00025491	Eukaryotic initiation factor 4A-I	0.03	0.018	0.02	0.011	0.026	0.021	0.013	0.016	0	0.0226667	0.0185	0.017	0.008	2.83333	2.3125	2.125	YES	YES	YES	3.33807	3.21254	YES	YES	NO
		IPI00013485	40S ribosomal protein S2	0.03	0.018	0.024	0.011	0.021	0.021	0.013	0.011	0.0087	0.024	0.016	0.017	0.00985	2.43655	1.62437	1.72589	YES	NO	NO	1.86653	2.04636	NO	YES	NO
		IPI00396435	DEAH (Asp-Glu-Ala-His) box polypeptide 15	0.037	0.014	0.008	0	0.01	0.021	0.0086	0.011	0	0.0196667	0.005	0.0148	0.0055	3.57576	0.909091	2.69091	YES	NO	YES	>	>	YES	YES	NO
		IPI00003918	60S ribosomal protein L4	0.043	0.018	0.008	0	0.021	0.0085	0.013	0.021	0	0.023	0.0105	0.01075	0.0105	2.19048	1	1.02381	YES	NO	NO	2.79491	2.47416	YES	YES	NO
		IPI00022256,IPI00619900,IPI00798379	AP-2 complex subunit mu-1	0.043	0.018	0.012	0	0.021	0.013	0	0.016	0	0.0243333	0.0105	0.0065	0.008	3.04167	1.3125	0.8125	YES	NO	NO	5.86878	3.04492	YES	YES	NO
		IPI00013808	Alpha-actinin-4	0.17	0.1	0.064	0.14	0.11	0.055	0.0086	0.08	0.017	0.111333	0.125	0.0318	0.0485	2.29553	2.57732	0.65567	YES	YES	NO	3.00971	2.24141	YES	YES	YES
		IPI00009342	Ras GTPase-activating-like protein IQGAP1	0.03	0.025	0.02	0.03	0.031	0.025	0.0086	0.011	0	0.025	0.0305	0.0168	0.0055	4.54545	5.54545	3.05455	YES	YES	YES	10.3232	3.09761	YES	YES	NO
		IPI00024933	60S ribosomal protein L12	0.03	0.014	0.032	0.027	0.016	0.025	0.0086	0.021	0.013	0.0253333	0.0215	0.0168	0.017	1.4902	1.26471	0.988235	NO	NO	NO	2.26503	1.66325	YES	NO	NO
		IPI00413324,IPI00478208,IPI00514874	60S ribosomal protein L17	0.018	0.014	0.012	0.023	0.01	0.025	0	0.011	0.0087	0.0146667	0.0165	0.0125	0.00985	1.489	1.67513	1.26904	NO	NO	NO	1.62327	3.16515	NO	YES	NO
		IPI00333541	Filamin-A	0.27	0.2	0.19	0.12	0.11	0.13	0.069	0.12	0.13	0.22	0.115	0.0995	0.125	1.76	0.92	0.796	NO	NO	NO	2.06914	1.73856	YES	NO	YES
		IPI00215780	40S ribosomal protein S19	0.037	0.018	0.024	0.023	0.016	0.03	0.013	0.016	0.026	0.0263333	0.0195	0.0215	0.021	1.25397	0.928571	1.02381	NO	NO	NO	1.21745	2.3163	NO	YES	NO
		IPI00789847	Heat shock protein HSP 90-alpha	0.043	0.028	0.016	0.023	0.01	0.025	0.017	0.011	0.017	0.029	0.0165	0.021	0.014	2.07143	1.17857	1.5	YES	NO	NO	−	−	−	−	NO
		IPI00554723,IPI00646899	60S ribosomal protein L10	0.018	0.025	0.012	0.011	0.01	0.017	0.0086	0.011	0.0087	0.0183333	0.0105	0.0128	0.00985	1.86125	1.06599	1.29949	YES	NO	NO	−	−	−	−	NO
		IPI00297779	T-complex protein 1 subunit beta	0.018	0.021	0.028	0.03	0.031	0.013	0.017	0.021	0.0087	0.0223333	0.0305	0.015	0.01485	1.50393	2.05387	1.0101	NO	YES	NO	3.34853	1.2594	YES	NO	NO
		IPI00018465	T-complex protein 1 subunit eta	0.037	0.032	0.032	0.027	0.026	0.025	0.017	0.037	0.017	0.0336667	0.0265	0.021	0.027	1.24691	0.981481	0.777778	NO	NO	NO	−	−	−	−	NO
		IPI00375441,IPI00644386,IPI00788671	Isoform 1 of Far upstream element-binding protein 1	0.024	0.018	0.02	0.015	0.026	0.013	0.013	0.027	0.013	0.0206667	0.0205	0.013	0.02	1.03333	1.025	0.65	NO	NO	NO	−	−	−	−	NO
		IPI00641829	BAT1 protein	0.018	0.025	0.02	0.027	0.021	0.03	0.013	0.043	0	0.021	0.024	0.0215	0.0215	0.976744	1.11628	1	NO	NO	NO	−	−	−	−	NO
		IPI00220834	ATP-dependent DNA helicase 2 subunit 2	0.03	0.025	0.008	0.023	0.021	0.03	0.0086	0.027	0.0087	0.021	0.022	0.0193	0.01785	1.17647	1.23249	1.08123	NO	NO	NO	2.29067	1.08851	YES	NO	NO
		IPI00376798,IPI00746438	ribosomal protein L11	0.03	0.025	0.012	0.034	0.021	0.025	0.017	0.027	0.017	0.0223333	0.0275	0.021	0.022	1.01515	1.25	0.954545	NO	NO	NO	−	−	−	−	NO
		IPI00465430,IPI00644712	ATP-dependent DNA helicase 2 subunit 1	0.024	0.018	0	0.019	0.016	0.021	0	0.016	0.0087	0.014	0.0175	0.0105	0.01235	1.1336	1.417	0.850202	NO	NO	NO	2.22748	0.789695	YES	NO	NO
		IPI00219678	Eukaryotic translation initiation factor 2 subunit 1	0.018	0.011	0	0.019	0.016	0.021	0	0.016	0.0087	0.00966667	0.0175	0.0105	0.01235	0.782726	1.417	0.850202	NO	NO	NO	−	−	−	−	NO
		IPI00412579	60S ribosomal protein L10a	0.018	0.018	0	0.015	0.021	0.013	0	0.021	0.0087	0.012	0.018	0.0065	0.01485	0.808081	1.21212	0.43771	NO	NO	NO	>	>	YES	YES	NO
		IPI00024145,IPI00216024,IPI00216026,IPI00216027,IPI00411815,IPI00455531,IPI00718908,IPI00737171	Isoform 1 of Voltage-dependent anion-selective channel protein 2	0.012	0.011	0	0.0076	0.01	0.0085	0	0.011	0	0.00766667	0.0088	0.00425	0.0055	1.39394	1.6	0.772727	NO	NO	NO	−	−	−	−	NO
		IPI00013452	glutamyl-prolyl tRNA synthetase	0.061	0.028	0.016	0.0076	0.057	0.042	0	0.048	0.026	0.035	0.0323	0.021	0.037	0.945946	0.872973	0.567568	NO	NO	NO	−	−	−	−	NO
		IPI00479145	Keratin, type I cytoskeletal 19	0.049	0.021	0.028	0.0076	0.031	0.034	0.013	0.043	0.022	0.0326667	0.0193	0.0235	0.0325	1.00513	0.593846	0.723077	NO	NO	NO	−	−	−	−	NO
		IPI00554648	Keratin, type II cytoskeletal 8	0.024	0.025	0.02	0.019	0.047	0.042	0	0.043	0.017	0.023	0.033	0.021	0.03	0.766667	1.1	0.7	NO	NO	NO	−	−	−	−	NO
		IPI00000494,IPI00797983	60S ribosomal protein L5	0.037	0.032	0.016	0.015	0.031	0.013	0	0.027	0	0.0283333	0.023	0.0065	0.0135	2.09877	1.7037	0.481481	YES	NO	NO	2.62511	3.37576	YES	YES	NO
		IPI00419373	Isoform 1 of Heterogeneous nuclear ribonucleoprotein A3	0.049	0.014	0.012	0.015	0.036	0.013	0	0.043	0.0087	0.025	0.0255	0.0065	0.02585	0.967118	0.98646	0.251451	NO	NO	NO	−	−	−	−	NO
		IPI00295992,IPI00646144	Isoform 1 of ATPase family AAA domain-containing protein 3A	0.03	0.018	0.008	0	0.036	0.013	0	0.032	0	0.0186667	0.018	0.0065	0.016	1.16667	1.125	0.40625	NO	NO	NO	−	−	−	−	NO
		IPI00477150	Isoform 1 of Heterogeneous nuclear ribonucleoprotein D0	0.037	0	0	0.03	0.047	0.047	0	0.043	0.026	0.0123333	0.0385	0.0235	0.0345	0.357488	1.11594	0.681159	NO	NO	NO	−	−	−	−	NO
		IPI00399212,IPI00414127	Ran-specific GTPase-activating protein	0.012	0	0	0.011	0.021	0.013	0	0.016	0	0.004	0.016	0.0065	0.008	0.5	2	0.8125	NO	YES	NO	−	−	−	−	NO
		IPI00006181	Eukaryotic translation initiation factor 3 subunit 7	0.012	0	0	0.0076	0.01	0.0085	0	0.016	0	0.004	0.0088	0.00425	0.008	0.5	1.1	0.53125	NO	NO	NO	−	−	−	−	NO
		IPI00465361	60S ribosomal protein L13	0.03	0.0071	0.008	0	0.052	0.013	0.0086	0.027	0.0087	0.0150333	0.026	0.0108	0.01785	0.842204	1.45658	0.605042	NO	NO	NO	−	−	−	−	NO
		IPI00005159	Actin-like protein 2 (ARP2)	0.012	0	0	0.0076	0.016	0	0	0.011	0	0.004	0.0118	0	0.0055	0.727273	2.14545	0	NO	YES	NO	−	−	−	−	NO
		IPI00217467	Histone H1.4	0.079	0	0	0	0.042	0.03	0	0.037	0	0.0263333	0.021	0.015	0.0185	1.42342	1.13514	0.810811	NO	NO	NO	−	−	−	−	NO
		IPI00030179,IPI00398699	60S ribosomal protein L7	0.024	0	0	0	0.031	0.013	0	0.016	0	0.008	0.0155	0.0065	0.008	1	1.9375	0.8125	NO	YES	NO	3.95422	0.498581	YES	NO	NO
		IPI00012345,IPI00215879,IPI00556297	Isoform SRP55-1 of Splicing factor, arginine/serine-rich 6	0.018	0	0	0	0.016	0.0085	0	0.016	0	0.006	0.008	0.00425	0.008	0.75	1	0.53125	NO	NO	NO	−	−	−	−	NO
		IPI00397526,IPI00479307,IPI00790503	Isoform 1 of Myosin-10 (Myosin IIB)	0.037	0.025	0.012	0.072	0.062	0	0.013	0	0	0.0246667	0.067	0.0065	0	>	>	>	YES	YES	YES	>	>	YES	YES	NO
		IPI00304612,IPI00398964	60S ribosomal protein L13a	0.012	0.011	0.008	0.019	0.021	0	0	0	0	0.0103333	0.02	0	0	>	>	0	YES	YES	NO	>	>	YES	YES	NO
		IPI00008453	Coronin-1C	0.018	0.011	0	0.019	0.026	0	0	0	0	0.00966667	0.0225	0	0	>	>	0	YES	YES	NO	>	>	YES	YES	YES
		IPI00550021,IPI00651660	60S ribosomal protein L3	0.012	0	0	0.019	0.026	0	0	0	0	0.004	0.0225	0	0	>	>	0	YES	YES	NO	−	−	−	−	NO
		IPI00030320	Probable ATP-dependent RNA helicase DDX6	0.012	0	0	0.0076	0.016	0	0	0	0	0.004	0.0118	0	0	>	>	0	YES	YES	NO	>	>	YES	YES	NO
		IPI00304693,IPI00607616,IPI00736669	Isoform 1 of Nucleoporin-like protein RIP	0.012	0	0.008	0.019	0.016	0	0.013	0	0	0.00666667	0.0175	0.0065	0	>	>	>	YES	YES	YES	0	>	NO	YES	NO
		IPI00465248	enolase 1	0.018	0.011	0	0.011	0.016	0	0.017	0	0	0.00966667	0.0135	0.0085	0	>	>	>	YES	YES	YES	>	>	YES	YES	NO
		IPI00219217	L-lactate dehydrogenase B chain	0.012	0.0071	0	0.0076	0.01	0	0.0086	0	0	0.00636667	0.0088	0.0043	0	>	>	>	YES	YES	YES	>	>	YES	YES	NO
		IPI00219365	Moesin	0.085	0.021	0.04	0.049	0.052	0.017	0.013	0.016	0	0.0486667	0.0505	0.015	0.008	6.08333	6.3125	1.875	YES	YES	YES	>	>	YES	YES	YES
		IPI00012772,IPI00797230	60S ribosomal protein L8	0.024	0	0.008	0.015	0.021	0	0.0086	0	0	0.0106667	0.018	0.0043	0	>	>	>	YES	YES	YES	>	>	YES	YES	NO
		IPI00396370,IPI00719752,IPI00747447	Isoform 1 of Eukaryotic translation initiation factor 3 subunit 9	0.018	0	0.008	0.0076	0.01	0.0085	0	0	0	0.00866667	0.0088	0.00425	0	>	>	>	YES	YES	YES	>	>	YES	YES	NO
		IPI00220642	14-3-3 protein gamma	0.018	0	0.012	0.0076	0.016	0.0085	0	0	0	0.01	0.0118	0.00425	0	>	>	>	YES	YES	YES	>	0	YES	NO	NO
		IPI00001661,IPI00787306	regulator of chromosome condensation 1 isoform a	0.018	0.0071	0.012	0	0.01	0	0	0	0	0.0123667	0.005	0	0	>	>	0	YES	YES	NO	>	>	YES	YES	NO
		IPI00029079	GMP synthase	0.012	0	0.008	0	0.01	0	0	0	0	0.00666667	0.005	0	0	>	>	0	YES	YES	NO	>	>	YES	YES	NO
		IPI00170692,IPI00374657	Vesicle-associated membrane protein-associated protein A	0.024	0.011	0	0	0.016	0.0085	0	0	0.0087	0.0116667	0.008	0.00425	0.00435	2.68199	1.83908	0.977011	YES	YES	NO	2.8057	2.45202	YES	YES	NO
		IPI00012726,IPI00555747,IPI00642904,IPI00642944	Isoform 1 of Polyadenylate-binding protein 4	0.012	0	0	0	0.01	0	0	0	0.0087	0.004	0.005	0	0.00435	0.91954	1.14943	0	NO	NO	NO	−	−	−	−	NO
		IPI00009104	RuvB-like 2	0.012	0	0	0	0.016	0	0	0	0	0.004	0.008	0	0	>	>	0	YES	YES	NO	>	>	YES	YES	NO
		IPI00220637,IPI00514587	Seryl-tRNA synthetase, cytoplasmic	0.012	0	0	0	0.01	0	0	0	0	0.004	0.005	0	0	>	>	0	YES	YES	NO	−	−	−	−	NO
		IPI00027438	Flotillin-1	0.018	0	0	0	0.016	0	0	0	0	0.006	0.008	0	0	>	>	0	YES	YES	NO	>	0	YES	NO	NO
		IPI00554777	Asparagine synthetase	0	0.011	0	0.015	0.036	0	0.022	0	0	0.00366667	0.0255	0.011	0	>	>	>	YES	YES	YES	0	>	NO	YES	NO
		IPI00012750,IPI00401105,IPI00478694,IPI00740757	40S ribosomal protein S25	0.012	0.018	0	0.0076	0.031	0.013	0.022	0	0.0087	0.01	0.0193	0.0175	0.00435	2.29885	4.43678	4.02299	YES	YES	YES	>	>	YES	YES	NO
		IPI00550821,IPI00719106	Isoform 1 of Cleavage and polyadenylation specificity factor 7	0	0.014	0	0.011	0.01	0	0.0086	0	0.0087	0.00466667	0.0105	0.0043	0.00435	1.0728	2.41379	0.988506	NO	YES	NO	>	>	YES	YES	NO
		IPI00292134	Epidermal growth factor receptor substrate 15	0	0.021	0.02	0.0076	0.016	0	0	0	0	0.0136667	0.0118	0	0	>	>	0	YES	YES	NO	>	>	YES	YES	NO
		IPI00335168,IPI00744444,IPI00789605,IPI00796366,IPI00797001	myosin, light chain 6, alkali, smooth muscle and non-muscle isoform 1	0	0.011	0.012	0	0.016	0	0	0	0	0.00766667	0.008	0	0	>	>	0	YES	YES	NO	>	>	YES	YES	NO
		IPI00017964	Small nuclear ribonucleoprotein Sm D3	0	0.011	0	0	0.01	0	0	0	0	0.00366667	0.005	0	0	>	>	0	YES	YES	NO	>	0	YES	NO	NO
		IPI00465022	similar to SMC hinge domain containing 1	0	0.011	0	0	0.016	0	0	0	0	0.00366667	0.008	0	0	>	>	0	YES	YES	NO	>	0	YES	NO	NO
		IPI00465233,IPI00745266	Eukaryotic translation initiation factor 3 subunit 6-interacting protein	0	0.014	0	0.0076	0.01	0	0	0.011	0	0.00466667	0.0088	0	0.0055	0.848485	1.6	0	NO	NO	NO	−	−	−	−	NO
		IPI00003881	heterogeneous nuclear ribonucleoprotein F	0.012	0	0.008	0	0.016	0.013	0	0	0	0.00666667	0.008	0.0065	0	>	>	>	YES	YES	YES	>	>	YES	YES	NO
		IPI00011200,IPI00642548	D-3-phosphoglycerate dehydrogenase	0	0	0	0.011	0.026	0.034	0	0	0	0	0.0185	0.017	0	0	>	>	NO	YES	YES	>	0	YES	NO	NO
		IPI00411937	Nucleolar protein Nop56	0	0	0	0	0.01	0.013	0	0	0	0	0.005	0.0065	0	0	>	>	NO	YES	YES	−	−	−	−	NO
		IPI00018522,IPI00215734,IPI00382516	Isoform 1 of Protein arginine N-methyltransferase 1	0	0	0	0	0.016	0.0085	0	0	0	0	0.008	0.00425	0	0	>	>	NO	YES	YES	>	0	YES	NO	NO
		IPI00081836,IPI00102165,IPI00216457,IPI00220855,IPI00255316,IPI00291764,IPI00339274,IPI00552873	Histone H2A type 1	0	0	0	0	0.11	0.089	0	0	0	0	0.055	0.0445	0	0	>	>	NO	YES	YES	−	−	−	−	NO
		IPI00003479	Mitogen-activated protein kinase 1	0	0	0	0	0.016	0.013	0	0	0	0	0.008	0.0065	0	0	>	>	NO	YES	YES	−	−	−	−	YES
		IPI00029822,IPI00293426	SMARCA4 isoform 2	0	0	0	0	0.01	0.0085	0	0	0	0	0.005	0.00425	0	0	>	>	NO	YES	YES	−	−	−	−	NO
		IPI00031522	Trifunctional enzyme subunit alpha, mitochondrial precursor	0	0	0	0	0.01	0.0085	0	0	0	0	0.005	0.00425	0	0	>	>	NO	YES	YES	>	0	YES	NO	NO
		IPI00217975	Lamin-B1	0	0.0071	0	0.0076	0.021	0.013	0	0.011	0	0.00236667	0.0143	0.0065	0.0055	0.430303	2.6	1.18182	NO	YES	NO	−	−	−	−	NO
		IPI00024364	Transportin 1 (Importin beta-)2	0	0.0071	0	0	0.016	0.0085	0	0.011	0	0.00236667	0.008	0.00425	0.0055	0.430303	1.45455	0.772727	NO	NO	NO	−	−	−	−	NO
		IPI00297211	SWI/SNF-related matrix-associated actin-dependent regulator of chromatin subfamily A member 5	0	0	0	0	0.016	0.0085	0	0.011	0	0	0.008	0.00425	0.0055	0	1.45455	0.772727	NO	NO	NO	−	−	−	−	NO
		IPI00297084	dolichyl-diphosphooligosaccharide-protein glycosyltransferase precursor	0	0	0	0	0.01	0.0085	0	0.011	0	0	0.005	0.00425	0.0055	0	0.909091	0.772727	NO	NO	NO	>	>	YES	YES	NO
		IPI00304596	Non-POU domain-containing octamer-binding protein	0	0.014	0	0.0076	0.031	0	0.0086	0.021	0	0.00466667	0.0193	0.0043	0.0105	0.444444	1.8381	0.409524	NO	YES	NO	−	−	−	−	NO
		IPI00008240	Methionyl-tRNA synthetase, cytoplasmic	0	0.011	0	0	0.026	0.0085	0.0086	0.021	0.0087	0.00366667	0.013	0.00855	0.01485	0.246914	0.875421	0.575758	NO	NO	NO	−	−	−	−	NO
		IPI00017297	Matrin-3	0	0	0.008	0.0076	0.021	0	0	0.032	0	0.00266667	0.0143	0	0.016	0.166667	0.89375	0	NO	NO	NO	−	−	−	−	NO
		IPI00216113,IPI00290435	Isoform 2 of Kinesin-like protein KIF2C	0	0	0	0	0.01	0	0	0.016	0	0	0.005	0	0.008	0	0.625	0	NO	NO	NO	−	−	−	−	NO
		IPI00429191	Eukaryotic peptide chain release factor subunit 1	0	0	0	0	0.01	0	0	0.016	0	0	0.005	0	0.008	0	0.625	0	NO	NO	NO	−	−	−	−	NO
		IPI00059366,IPI00304171,IPI00744148	H2A histone family, member Y isoform 2	0	0	0	0	0.016	0	0	0.016	0	0	0.008	0	0.008	0	1	0	NO	NO	NO	−	−	−	−	NO
		IPI00220730,IPI00782965,IPI00793304	116 kDa protein	0	0	0	0	0.021	0	0	0	0	0	0.0105	0	0	0	>	0	NO	YES	NO	−	−	−	−	NO
		IPI00013981,IPI00477734	Proto-oncogene tyrosine-protein kinase Yes	0	0	0	0	0.026	0	0	0	0	0	0.013	0	0	0	>	0	NO	YES	NO	>	0	YES	NO	YES
		IPI00647217	Superkiller viralicidic activity 2-like 2	0	0	0	0	0.016	0	0	0	0	0	0.008	0	0	0	>	0	NO	YES	NO	−	−	−	−	NO
		IPI00008982,IPI00218547	Isoform Long of Delta 1-pyrroline-5-carboxylate synthetase	0	0	0	0	0.016	0	0	0	0	0	0.008	0	0	0	>	0	NO	YES	NO	−	−	−	−	NO
		IPI00220918	Isoform 2 of DNA (cytosine-5)-methyltransferase 1	0	0	0	0	0.01	0	0	0	0	0	0.005	0	0	0	>	0	NO	YES	NO	−	−	−	−	NO
		IPI00025329	60S ribosomal protein L19	0	0	0	0	0.016	0	0	0	0	0	0.008	0	0	0	>	0	NO	YES	NO	−	−	−	−	NO
		IPI00026302	60S ribosomal protein L31	0	0	0	0	0.01	0	0	0	0	0	0.005	0	0	0	>	0	NO	YES	NO	>	0	YES	NO	NO
		IPI00026625,IPI00376609	Isoform 1 of Nuclear pore complex protein Nup155	0	0	0	0	0.016	0	0	0	0	0	0.008	0	0	0	>	0	NO	YES	NO	>	0	YES	NO	NO
		IPI00746388	Ezrin	0	0	0	0	0.01	0	0	0	0	0	0.005	0	0	0	>	0	NO	YES	NO	>	0	YES	NO	YES
		IPI00220113,IPI00396171,IPI00745518	Isoform 2 of Microtubule-associated protein 4	0	0	0	0	0.01	0	0	0	0	0	0.005	0	0	0	>	0	NO	YES	NO	>	0	YES	NO	NO
		IPI00007940,IPI00795223	SPFH domain-containing protein 1 precursor	0	0	0	0	0.01	0	0	0	0	0	0.005	0	0	0	>	0	NO	YES	NO	−	−	−	−	NO
		IPI00220578	Guanine nucleotide-binding protein G	0	0	0	0	0.01	0	0	0	0	0	0.005	0	0	0	>	0	NO	YES	NO	>	0	YES	NO	NO
		IPI00646779	TUBB6 protein	0	0	0	0	0.01	0	0	0	0	0	0.005	0	0	0	>	0	NO	YES	NO	>	0	YES	NO	YES
		IPI00030910,IPI00150961,IPI00639921,IPI00783872	GPI-anchored membrane protein 1	0	0	0	0	0.016	0	0	0	0	0	0.008	0	0	0	>	0	NO	YES	NO	−	−	−	−	NO
		IPI00011454,IPI00383581,IPI00441414,IPI00472068	Isoform 2 of Neutral alpha-glucosidase AB precursor	0	0	0	0	0.01	0	0	0	0	0	0.005	0	0	0	>	0	NO	YES	NO	−	−	−	−	NO
		IPI00411733,IPI00477295	Isoform 1 of Putative ATP-dependent RNA helicase DHX30	0	0	0	0	0.01	0	0	0	0	0	0.005	0	0	0	>	0	NO	YES	NO	>	0	YES	NO	NO
		IPI00006025	Isoform 1 of Squamous cell carcinoma antigen recognized by T-cells 3	0	0	0	0	0.01	0	0	0	0	0	0.005	0	0	0	>	0	NO	YES	NO	−	−	−	−	NO
		IPI00297178,IPI00552073	DEAD/H (Asp-Glu-Ala-Asp/His) box polypeptide 16	0	0	0	0	0.01	0	0	0	0	0	0.005	0	0	0	>	0	NO	YES	NO	−	−	−	−	NO
		IPI00396534,IPI00414027	Isoform 2 of Intersectin-2	0	0	0	0	0.01	0	0	0	0	0	0.005	0	0	0	>	0	NO	YES	NO	−	−	−	−	NO
		IPI00329389,IPI00741742,IPI00790342	60S ribosomal protein L6	0	0	0	0	0.01	0	0	0	0	0	0.005	0	0	0	>	0	NO	YES	NO	>	0	YES	NO	NO
		IPI00217357	Cell division cycle and apoptosis regulator protein 1	0	0	0	0	0.01	0	0	0	0	0	0.005	0	0	0	>	0	NO	YES	NO	−	−	−	−	NO
		IPI00786982	similar to phosphoglycerate mutase family member 5	0	0	0	0	0.021	0	0	0.011	0	0	0.0105	0	0.0055	0	1.90909	0	NO	YES	NO	>	0	YES	NO	NO
		IPI00024067,IPI00455383	clathrin heavy chain 1	0.69	0.31	0.61	0.47	0.6	0.31	0.26	0.27	0.36	0.536667	0.535	0.285	0.315	1.7037	1.69841	0.904762	NO	NO	NO	2.27585	1.61457	YES	NO	NO
		IPI00018534	Histone H2B type 1-L	0.15	0.053	0.12	0.083	0.12	0.076	0.11	0.048	0.096	0.107667	0.1015	0.093	0.072	1.49537	1.40972	1.29167	NO	NO	NO	−	−	−	−	NO
		IPI00216184,IPI00290738,IPI00400849	Isoform 1 of Phosphatidylinositol-binding clathrin assembly protein	0.055	0.021	0.048	0.049	0.068	0.021	0.017	0	0.048	0.0413333	0.0585	0.019	0.024	1.72222	2.4375	0.791667	NO	YES	NO	2.84141	1.94029	YES	NO	NO
		IPI00000874,IPI00640741	Peroxiredoxin-1	0.079	0.05	0.064	0.053	0.036	0.042	0.065	0	0.056	0.0643333	0.0445	0.0535	0.028	2.29762	1.58929	1.91071	YES	NO	YES	1.5063	2.04645	NO	YES	NO
		IPI00002821,IPI00069693,IPI00555744,IPI00739139	60S ribosomal protein L14	0.018	0.021	0.012	0.015	0.016	0.0085	0.0086	0	0.0087	0.017	0.0155	0.00855	0.00435	3.90805	3.56322	1.96552	YES	YES	YES	2.57276	3.43635	YES	YES	NO
	D	IPI00784156,IPI00784366	Isoform 1 of AP-2 complex subunit beta-1	0.091	0.039	0.11	0.057	0.1	0.038	0.026	0	0.022	0.08	0.0785	0.032	0.011	7.27273	7.13636	2.90909	YES	YES	YES	12.71	6.18383	YES	YES	NO
	D	IPI00298994,IPI00784273	271 kDa protein (Talin-1)	0.54	0.28	0.59	0.22	0.23	0.14	0.069	0.032	0.078	0.47	0.225	0.1045	0.055	8.54545	4.09091	1.9	YES	YES	YES	19.6366	7.93018	YES	YES	YES
	D	IPI00009803	Integrin alpha-4 precursor	0.043	0.018	0.048	0.011	0.021	0.013	0.0086	0	0	0.0363333	0.016	0.0108	0	>	>	>	YES	YES	YES	>	>	YES	YES	YES
	D	IPI00384992,IPI00798256	Myosin light polypeptide 4	0.012	0.0071	0.02	0.0076	0.01	0.0085	0	0	0	0.0130333	0.0088	0.00425	0	>	>	>	YES	YES	YES	>	>	YES	YES	NO
	D	IPI00218918	Annexin A1	0.03	0.028	0.044	0.034	0.016	0	0	0.011	0.022	0.034	0.025	0	0.0165	2.06061	1.51515	0	YES	NO	NO	3.374	1.88869	YES	NO	NO
	D	IPI00645194	integrin beta 1 isoform 1A precursor	0.079	0.039	0.06	0.053	0.021	0.017	0.013	0	0	0.0593333	0.037	0.015	0	>	>	>	YES	YES	YES	>	>	YES	YES	YES
	D	IPI00418169,IPI00455315	Annexin A2	0.024	0.014	0.008	0.023	0.01	0.0085	0	0	0	0.0153333	0.0165	0.00425	0	>	>	>	YES	YES	YES	>	>	YES	YES	NO
	D	IPI00216237	60S ribosomal protein L36	0.012	0.014	0.016	0.019	0	0.017	0	0	0	0.014	0.0095	0.0085	0	>	>	>	YES	YES	YES	>	>	YES	YES	NO
		IPI00001639	Importin beta-1 subunit	0.03	0.018	0.024	0.027	0.016	0.021	0.026	0.016	0.0087	0.024	0.0215	0.0235	0.01235	1.94332	1.74089	1.90283	YES	NO	YES	3.72795	2.7682	YES	YES	NO
		IPI00220740,IPI00549248	Isoform 1 of Nucleophosmin	0.024	0.018	0.032	0.023	0.016	0.034	0.026	0.021	0	0.0246667	0.0195	0.03	0.0105	2.34921	1.85714	2.85714	YES	YES	YES	5.67742	2.93439	YES	YES	NO
		IPI00010720	T-complex protein 1 subunit epsilon	0.018	0.014	0.032	0.011	0	0.017	0.013	0.011	0	0.0213333	0.0055	0.015	0.0055	3.87879	1	2.72727	YES	NO	YES	3.32081	2.35045	YES	YES	NO
		IPI00186711	Isoform 1 of Plectin-1	0.061	0.021	0.04	0.011	0	0.051	0.013	0.037	0	0.0406667	0.0055	0.032	0.0185	2.1982	0.297297	1.72973	YES	NO	NO	−	−	−	−	YES
		IPI00025039	rRNA 2'-O-methyltransferase fibrillarin	0.024	0	0.012	0	0	0.0085	0.013	0.016	0	0.012	0	0.01075	0.008	1.5	0	1.34375	NO	NO	NO	−	−	−	−	NO
		IPI00022774	Transitional endoplasmic reticulum ATPase	0.018	0	0.028	0	0.01	0.013	0.013	0.021	0.013	0.0153333	0.005	0.013	0.017	0.901961	0.294118	0.764706	NO	NO	NO	−	−	−	−	NO
		IPI00011913	Heterogeneous nuclear ribonucleoprotein A0	0.018	0	0.016	0.0076	0	0.013	0.0086	0.016	0.013	0.0113333	0.0038	0.0108	0.0145	0.781609	0.262069	0.744828	NO	NO	NO	−	−	−	−	NO
	E	IPI00299086,IPI00478874,IPI00479018	Syntenin-1	0.018	0.0071	0.024	0.0076	0	0	0	0	0.026	0.0163667	0.0038	0	0.013	1.25897	0.292308	0	NO	NO	NO	−	−	−	−	YES
	E	IPI00007019	Peptidyl-prolyl cis-trans isomerase-like 1	0.018	0.011	0.016	0	0	0	0.0086	0	0.022	0.015	0	0.0043	0.011	1.36364	0	0.390909	NO	NO	NO	−	−	−	−	NO
	E	IPI00016513	Ras-related protein Rab-10	0.018	0.014	0.016	0	0	0	0	0	0.013	0.016	0	0	0.0065	2.46154	0	0	YES	NO	NO	>	0	YES	NO	NO
	E	IPI00219682	Erythrocyte band 7 integral membrane protein (Stomatin)	0.049	0	0.02	0	0	0	0	0.011	0.0087	0.023	0	0	0.00985	2.33503	0	0	YES	NO	NO	2.11583	1.88173	YES	NO	NO
	E	IPI00301058	Vasodilator-stimulated phosphoprotein (VASP)	0.012	0	0.008	0	0	0	0	0	0	0.00666667	0	0	0	>	0	0	YES	NO	NO	>	>	YES	YES	YES
	E	IPI00103521,IPI00337705	Isoform 1 of Stonin-2	0.024	0.0071	0.008	0	0	0	0	0	0	0.0130333	0	0	0	>	0	0	YES	NO	NO	>	>	YES	YES	NO
	E	IPI00023461,IPI00216505,IPI00398718,IPI00479469,IPI00552765,IPI00759546	Isoform 1 of Afadin	0.018	0	0.016	0.0076	0	0	0	0	0	0.0113333	0.0038	0	0	>	>	0	YES	YES	NO	>	>	YES	YES	NO
	E	IPI00020513,IPI00792850,IPI00797866	67 kDa protein (Zyxin)	0.012	0	0.016	0	0	0	0	0	0	0.00933333	0	0	0	>	0	0	YES	NO	NO	>	>	YES	YES	YES
		IPI00008438	40S ribosomal protein S10	0.018	0	0.008	0.015	0	0.0085	0.017	0	0	0.00866667	0.0075	0.01275	0	>	>	>	YES	YES	YES	2.27361	1.5677	YES	NO	NO
		IPI00335132,IPI00419258,IPI00644653,IPI00645948,IPI00815806	High-mobility group box 1	0.012	0	0.008	0.015	0	0.03	0.013	0	0	0.00666667	0.0075	0.0215	0	>	>	>	YES	YES	YES	>	0	YES	NO	NO
		IPI00291922	Proteasome subunit alpha type 5	0.012	0	0	0.0076	0	0.013	0.0086	0	0	0.004	0.0038	0.0108	0	>	>	>	YES	YES	YES	>	>	YES	YES	NO
		IPI00011268,IPI00216044,IPI00642213	RNA binding protein (Fragment) (Raly)	0.012	0	0	0.0076	0	0.0085	0	0	0	0.004	0.0038	0.00425	0	>	>	>	YES	YES	YES	>	>	YES	YES	NO
		IPI00025874	Dolichyl-diphosphooligosaccharide--protein glycosyltransferase 67 kDa subunit precursor	0.012	0	0	0	0	0.0085	0	0	0	0.004	0	0.00425	0	>	0	>	YES	NO	YES	>	>	YES	YES	NO
		IPI00294536,IPI00796172	12 kDa protein (serine/threonine kinase receptor associated protein)	0.018	0	0	0	0	0.0085	0	0	0	0.006	0	0.00425	0	>	0	>	YES	NO	YES	0	>	NO	YES	NO
		IPI00029012	Eukaryotic translation initiation factor 3 subunit 10	0.03	0.014	0	0	0.01	0.03	0	0.032	0.0087	0.0146667	0.005	0.015	0.02035	0.720721	0.2457	0.737101	NO	NO	NO	−	−	−	−	NO
		IPI00013068	Eukaryotic translation initiation factor 3 subunit 6	0.012	0.0071	0	0	0	0.013	0	0.016	0	0.00636667	0	0.0065	0.008	0.795833	0	0.8125	NO	NO	NO	−	−	−	−	NO
		IPI00303476	ATP synthase subunit beta, mitochondrial precursor	0.012	0.0071	0	0	0	0.0085	0	0.016	0	0.00636667	0	0.00425	0.008	0.795833	0	0.53125	NO	NO	NO	8.37549	1.21797	YES	NO	NO
		IPI00246058	PDCD6IP protein	0.13	0.028	0.06	0.019	0.01	0	0	0.15	0.074	0.0726667	0.0145	0	0.112	0.64881	0.129464	0	NO	NO	NO	−	−	−	−	NO
		IPI00031836	Developmentally-regulated GTP-binding protein 1	0.012	0	0.008	0	0	0	0	0.016	0.0087	0.00666667	0	0	0.01235	0.539811	0	0	NO	NO	NO	−	−	−	−	NO
		IPI00025974	Charged multivesicular body protein 4b	0.03	0	0.008	0	0	0	0	0.027	0.017	0.0126667	0	0	0.022	0.575758	0	0	NO	NO	NO	−	−	−	−	NO
		IPI00456429,IPI00719280,IPI00743241,IPI00743650,IPI00744274,IPI00783060,IPI00784990,IPI00787573,IPI00789107,IPI00789823,IPI00790633,IPI00792712,IPI00793330,IPI00793729,IPI00793810,IPI00794211,IPI00794925,IPI00795527,IPI00796007,IPI00796600,IPI00797400,IPI	Ubiquitin	0.21	0	0	0.068	0	0	0	0.21	0.16	0.07	0.034	0	0.185	0.378378	0.183784	0	NO	NO	NO	−	−	−	−	NO
		IPI00004416	Charged multivesicular body protein 2a	0.012	0	0	0	0	0	0	0.016	0.013	0.004	0	0	0.0145	0.275862	0	0	NO	NO	NO	−	−	−	−	NO
		IPI00412771	CD2-associated protein	0.012	0	0	0	0	0	0	0.027	0.0087	0.004	0	0	0.01785	0.22409	0	0	NO	NO	NO	−	−	−	−	NO
		IPI00018597	Isoform Long of Tyrosine-protein kinase SYK	0.018	0.0071	0	0	0	0	0	0.011	0.0087	0.00836667	0	0	0.00985	0.849408	0	0	NO	NO	NO	−	−	−	−	YES
		IPI00017160	Uncharacterized protein C6orf55	0.018	0	0	0	0	0	0	0.011	0	0.006	0	0	0.0055	1.09091	0	0	NO	NO	NO	−	−	−	−	NO
		IPI00027096,IPI00478900	39S ribosomal protein L19, mitochondrial precursor	0.012	0	0	0	0	0	0	0.011	0	0.004	0	0	0.0055	0.727273	0	0	NO	NO	NO	−	−	−	−	NO
	F	IPI00004459	Probable dimethyladenosine transferase	0.018	0.018	0	0.0076	0	0.013	0	0	0	0.012	0.0038	0.0065	0	>	>	>	YES	YES	YES	>	>	YES	YES	NO
	F	IPI00026185,IPI00218782,IPI00642256	Isoform 1 of F-actin capping protein subunit beta	0.018	0.021	0.008	0.0076	0	0.0085	0	0.011	0	0.0156667	0.0038	0.00425	0.0055	2.84848	0.690909	0.772727	YES	NO	NO	1.95228	3.15514	YES	YES	NO
	F	IPI00216699,IPI00397834	Isoform 1 of Unc-112-related protein 2 (Kindlin-3)	0.079	0.05	0.024	0.023	0	0	0	0	0.017	0.051	0.0115	0	0.0085	6	1.35294	0	YES	NO	NO	8.88215	4.93357	YES	YES	YES
	F	IPI00025277	Programmed cell death protein 6	0.03	0.018	0.016	0.011	0	0.0085	0.0086	0	0.0087	0.0213333	0.0055	0.00855	0.00435	4.90421	1.26437	1.96552	YES	NO	YES	1.24347	3.31254	NO	YES	NO
	F	IPI00032881	Mitochondrial ribosomal protein S23	0.012	0.011	0.008	0	0	0	0	0	0	0.0103333	0	0	0	>	0	0	YES	NO	NO	>	>	YES	YES	NO
	F	IPI00012268	26S proteasome non-ATPase regulatory subunit 2 (Tumour necrosis factor receptor–associated protein 2)	0.012	0.011	0	0	0	0	0	0	0	0.00766667	0	0	0	>	0	0	YES	NO	NO	−	−	−	−	NO
	F	IPI00550488	TALDO1 protein (Transaldolase 1)	0.012	0.0071	0	0	0	0	0	0	0	0.00636667	0	0	0	>	0	0	YES	NO	NO	0	>	NO	YES	NO
	F	IPI00385001,IPI00477040	Hypothetical protein DKFZp686L1653 (Fragment) (Nucleoporin NUP188 homolog)	0.018	0.011	0	0.0076	0	0	0	0	0	0.00966667	0.0038	0	0	>	>	0	YES	YES	NO	0	>	NO	YES	NO
	F	IPI00010271,IPI00219675	Isoform A of Ras-related C3 botulinum toxin substrate 1 precursor (Rac1)	0.024	0.011	0	0.011	0	0	0	0	0	0.0116667	0.0055	0	0	>	>	0	YES	YES	NO	>	>	YES	YES	YES
	F	IPI00011603	26S proteasome non-ATPase regulatory subunit 3 (Proteasome, subunit p58)	0.018	0.0071	0	0.015	0	0	0	0	0	0.00836667	0.0075	0	0	>	>	0	YES	YES	NO	0	>	NO	YES	NO
	F	IPI00030876,IPI00783474	diaphanous 1 isoform 1	0.024	0	0	0.019	0	0	0	0	0.013	0.008	0.0095	0	0.0065	1.23077	1.46154	0	NO	NO	NO	3.54495	1.90961	YES	NO	NO
	F	IPI00440493	ATP synthase subunit alpha, mitochondrial precursor	0.018	0	0	0.0076	0	0	0	0	0	0.006	0.0038	0	0	>	>	0	YES	YES	NO	>	>	YES	YES	NO
	F	IPI00217223	phosphoribosylaminoimidazole carboxylase, phosphoribosylaminoimidazole succinocarboxamide synthetase isoform 1 (AIR carboxylase)	0.012	0	0	0.0076	0	0	0	0	0	0.004	0.0038	0	0	>	>	0	YES	YES	NO	>	0	YES	NO	NO
		IPI00556485,IPI00791188,IPI00792267,IPI00793002,IPI00794884	60S acidic ribosomal protein P0	0.067	0	0	0	0.01	0	0.026	0.016	0.017	0.0223333	0.005	0.013	0.0165	1.35354	0.30303	0.787879	NO	NO	NO	−	−	−	−	NO
		IPI00395769,IPI00478410	Isoform Heart of ATP synthase gamma chain, mitochondrial precursor	0.018	0	0	0	0	0	0.0086	0	0	0.006	0	0.0043	0	>	0	>	YES	NO	YES	>	>	YES	YES	NO
		IPI00216308	Voltage-dependent anion-selective channel protein 1	0.012	0	0	0	0	0	0	0	0	0.004	0	0	0	>	0	0	YES	NO	NO	0	>	NO	YES	NO
		IPI00026665	Glutaminyl-tRNA synthetase	0.012	0	0	0	0	0	0	0	0	0.004	0	0	0	>	0	0	YES	NO	NO	>	0	YES	NO	NO
		IPI00032003	Emerin	0.012	0	0	0	0	0	0	0	0	0.004	0	0	0	>	0	0	YES	NO	NO	0	>	NO	YES	NO
		IPI00604664,IPI00792541	NADH-ubiquinone oxidoreductase 75 kDa subunit, mitochondrial precursor	0.018	0	0	0	0	0	0	0	0	0.006	0	0	0	>	0	0	YES	NO	NO	0	>	NO	YES	NO
		IPI00105598	Proteasome 26S non-ATPase subunit 11 variant (Fragment)	0.012	0	0	0	0	0	0	0	0	0.004	0	0	0	>	0	0	YES	NO	NO	>	>	YES	YES	NO
		IPI00219005	FK506-binding protein 4	0.012	0	0	0	0	0	0	0	0	0.004	0	0	0	>	0	0	YES	NO	NO	0	>	NO	YES	NO
		IPI00658023	Isoform 2 of Tyrosine-protein phosphatase non-receptor type 11 (SHP2)	0.012	0	0	0	0	0	0	0	0	0.004	0	0	0	>	0	0	YES	NO	NO	0	>	NO	YES	YES
		IPI00006213,IPI00795923	Pericentriol material 1	0.012	0	0	0	0	0	0	0	0	0.004	0	0	0	>	0	0	YES	NO	NO	−	−	−	−	NO
		IPI00328987	Bystin	0.012	0	0	0	0	0	0	0	0	0.004	0	0	0	>	0	0	YES	NO	NO	0	>	NO	YES	NO
		IPI00064328,IPI00793983	protein arginine methyltransferase 5 isoform b	0.012	0	0	0	0	0	0	0	0	0.004	0	0	0	>	0	0	YES	NO	NO	>	>	YES	YES	NO
		IPI00103415	Signal transducer and activator of transcription 5B (Stat5B)	0.012	0	0	0	0	0	0	0	0	0.004	0	0	0	>	0	0	YES	NO	NO	0	>	NO	YES	NO
		IPI00302927	T-complex protein 1 subunit delta	0.018	0.021	0	0.019	0	0.042	0	0.027	0.013	0.013	0.0095	0.021	0.02	0.65	0.475	1.05	NO	NO	NO	2.37853	0.833822	YES	NO	NO
		IPI00022744,IPI00219994	Isoform 1 of Exportin-2	0	0.011	0	0.0076	0	0.013	0	0.016	0.0087	0.00366667	0.0038	0.0065	0.01235	0.296896	0.307692	0.526316	NO	NO	NO	−	−	−	−	NO
		IPI00300074	Phenylalanyl-tRNA synthetase beta chain	0	0.014	0	0.011	0	0.013	0	0.011	0	0.00466667	0.0055	0.0065	0.0055	0.848485	1	1.18182	NO	NO	NO	>	>	YES	YES	NO
		IPI00016832,IPI00472442	Isoform Short of Proteasome subunit alpha type 1	0	0.0071	0	0	0	0.017	0	0.011	0	0.00236667	0	0.0085	0.0055	0.430303	0	1.54545	NO	NO	NO	−	−	−	−	NO
		IPI00329633	Threonyl-tRNA synthetase, cytoplasmic	0	0.0071	0	0.0076	0	0.017	0	0.011	0	0.00236667	0.0038	0.0085	0.0055	0.430303	0.690909	1.54545	NO	NO	NO	>	>	YES	YES	NO
		IPI00011736	Phosphatidylinositol 3-kinase regulatory subunit beta	0.012	0.011	0	0.011	0.01	0.0085	0	0.027	0	0.00766667	0.0105	0.00425	0.0135	0.567901	0.777778	0.314815	NO	NO	NO	−	−	−	−	YES
		IPI00216951	Aspartyl-tRNA synthetase, cytoplasmic	0	0.011	0	0.0076	0.01	0.0085	0	0.021	0	0.00366667	0.0088	0.00425	0.0105	0.349206	0.838095	0.404762	NO	NO	NO	−	−	−	−	NO
		IPI00009328	Probable ATP-dependent RNA helicase DDX48	0	0.018	0	0.015	0.021	0.017	0	0.016	0	0.006	0.018	0.0085	0.008	0.75	2.25	1.0625	NO	YES	NO	−	−	−	−	NO
		IPI00807557	Hypothetical protein (Fragment) (Proliferation-associated protein 2G4)	0	0.0071	0	0.011	0.01	0.0085	0	0.011	0	0.00236667	0.0105	0.00425	0.0055	0.430303	1.90909	0.772727	NO	YES	NO	2.32013	0	YES	NO	NO
		IPI00795769	52 kDa protein (DnaJ protein (Dopamine receptor interacting protein))	0	0	0	0.0076	0.01	0.0085	0	0.011	0	0	0.0088	0.00425	0.0055	0	1.6	0.772727	NO	NO	NO	−	−	−	−	NO
		IPI00012795	Eukaryotic translation initiation factor 3 subunit 2	0	0	0.008	0.015	0	0.0085	0	0.027	0	0.00266667	0.0075	0.00425	0.0135	0.197531	0.555556	0.314815	NO	NO	NO	−	−	−	−	NO
		IPI00022597	NEDD8-conjugating enzyme Ubc12	0	0	0.008	0.011	0	0	0	0.011	0	0.00266667	0.0055	0	0.0055	0.484848	1	0	NO	NO	NO	2.8057	0.612891	YES	NO	NO
		IPI00297579	Chromobox protein homolog 3	0	0	0	0.0076	0	0	0	0.011	0	0	0.0038	0	0.0055	0	0.690909	0	NO	NO	NO	>	0	YES	NO	NO
		IPI00013971,IPI00023505,IPI00646445	Low affinity immunoglobulin gamma Fc region receptor II-a precursor	0	0	0	0.015	0	0	0	0.021	0.0087	0	0.0075	0	0.01485	0	0.505051	0	NO	NO	NO	−	−	−	−	NO
		IPI00216318,IPI00759832	Isoform Short of 14-3-3 protein beta/alpha	0	0.0071	0	0.011	0	0	0.0086	0.011	0	0.00236667	0.0055	0.0043	0.0055	0.430303	1	0.781818	NO	NO	NO	>	>	YES	YES	NO
		IPI00304692	Heterogeneous nuclear ribonucleoprotein G	0.012	0.014	0	0	0	0	0.0086	0.021	0	0.00866667	0	0.0043	0.0105	0.825397	0	0.409524	NO	NO	NO	−	−	−	−	NO
		IPI00397904	Nuclear pore complex protein Nup93	0	0.014	0	0	0	0	0	0.016	0	0.00466667	0	0	0.008	0.583333	0	0	NO	NO	NO	−	−	−	−	NO
		IPI00004860	Isoform Complexed of Arginyl-tRNA synthetase, cytoplasmic	0	0	0	0	0	0.013	0.0086	0.027	0	0	0	0.0108	0.0135	0	0	0.8	NO	NO	NO	−	−	−	−	NO
		IPI00017381,IPI00792595,IPI00795756	Replication factor C subunit 4	0	0	0	0	0	0	0	0.011	0	0	0	0	0.0055	0	0	0	NO	NO	NO	−	−	−	−	NO
		IPI00015018	Inorganic pyrophosphatase	0	0	0	0	0	0	0	0.011	0	0	0	0	0.0055	0	0	0	NO	NO	NO	−	−	−	−	NO
		IPI00024425	Putative eukaryotic translation initiation factor 3 subunit	0	0	0	0	0	0	0	0.011	0	0	0	0	0.0055	0	0	0	NO	NO	NO	−	−	−	−	NO
		IPI00745955	EBNA1 binding protein 2	0	0	0	0	0	0	0	0.011	0	0	0	0	0.0055	0	0	0	NO	NO	NO	−	−	−	−	NO
		IPI00003935,IPI00152785,IPI00220403	Histone H2B type 2-E	0	0	0	0	0	0	0	0.048	0	0	0	0	0.024	0	0	0	NO	NO	NO	−	−	−	−	NO
		IPI00022820	Transcription initiation factor IIB	0	0	0	0	0	0	0	0.011	0	0	0	0	0.0055	0	0	0	NO	NO	NO	−	−	−	−	NO
		IPI00005861,IPI00377152	Isoform 1 of U4/U6 small nuclear ribonucleoprotein Prp3	0	0	0	0	0	0	0	0.011	0	0	0	0	0.0055	0	0	0	NO	NO	NO	−	−	−	−	NO
		IPI00003362	HSPA5 protein	0	0	0	0	0	0	0	0.011	0	0	0	0	0.0055	0	0	0	NO	NO	NO	2.80374	0	YES	NO	NO
		IPI00180954	Cold-inducible RNA-binding protein	0	0	0	0	0	0	0	0.011	0	0	0	0	0.0055	0	0	0	NO	NO	NO	−	−	−	−	NO
		IPI00215884	splicing factor, arginine/serine-rich 1 isoform 1	0	0	0	0	0	0	0	0.011	0	0	0	0	0.0055	0	0	0	NO	NO	NO	>	0	YES	NO	NO
		IPI00015833	Coiled-coil-helix-coiled-coil-helix domain-containing protein 3	0	0	0	0	0	0	0	0.021	0	0	0	0	0.0105	0	0	0	NO	NO	NO	−	−	−	−	NO
		IPI00065671	Isoform 1 of Uridine-cytidine kinase 2	0	0	0	0	0	0	0	0.011	0	0	0	0	0.0055	0	0	0	NO	NO	NO	−	−	−	−	NO
		IPI00306369	NOL1/NOP2/Sun domain family 2 protein	0.018	0.014	0	0.011	0.016	0	0.022	0.048	0.043	0.0106667	0.0135	0.011	0.0455	0.234432	0.296703	0.241758	NO	NO	NO	−	−	−	−	NO
		IPI00003704	Isoform 1 of RNA-binding protein 4	0.018	0.011	0.008	0.011	0.016	0.013	0.0086	0.037	0.03	0.0123333	0.0135	0.0108	0.0335	0.368159	0.402985	0.322388	NO	NO	NO	−	−	−	−	NO
		IPI00797090	78 kDa protein (Ribonucleoprotein PTB-binding 1 (Protein raver-1))	0.018	0	0	0.015	0.01	0.0085	0.017	0.027	0.026	0.006	0.0125	0.01275	0.0265	0.226415	0.471698	0.481132	NO	NO	NO	−	−	−	−	YES
		IPI00016932	inositol polyphosphate phosphatase-like 1	0.012	0.0071	0	0.0076	0.026	0	0	0.021	0.039	0.00636667	0.0168	0	0.03	0.212222	0.56	0	NO	NO	NO	−	−	−	−	YES
		IPI00015952,IPI00782985	Eukaryotic translation initiation factor 4 gamma 2	0	0	0	0.0076	0.01	0	0	0.011	0.026	0	0.0088	0	0.0185	0	0.475676	0	NO	NO	NO	−	−	−	−	NO
		IPI00003519	116 kDa U5 small nuclear ribonucleoprotein component	0	0.0071	0	0.015	0.01	0.0085	0	0.021	0.0087	0.00236667	0.0125	0.00425	0.01485	0.159371	0.841751	0.286195	NO	NO	NO	3.54712	0.626548	YES	NO	NO
		IPI00739117	HBxAg transactivated protein 2 (BAT2 domain containing 1)	0	0	0	0.0076	0.01	0	0	0.021	0.0087	0	0.0088	0	0.01485	0	0.592593	0	NO	NO	NO	−	−	−	−	NO
		IPI00021692,IPI00218263,IPI00384261,IPI00395357,IPI00410279	Isoform EXP42 of Muscleblind-like protein	0	0	0.008	0	0.01	0	0	0.021	0.022	0.00266667	0.005	0	0.0215	0.124031	0.232558	0	NO	NO	NO	−	−	−	−	NO
		IPI00027269	E3 ubiquitin-protein ligase CBL	0	0	0	0	0	0	0	0.011	0.013	0	0	0	0.012	0	0	0	NO	NO	NO	−	−	−	−	YES
		IPI00003482	2,4-dienoyl-CoA reductase, mitochondrial precursor	0	0	0.008	0	0	0	0	0.011	0.0087	0.00266667	0	0	0.00985	0.270728	0	0	NO	NO	NO	−	−	−	−	NO
		IPI00181306,IPI00514856	Isoform 1 of Ubiquitin-associated protein 2-like	0	0	0.02	0.034	0.026	0	0.043	0.021	0.052	0.00666667	0.03	0.0215	0.0365	0.182648	0.821918	0.589041	NO	NO	NO	−	−	−	−	NO
		IPI00513971	40S ribosomal protein S27	0	0.011	0.016	0.019	0	0	0.017	0	0.026	0.009	0.0095	0.0085	0.013	0.692308	0.730769	0.653846	NO	NO	NO	−	−	−	−	NO
		IPI00030243,IPI00219445	Isoform 1 of Proteasome activator complex subunit 3	0	0	0.008	0.0076	0	0	0.0086	0	0.0087	0.00266667	0.0038	0.0043	0.00435	0.613027	0.873563	0.988506	NO	NO	NO	0	>	NO	YES	NO
		IPI00024989,IPI00411680	Protein-L-isoaspartate (D-aspartate) O-methyltransferase	0	0.014	0.016	0.019	0	0	0	0	0.035	0.01	0.0095	0	0.0175	0.571429	0.542857	0	NO	NO	NO	−	−	−	−	NO
		IPI00013723	Peptidyl-prolyl cis-trans isomerase NIMA-interacting 1	0	0	0	0.011	0	0	0	0	0.013	0	0.0055	0	0.0065	0	0.846154	0	NO	NO	NO	−	−	−	−	NO
		IPI00007188	ADP/ATP translocase 2	0	0	0	0.0076	0	0	0	0	0.0087	0	0.0038	0	0.00435	0	0.873563	0	NO	NO	NO	−	−	−	−	NO
		IPI00017726,IPI00336094	hydroxysteroid (17-beta) dehydrogenase 10 isoform 1	0	0	0	0.0076	0	0	0	0	0.0087	0	0.0038	0	0.00435	0	0.873563	0	NO	NO	NO	−	−	−	−	NO
		IPI00027485,IPI00783643,IPI00788723	Eukaryotic translation initiation factor 4E	0	0	0	0.0076	0	0	0	0	0.0087	0	0.0038	0	0.00435	0	0.873563	0	NO	NO	NO	−	−	−	−	NO
		IPI00294911	Succinate dehydrogenase [ubiquinone] iron-sulfur protein, mitochondrial precursor	0	0	0	0.015	0	0	0	0	0.0087	0	0.0075	0	0.00435	0	1.72414	0	NO	NO	NO	−	−	−	−	NO
		IPI00031812,IPI00385699	Nuclease sensitive element-binding protein 1	0	0	0	0.011	0	0	0	0	0.0087	0	0.0055	0	0.00435	0	1.26437	0	NO	NO	NO	1.98839	0	YES	NO	NO
		IPI00024660,IPI00386516,IPI00420088,IPI00643007	Isoform 1 of Protein KIAA0174	0.018	0	0	0	0	0	0	0.011	0.026	0.006	0	0	0.0185	0.324324	0	0	NO	NO	NO	−	−	−	−	NO
		IPI00217963	Keratin, type I cytoskeletal 16	0.024	0	0	0	0	0	0	0	0.039	0.008	0	0	0.0195	0.410256	0	0	NO	NO	NO	−	−	−	−	NO
		IPI00179713,IPI00180983,IPI00743914	insulin-like growth factor 2 mRNA binding protein 2 isoform a	0	0	0	0	0.01	0	0	0	0.022	0	0.005	0	0.011	0	0.454545	0	NO	NO	NO	−	−	−	−	NO
		IPI00009946	Mitochondrial import receptor subunit TOM34	0	0	0	0	0	0	0	0	0.013	0	0	0	0.0065	0	0	0	NO	NO	NO	−	−	−	−	NO
		IPI00247871,IPI00744062	Transcription elongation regulator 1	0	0	0	0	0	0	0	0	0.035	0	0	0	0.0175	0	0	0	NO	NO	NO	−	−	−	−	NO
		IPI00300725	Keratin, type II cytoskeletal 6A	0	0	0	0	0	0	0	0	0.03	0	0	0	0.015	0	0	0	NO	NO	NO	−	−	−	−	NO
		IPI00641706,IPI00643158,IPI00647682	46 kDa protein	0	0	0	0	0	0	0	0	0.013	0	0	0	0.0065	0	0	0	NO	NO	NO	−	−	−	−	NO
		IPI00023006	Actin, alpha cardiac muscle 1	0	0	0	0	0	0	0	0	0.013	0	0	0	0.0065	0	0	0	NO	NO	NO	−	−	−	−	YES
		IPI00024320	Putative RNA-binding protein 3	0	0	0	0	0	0	0	0	0.0087	0	0	0	0.00435	0	0	0	NO	NO	NO	−	−	−	−	NO
		IPI00034006	Tyrosine-protein phosphatase non-receptor type 23	0	0	0	0	0	0	0	0	0.022	0	0	0	0.011	0	0	0	NO	NO	NO	−	−	−	−	NO
		IPI00329629	DnaJ homolog subfamily C member 7	0	0	0	0	0	0	0	0	0.0087	0	0	0	0.00435	0	0	0	NO	NO	NO	−	−	−	−	NO
		IPI00219229	U6 snRNA-associated Sm-like protein LSm3	0	0	0	0	0	0	0	0	0.0087	0	0	0	0.00435	0	0	0	NO	NO	NO	−	−	−	−	NO
		IPI00220528	Small nuclear ribonucleoprotein F	0	0	0	0	0	0	0	0	0.0087	0	0	0	0.00435	0	0	0	NO	NO	NO	−	−	−	−	NO
		IPI00032426,IPI00176619,IPI00514619	Protein memo	0	0	0	0	0	0	0	0	0.0087	0	0	0	0.00435	0	0	0	NO	NO	NO	−	−	−	−	NO
		IPI00219673	Glutathione S-transferase kappa 1	0	0	0	0	0	0	0	0	0.0087	0	0	0	0.00435	0	0	0	NO	NO	NO	>	0	YES	NO	NO
		IPI00009790,IPI00643196	6-phosphofructokinase type C	0	0	0	0	0	0	0	0	0.0087	0	0	0	0.00435	0	0	0	NO	NO	NO	>	0	YES	NO	NO
		IPI00217143,IPI00305166	SDHA protein	0	0	0	0	0	0	0	0	0.0087	0	0	0	0.00435	0	0	0	NO	NO	NO	−	−	−	−	NO
		IPI00335158,IPI00745557,IPI00783186,IPI00784020	248 kDa protein	0	0	0	0	0	0	0	0	0.0087	0	0	0	0.00435	0	0	0	NO	NO	NO	−	−	−	−	NO
		IPI00453473	Histone H4	0.067	0.15	0.1	0.14	0.042	0.15	0.11	0.032	0.1	0.105667	0.091	0.13	0.066	1.60101	1.37879	1.9697	NO	NO	YES	−	−	−	−	NO
		IPI00021263,IPI00790768	14-3-3 protein zeta/delta	0.012	0.021	0.016	0.023	0.01	0.013	0.0086	0	0.022	0.0163333	0.0165	0.0108	0.011	1.48485	1.5	0.981818	NO	NO	NO	3.61838	1.15529	YES	NO	NO
		IPI00013296	40S ribosomal protein S18	0.037	0.039	0.048	0.049	0	0.034	0.026	0	0.048	0.0413333	0.0245	0.03	0.024	1.72222	1.02083	1.25	NO	NO	NO	−	−	−	−	NO
		IPI00007346,IPI00643915	Peptidyl-prolyl cis-trans isomerase H	0.012	0.014	0.016	0.015	0	0.017	0.0086	0	0.013	0.014	0.0075	0.0128	0.0065	2.15385	1.15385	1.96923	YES	NO	YES	0.632997	2.17693	NO	YES	NO
		IPI00456898	similar to ribosomal protein S12	0	0.011	0.032	0.03	0.016	0.038	0.026	0.011	0.026	0.0143333	0.023	0.032	0.0185	0.774775	1.24324	1.72973	NO	NO	NO	−	−	−	−	NO
		IPI00220362	10 kDa heat shock protein, mitochondrial	0	0.028	0.028	0.023	0	0.042	0.026	0	0.022	0.0186667	0.0115	0.034	0.011	1.69697	1.04545	3.09091	NO	NO	YES	1.04445	2.02177	NO	YES	NO
		IPI00220301	Peroxiredoxin-6	0	0.014	0.012	0.015	0	0.021	0.017	0	0.017	0.00866667	0.0075	0.019	0.0085	1.01961	0.882353	2.23529	NO	NO	YES	3.32109	0.974493	YES	NO	NO
		IPI00018140,IPI00402182,IPI00402183,IPI00402184	Isoform 1 of Heterogeneous nuclear ribonucleoprotein Q	0	0.011	0.028	0.015	0	0.017	0.013	0	0.017	0.013	0.0075	0.015	0.0085	1.52941	0.882353	1.76471	NO	NO	NO	−	−	−	−	NO
		IPI00010153,IPI00742805,IPI00795408	60S ribosomal protein L23	0.018	0.011	0.032	0.015	0	0.034	0.03	0	0.022	0.0203333	0.0075	0.032	0.011	1.84848	0.681818	2.90909	YES	NO	YES	−	−	−	−	NO
		IPI00012011	Cofilin-1	0.012	0	0.012	0.019	0	0.013	0.013	0	0.013	0.008	0.0095	0.013	0.0065	1.23077	1.46154	2	NO	NO	YES	2.00306	1.24943	YES	NO	YES
		IPI00008557	insulin-like growth factor 2 mRNA binding protein 1	0	0.0071	0.012	0.011	0.016	0.03	0.017	0.021	0.035	0.00636667	0.0135	0.0235	0.028	0.227381	0.482143	0.839286	NO	NO	NO	−	−	−	−	NO
		IPI00012493,IPI00794659	40S ribosomal protein S20	0	0	0.008	0.0076	0.01	0.021	0	0.011	0.013	0.00266667	0.0088	0.0105	0.012	0.222222	0.733333	0.875	NO	NO	NO	−	−	−	−	NO
		IPI00012340,IPI00793205	Splicing factor, arginine/serine-rich 9	0	0.011	0.02	0.011	0.016	0.017	0	0	0.013	0.0103333	0.0135	0.0085	0.0065	1.58974	2.07692	1.30769	NO	YES	NO	2.80491	1.56389	YES	NO	NO
		IPI00027350,IPI00375400	Peroxiredoxin-2	0	0.014	0.016	0.011	0	0.021	0	0	0.017	0.01	0.0055	0.0105	0.0085	1.17647	0.647059	1.23529	NO	NO	NO	−	−	−	−	NO
		IPI00941557	Pyrroline-5-carboxylate reductase 1	0	0.0071	0.008	0.0076	0	0.013	0	0	0.0087	0.00503333	0.0038	0.0065	0.00435	1.15709	0.873563	1.49425	NO	NO	NO	−	−	−	−	NO
		IPI00007611	ATP synthase O subunit, mitochondrial precursor	0	0.011	0.008	0.0076	0	0.017	0.0086	0	0	0.00633333	0.0038	0.0128	0	>	>	>	YES	YES	YES	0	>	NO	YES	NO
		IPI00219757	Glutathione S-transferase P	0	0.014	0.012	0.015	0	0.017	0.013	0	0	0.00866667	0.0075	0.015	0	>	>	>	YES	YES	YES	2.3083	0.361603	YES	NO	NO
		IPI00024919,IPI00374151	peroxiredoxin 3 isoform b	0	0.0071	0.008	0.0076	0	0.0085	0.0086	0	0	0.00503333	0.0038	0.00855	0	>	>	>	YES	YES	YES	>	>	YES	YES	NO
		IPI00328840	THO complex subunit 4	0	0.0071	0.012	0	0	0.0085	0.013	0	0	0.00636667	0	0.01075	0	>	0	>	YES	NO	YES	>	>	YES	YES	NO
		IPI00005969	F-actin capping protein alpha-1 subunit	0	0.011	0.012	0	0	0.013	0	0	0	0.00766667	0	0.0065	0	>	0	>	YES	NO	YES	>	>	YES	YES	NO
		IPI00297477	U2 small nuclear ribonucleoprotein A'	0	0.014	0.008	0.0076	0	0.013	0	0	0	0.00733333	0.0038	0.0065	0	>	>	>	YES	YES	YES	0	>	NO	YES	NO
		IPI00016339	Ras-related protein Rab-5C	0	0.011	0.008	0.0076	0	0.0085	0	0	0	0.00633333	0.0038	0.00425	0	>	>	>	YES	YES	YES	>	>	YES	YES	NO
	G	IPI00289334,IPI00382696,IPI00382697,IPI00382700,IPI00477536,IPI00480131	Filamin B	0	0	0.016	0	0	0.021	0.0086	0	0	0.00533333	0	0.0148	0	>	0	>	YES	NO	YES	>	>	YES	YES	YES
	G	IPI00465439,IPI00796333	Fructose-bisphosphate aldolase A	0	0	0.012	0	0	0.0085	0	0	0	0.004	0	0.00425	0	>	0	>	YES	NO	YES	>	>	YES	YES	NO
	G	IPI00334579,IPI00428285,IPI00428286,IPI00428287,IPI00428288,IPI00428289,IPI00640672,IPI00645648	Mitochondrial ribosomal protein L43	0	0	0.008	0	0	0.0085	0	0	0	0.00266667	0	0.00425	0	>	0	>	YES	NO	YES	0	>	NO	YES	NO
	G	IPI00017596	Microtubule-associated protein RP/EB family member 1 (EB1)	0	0	0.008	0	0	0.0085	0	0	0	0.00266667	0	0.00425	0	>	0	>	YES	NO	YES	>	>	YES	YES	NO
	G	IPI00456969,IPI00477531	Dynein heavy chain, cytosolic	0.012	0.028	0	0.019	0	0.038	0.0086	0	0.017	0.0133333	0.0095	0.0233	0.0085	1.56863	1.11765	2.74118	NO	NO	YES	1.87646	2.08295	NO	YES	NO
	G	IPI00218753,IPI00218754,IPI00414101,IPI00478232	Isoform 3 of DNA topoisomerase 2-alpha	0.024	0.032	0	0.023	0.021	0.038	0	0	0.022	0.0186667	0.022	0.019	0.011	1.69697	2	1.72727	NO	YES	NO	−	−	−	−	NO
	G	IPI00554788,IPI00784347	Keratin, type I cytoskeletal 18	0.012	0.014	0	0.0076	0	0.03	0	0	0	0.00866667	0.0038	0.015	0	>	>	>	YES	YES	YES	>	>	YES	YES	NO
	G	IPI00171199,IPI00419249	proteasome alpha 3 subunit isoform 1	0.018	0.011	0.008	0.0076	0	0.021	0	0	0	0.0123333	0.0038	0.0105	0	>	>	>	YES	YES	YES	0	2.10491	NO	YES	NO
	G	IPI00298788,IPI00418313	Isoform 1 of Interleukin enhancer-binding factor 3	0.018	0.014	0	0.0076	0	0.025	0	0	0	0.0106667	0.0038	0.0125	0	>	>	>	YES	YES	YES	>	>	YES	YES	NO
	G	IPI00000811,IPI00789119	Proteasome subunit beta type 6 precursor	0.012	0.011	0	0.0076	0	0.013	0	0	0	0.00766667	0.0038	0.0065	0	>	>	>	YES	YES	YES	0	>	NO	YES	NO
		IPI00217468	Histone H1.5	0	0.0071	0	0.0076	0.01	0.017	0	0	0	0.00236667	0.0088	0.0085	0	>	>	>	YES	YES	YES	>	>	YES	YES	NO
		IPI00031517	DNA replication licensing factor MCM6	0	0.011	0	0	0.01	0.013	0	0	0	0.00366667	0.005	0.0065	0	>	>	>	YES	YES	YES	>	>	YES	YES	NO
		IPI00291398	Isoform Long of Nucleolysin TIA-1 isoform p40	0	0.0071	0	0	0.01	0.013	0	0	0	0.00236667	0.005	0.0065	0	>	>	>	YES	YES	YES	>	>	YES	YES	NO
		IPI00022970,IPI00742682	Nucleoprotein TPR	0	0.011	0	0	0	0.017	0.013	0	0	0.00366667	0	0.015	0	>	0	>	YES	NO	YES	>	0	YES	NO	NO
		IPI00013894,IPI00479946	Stress-induced-phosphoprotein 1	0	0.011	0	0	0	0.013	0.0086	0	0	0.00366667	0	0.0108	0	>	0	>	YES	NO	YES	>	>	YES	YES	NO
		IPI00024279,IPI00641437	HEAT repeat-containing protein 1	0	0.014	0	0	0	0.03	0	0	0.0087	0.00466667	0	0.015	0.00435	1.0728	0	3.44828	NO	NO	YES	−	−	−	−	NO
		IPI00455210	Isoform 1 of Chromodomain helicase-DNA-binding protein 4	0	0.014	0	0	0	0.038	0	0	0	0.00466667	0	0.019	0	>	0	>	YES	NO	YES	0	>	NO	YES	NO
		IPI00295857,IPI00646493	Coatomer subunit alpha	0	0.0071	0	0	0	0.013	0	0	0	0.00236667	0	0.0065	0	>	0	>	YES	NO	YES	−	−	−	−	NO
		IPI00158615,IPI00376490,IPI00797347	Isoform 1 of THO complex subunit 2	0	0.018	0	0.0076	0	0.025	0	0	0	0.006	0.0038	0.0125	0	>	>	>	YES	YES	YES	0	>	NO	YES	NO
		IPI00018931	Vacuolar protein sorting-associated protein 35	0	0.011	0	0	0	0.013	0	0	0	0.00366667	0	0.0065	0	>	0	>	YES	NO	YES	>	0	YES	NO	NO
		IPI00103732,IPI00221108,IPI00642342	Thymidylate synthase	0	0.0071	0	0	0	0.0085	0	0	0	0.00236667	0	0.00425	0	>	0	>	YES	NO	YES	0	>	NO	YES	NO
		IPI00008380,IPI00429689,IPI00789014,IPI00815784	Serine/threonine protein phosphatase	0	0.0071	0	0	0	0.0085	0	0	0	0.00236667	0	0.00425	0	>	0	>	YES	NO	YES	>	>	YES	YES	YES
		IPI00298520,IPI00514053	Coatomer subunit delta	0	0.0071	0	0	0	0.0085	0	0	0	0.00236667	0	0.00425	0	>	0	>	YES	NO	YES	−	−	−	−	NO
		IPI00807531	IGHG1 protein	0	0.14	0	0	0	0.23	0	0	0.26	0.0466667	0	0.115	0.13	0.358974	0	0.884615	NO	NO	NO	−	−	−	−	NO
		IPI00302850	Small nuclear ribonucleoprotein Sm D1	0	0.0071	0	0	0	0.013	0	0	0.0087	0.00236667	0	0.0065	0.00435	0.544061	0	1.49425	NO	NO	NO	−	−	−	−	NO
		IPI00008708,IPI00642046	Ribosomal L1 domain-containing protein 1	0	0	0	0	0	0.0085	0	0	0.0087	0	0	0.00425	0.00435	0	0	0.977011	NO	NO	NO	−	−	−	−	NO
		IPI00300371	Splicing factor 3B subunit 3	0	0	0	0	0	0.021	0	0.011	0	0	0	0.0105	0.0055	0	0	1.90909	NO	NO	YES	−	−	−	−	NO
		IPI00218606,IPI00739952	40S ribosomal protein S23	0	0	0	0	0	0.013	0	0	0	0	0	0.0065	0	0	0	>	NO	NO	YES	>	0	YES	NO	NO
		IPI00025273	Isoform Long of Trifunctional purine biosynthetic protein adenosine-3	0	0	0	0	0	0.0085	0	0	0	0	0	0.00425	0	0	0	>	NO	NO	YES	3.74619	0	YES	NO	NO
		IPI00465044	Protein RCC2	0	0	0	0	0	0.0085	0	0	0	0	0	0.00425	0	0	0	>	NO	NO	YES	>	0	YES	NO	NO
		IPI00256861,IPI00478226,IPI00513991	Isoform 2 of Microtubule-actin cross-linking factor 1, isoforms 1/2/3/5 (Actin cross-linking family protein 7)	0	0	0	0	0	0.013	0	0	0	0	0	0.0065	0	0	0	>	NO	NO	YES	>	>	YES	YES	YES
		IPI00163187,IPI00747810	Fascin	0	0	0	0	0	0.013	0	0	0	0	0	0.0065	0	0	0	>	NO	NO	YES	>	>	YES	YES	NO
		IPI00106491	mRNA turnover protein 4 homolog	0	0	0	0	0	0.0085	0	0	0	0	0	0.00425	0	0	0	>	NO	NO	YES	>	0	YES	NO	NO
		IPI00299155,IPI00790207	Proteasome subunit alpha type 4	0	0	0	0	0	0.013	0	0	0	0	0	0.0065	0	0	0	>	NO	NO	YES	−	−	−	−	NO
		IPI00003326	ADP-ribosylation factor-like protein 2 (Arf-like protein 2)	0	0	0	0	0	0.0085	0	0	0	0	0	0.00425	0	0	0	>	NO	NO	YES	>	0	YES	NO	NO
		IPI00020127	Replication protein A 70 kDa DNA-binding subunit	0	0	0	0	0	0.0085	0	0	0	0	0	0.00425	0	0	0	>	NO	NO	YES	>	0	YES	NO	NO
		IPI00219097	High mobility group protein B2	0	0	0	0	0	0.0085	0	0	0	0	0	0.00425	0	0	0	>	NO	NO	YES	>	0	YES	NO	NO
		IPI00219871	U6 snRNA-associated Sm-like protein LSm8	0	0	0	0	0	0.0085	0	0	0	0	0	0.00425	0	0	0	>	NO	NO	YES	−	−	−	−	NO
		IPI00216298,IPI00382841,IPI00552768	Thioredoxin	0	0	0	0	0	0.013	0	0	0	0	0	0.0065	0	0	0	>	NO	NO	YES	−	−	−	−	NO
		IPI00014263,IPI00220894	eukaryotic translation initiation factor 4H isoform 1	0	0	0	0	0	0.013	0	0	0	0	0	0.0065	0	0	0	>	NO	NO	YES	>	0	YES	NO	NO
		IPI00217442,IPI00797397,IPI00798060	MASK-4E-BP3 protein	0	0	0	0	0	0.0085	0	0	0	0	0	0.00425	0	0	0	>	NO	NO	YES	−	−	−	−	NO
		IPI00007402,IPI00784008	Importin-7	0	0	0	0	0	0.0085	0	0	0	0	0	0.00425	0	0	0	>	NO	NO	YES	−	−	−	−	NO
		IPI00021926	26S protease regulatory subunit S10B	0	0	0	0	0	0.0085	0	0	0	0	0	0.00425	0	0	0	>	NO	NO	YES	>	0	YES	NO	NO
		IPI00218236	Serine/threonine-protein phosphatase PP1-beta catalytic subunit	0	0	0	0	0	0.0085	0	0	0	0	0	0.00425	0	0	0	>	NO	NO	YES	−	−	−	−	NO
		IPI00376317,IPI00477242	autoantigen RCD8	0	0	0	0	0	0.0085	0	0	0	0	0	0.00425	0	0	0	>	NO	NO	YES	−	−	−	−	NO
		IPI00301323	ATP-dependent RNA helicase DDX18	0	0	0	0	0	0.0085	0	0	0	0	0	0.00425	0	0	0	>	NO	NO	YES	>	0	YES	NO	NO
		IPI00007047	Protein S100-A8	0	0	0	0	0	0.0085	0	0	0	0	0	0.00425	0	0	0	>	NO	NO	YES	−	−	−	−	NO
		IPI00002412,IPI00514424	Palmitoyl-protein thioesterase 1	0	0	0	0	0	0.0085	0	0	0	0	0	0.00425	0	0	0	>	NO	NO	YES	−	−	−	−	NO
		IPI00023919,IPI00745502	26S protease regulatory subunit 8	0	0	0	0	0	0.0085	0	0	0	0	0	0.00425	0	0	0	>	NO	NO	YES	−	−	−	−	NO
		IPI00006052	Prefoldin subunit 2	0	0	0	0	0	0.0085	0	0	0	0	0	0.00425	0	0	0	>	NO	NO	YES	−	−	−	−	NO
		IPI00005024,IPI00607584	Isoform 1 of Myb-binding protein 1A	0	0	0	0	0	0.0085	0	0	0	0	0	0.00425	0	0	0	>	NO	NO	YES	−	−	−	−	NO
		IPI00297487,IPI00375426	Cathepsin H precursor	0	0	0	0	0	0.013	0	0	0	0	0	0.0065	0	0	0	>	NO	NO	YES	−	−	−	−	NO
		IPI00219806	Protein S100-A7	0	0	0	0	0	0.0085	0	0	0	0	0	0.00425	0	0	0	>	NO	NO	YES	−	−	−	−	NO
		IPI00220648	Phosphomevalonate kinase	0	0	0	0	0	0.0085	0	0	0	0	0	0.00425	0	0	0	>	NO	NO	YES	−	−	−	−	NO
		IPI00221092	40S ribosomal protein S16	0	0.032	0.012	0.034	0	0.021	0.013	0	0.013	0.0146667	0.017	0.017	0.0065	2.25641	2.61538	2.61538	YES	YES	YES	2.40888	2.54655	YES	YES	NO
		IPI00293276	Macrophage migration inhibitory factor	0	0.021	0	0.023	0	0.013	0.013	0	0.013	0.007	0.0115	0.013	0.0065	1.07692	1.76923	2	NO	NO	YES	−	−	−	−	NO
		IPI00215790	60S ribosomal protein L38	0	0.011	0	0.015	0	0.013	0	0	0.0087	0.00366667	0.0075	0.0065	0.00435	0.842912	1.72414	1.49425	NO	NO	NO	0	>	NO	YES	NO
		IPI00472675,IPI00783781	Nuclear pore complex protein Nup205	0	0.018	0	0.034	0.01	0.017	0.017	0	0	0.006	0.022	0.017	0	>	>	>	YES	YES	YES	>	>	YES	YES	NO
		IPI00029623	Proteasome subunit alpha type 6	0	0.018	0	0.011	0	0.013	0.0086	0	0	0.006	0.0055	0.0108	0	>	>	>	YES	YES	YES	>	>	YES	YES	NO
		IPI00026167	NHP2-like protein 1	0	0.011	0	0.015	0	0.017	0.0086	0	0	0.00366667	0.0075	0.0128	0	>	>	>	YES	YES	YES	>	>	YES	YES	NO
		IPI00029750,IPI00219486	Isoform 1 of 40S ribosomal protein S24	0	0.011	0	0.011	0	0	0	0	0	0.00366667	0.0055	0	0	>	>	0	YES	YES	NO	>	>	YES	YES	NO
		IPI00033494,IPI00220573,IPI00604523	Myosin regulatory light chain	0	0.0071	0	0.0076	0	0	0	0	0	0.00236667	0.0038	0	0	>	>	0	YES	YES	NO	>	>	YES	YES	NO
		IPI00465315	Cytochrome c	0	0.0071	0	0.0076	0	0	0	0	0	0.00236667	0.0038	0	0	>	>	0	YES	YES	NO	−	−	−	−	NO
		IPI00220835	Protein transport protein Sec61 subunit beta	0	0	0.008	0.015	0	0.021	0	0	0	0.00266667	0.0075	0.0105	0	>	>	>	YES	YES	YES	>	0	YES	NO	NO
		IPI00032827	Pre-mRNA branch site protein p14	0	0	0.008	0.0076	0	0.013	0	0	0	0.00266667	0.0038	0.0065	0	>	>	>	YES	YES	YES	>	>	YES	YES	NO
		IPI00215914,IPI00215917	ADP-ribosylation factor 1 (Arf1)	0	0	0.012	0.019	0	0.017	0	0	0	0.004	0.0095	0.0085	0	>	>	>	YES	YES	YES	0	>	NO	YES	YES
		IPI00182533	60S ribosomal protein L28	0	0.0071	0	0.011	0	0.0085	0	0	0	0.00236667	0.0055	0.00425	0	>	>	>	YES	YES	YES	>	0	YES	NO	NO
		IPI00003588	Eukaryotic translation elongation factor 1 epsilon-1	0	0.0071	0	0.011	0	0.017	0	0	0	0.00236667	0.0055	0.0085	0	>	>	>	YES	YES	YES	−	−	−	−	NO
		IPI00005705,IPI00218187	Isoform Gamma-1 of Serine/threonine-protein phosphatase PP1-gamma catalytic subunit	0	0	0	0.015	0	0.0085	0	0	0	0	0.0075	0.00425	0	0	>	>	NO	YES	YES	−	−	−	−	NO
		IPI00176854,IPI00186712,IPI00401819,IPI00655650	40S ribosomal protein S26	0	0	0	0.011	0	0.0085	0	0	0	0	0.0055	0.00425	0	0	>	>	NO	YES	YES	>	0	YES	NO	NO
		IPI00004839	Crk-like protein	0	0	0	0.0076	0	0.0085	0	0	0	0	0.0038	0.00425	0	0	>	>	NO	YES	YES	−	−	−	−	YES
		IPI00005589,IPI00395998,IPI00794734	60S ribosomal protein L32	0	0	0	0.0076	0	0.0085	0	0	0	0	0.0038	0.00425	0	0	>	>	NO	YES	YES	−	−	−	−	NO
		IPI00021924	Histone H1x	0	0	0	0.0076	0	0.013	0	0	0	0	0.0038	0.0065	0	0	>	>	NO	YES	YES	−	−	−	−	NO
	H	IPI00783128	Isoform 1 of Filamin-C	0.049	0.046	0.028	0.16	0.11	0.034	0.022	0.037	0.026	0.041	0.135	0.028	0.0315	1.30159	4.28571	0.888889	NO	YES	NO	−	−	−	−	YES
	H	IPI00022462	Transferrin receptor protein 1	0.012	0.011	0.008	0.023	0.021	0.017	0	0	0	0.0103333	0.022	0.0085	0	>	>	>	YES	YES	YES	2.70285	2.1101	YES	YES	NO
	H	IPI00554811	Actin-related protein 2/3 complex subunit 4 (Arp2/3, subunit 4)	0	0	0.008	0.023	0.01	0.0085	0	0	0	0.00266667	0.0165	0.00425	0	>	>	>	YES	YES	YES	>	0	YES	NO	YES
	H	IPI00005614,IPI00783839,IPI00794135	Isoform Long of Spectrin beta chain, brain 1	0	0	0	0.019	0.026	0.013	0	0	0	0	0.0225	0.0065	0	0	>	>	NO	YES	YES	>	0	YES	NO	NO
	H	IPI00183964	Hypothetical protein DKFZp434F0621 (kinase D-interacting substrate of 220 kDa) (KIDINS220)	0	0	0	0.015	0.01	0	0	0	0	0	0.0125	0	0	0	>	0	NO	YES	NO	>	0	YES	NO	NO
	H	IPI00464990	Glycoprotein Ib beta (CD42c antigen)	0	0	0	0.011	0.01	0	0	0	0	0	0.0105	0	0	0	>	0	NO	YES	NO	−	−	−	−	NO
	H	IPI00017030,IPI00402167,IPI00477329,IPI00760846,IPI00760925	Isoform 1 of Myosin-18A (Myosin XVIIIA) (MYO18A)	0	0	0	0.023	0.026	0	0	0	0	0	0.0245	0	0	0	>	0	NO	YES	NO	−	−	−	−	NO
	H	IPI00016910,IPI00646839	Eukaryotic translation initiation factor 3 subunit 8	0	0	0	0.0076	0.01	0	0	0	0	0	0.0088	0	0	0	>	0	NO	YES	NO	−	−	−	−	NO
	H	IPI00019502	Myosin-9 (Myosin IIA)	0	0.011	0	0.027	0.026	0	0	0	0	0.00366667	0.0265	0	0	>	>	0	YES	YES	NO	>	>	YES	YES	NO
	H	IPI00300127	N-acetyltransferase 10	0	0.011	0	0.023	0.021	0.0085	0	0	0	0.00366667	0.022	0.00425	0	>	>	>	YES	YES	YES	>	0	YES	NO	NO
	H	IPI00247583,IPI00788010	60S ribosomal protein L21	0	0.0071	0	0.0076	0.01	0	0	0	0	0.00236667	0.0088	0	0	>	>	0	YES	YES	NO	>	>	YES	YES	NO
	H	IPI00298961,IPI00784388	Exportin-1	0	0.011	0.008	0.011	0.01	0	0	0	0	0.00633333	0.0105	0	0	>	>	0	YES	YES	NO	>	>	YES	YES	NO
		IPI00005162	Actin-related protein 2/3 complex subunit 3 (Arp2/3, subunit 3)	0	0	0.008	0.019	0	0	0	0	0	0.00266667	0.0095	0	0	>	>	0	YES	YES	NO	>	>	YES	YES	YES
		IPI00163849,IPI00645613,IPI00646339	Epidermal growth factor receptor substrate 15-like 1	0	0	0	0.015	0	0	0	0	0	0	0.0075	0	0	0	>	0	NO	YES	NO	−	−	−	−	NO
		IPI00026202	60S ribosomal protein L18a	0	0	0	0.015	0	0	0	0	0	0	0.0075	0	0	0	>	0	NO	YES	NO	−	−	−	−	NO
		IPI00300096	Ras-related protein Rab-35	0	0	0	0.019	0	0	0	0	0	0	0.0095	0	0	0	>	0	NO	YES	NO	>	0	YES	NO	NO
		IPI00796861	WUGSC:H_RG054D04.1 protein (60S ribosomal protein L7)	0	0	0	0.015	0	0	0	0	0	0	0.0075	0	0	0	>	0	NO	YES	NO	3.95422	0.498581	YES	NO	NO
		IPI00002149	GTP-binding protein SAR1a	0	0	0	0.0076	0	0	0	0	0	0	0.0038	0	0	0	>	0	NO	YES	NO	>	0	YES	NO	NO
		IPI00006280,IPI00290701	Isoform 1 of Sterol regulatory element-binding protein cleavage-activating protein	0	0	0	0.011	0	0	0	0	0	0	0.0055	0	0	0	>	0	NO	YES	NO	−	−	−	−	NO
		IPI00011916	Multisynthetase complex auxiliary component p38	0	0	0	0.0076	0	0	0	0	0	0	0.0038	0	0	0	>	0	NO	YES	NO	>	0	YES	NO	NO
		IPI00003927	40 kDa peptidyl-prolyl cis-trans isomerase	0	0	0	0.011	0	0	0	0	0	0	0.0055	0	0	0	>	0	NO	YES	NO	>	0	YES	NO	NO
		IPI00026260,IPI00029091,IPI00790856,IPI00791971	Nucleoside diphosphate kinase A	0	0	0	0.011	0	0	0	0	0	0	0.0055	0	0	0	>	0	NO	YES	NO	−	−	−	−	NO
		IPI00169325	WD repeat protein 36	0	0	0	0.0076	0	0	0	0	0	0	0.0038	0	0	0	>	0	NO	YES	NO	−	−	−	−	NO
		IPI00784614,IPI00784808,IPI00784936	Isoform 1 of Septin-9	0	0	0	0.0076	0	0	0	0	0	0	0.0038	0	0	0	>	0	NO	YES	NO	>	0	YES	NO	NO
		IPI00470528,IPI00550032	RPL15 protein	0	0	0	0.0076	0	0	0	0	0	0	0.0038	0	0	0	>	0	NO	YES	NO	>	0	YES	NO	NO
		IPI00009922	SRA stem-loop-interacting RNA-binding protein, mitochondrial precursor	0	0	0	0.0076	0	0	0	0	0	0	0.0038	0	0	0	>	0	NO	YES	NO	−	−	−	−	NO
		IPI00306043,IPI00397024	Isoform 1 of YTH domain family protein 2	0	0	0	0.0076	0	0	0	0	0	0	0.0038	0	0	0	>	0	NO	YES	NO	>	>	YES	YES	NO
		IPI00185374	26S proteasome non-ATPase regulatory subunit 12	0	0	0	0.0076	0	0	0	0	0	0	0.0038	0	0	0	>	0	NO	YES	NO	−	−	−	−	NO
		IPI00005511	PHD finger-like domain-containing protein 5A	0	0	0	0.0076	0	0	0	0	0	0	0.0038	0	0	0	>	0	NO	YES	NO	−	−	−	−	NO
		IPI00643920,IPI00788802,IPI00792641	Transketolase	0	0	0	0.0076	0	0	0	0	0	0	0.0038	0	0	0	>	0	NO	YES	NO	>	0	YES	NO	NO
		IPI00028091	Actin-like protein 3 (Arp3)	0	0	0	0.0076	0	0	0	0	0	0	0.0038	0	0	0	>	0	NO	YES	NO	>	0	YES	NO	NO
		IPI00003406,IPI00295624,IPI00794221	Drebrin	0	0	0	0.011	0	0	0	0	0	0	0.0055	0	0	0	>	0	NO	YES	NO	>	0	YES	NO	NO
		IPI00216230	Lamina-associated polypeptide 2 isoform alpha	0	0	0	0.0076	0	0	0	0	0	0	0.0038	0	0	0	>	0	NO	YES	NO	−	−	−	−	NO
		IPI00179700	high mobility group AT-hook 1 isoform a	0	0	0	0.0076	0	0	0	0	0	0	0.0038	0	0	0	>	0	NO	YES	NO	>	0	YES	NO	NO
		IPI00031556,IPI00746657,IPI00798421	Splicing factor U2AF 65 kDa subunit	0	0	0	0.0076	0	0	0	0	0	0	0.0038	0	0	0	>	0	NO	YES	NO	−	−	−	−	NO
		IPI00793999	Hypothetical protein DKFZp761D0223 (TBC1 domain family member 15)	0	0	0	0.011	0	0	0	0	0	0	0.0055	0	0	0	>	0	NO	YES	NO	−	−	−	−	NO
		IPI00385257,IPI00480022	Isoform 1 of Golgin subfamily A member 7	0	0	0	0.0076	0	0	0	0	0	0	0.0038	0	0	0	>	0	NO	YES	NO	−	−	−	−	NO
		IPI00000733	U3 small nucleolar RNA-associated protein 18 homolog	0	0	0	0.0076	0	0	0	0	0	0	0.0038	0	0	0	>	0	NO	YES	NO	−	−	−	−	NO
		IPI00063242,IPI00788907	Phosphoglycerate mutase family member 5	0	0	0	0.0076	0	0	0	0	0	0	0.0038	0	0	0	>	0	NO	YES	NO	>	0	YES	NO	NO
		IPI00219910,IPI00783862,IPI00794677	Flavin reductase	0	0	0	0.0076	0	0	0	0	0	0	0.0038	0	0	0	>	0	NO	YES	NO	−	−	−	−	NO
		IPI00010860	Isoform p27-L of 26S proteasome non-ATPase regulatory subunit 9	0	0	0	0.0076	0	0	0	0	0	0	0.0038	0	0	0	>	0	NO	YES	NO	−	−	−	−	NO
		IPI00293434	Signal recognition particle 14 kDa protein	0	0	0	0.0076	0	0	0	0	0	0	0.0038	0	0	0	>	0	NO	YES	NO	>	0	YES	NO	NO
		IPI00030275,IPI00646055	Heat shock protein 75 kDa, mitochondrial precursor	0	0	0	0.0076	0	0	0	0	0	0	0.0038	0	0	0	>	0	NO	YES	NO	>	0	YES	NO	NO
		IPI00003768,IPI00554461	Isoform 1 of Pescadillo homolog 1	0	0	0	0.0076	0	0	0	0	0	0	0.0038	0	0	0	>	0	NO	YES	NO	−	−	−	−	NO
		IPI00438229	tripartite motif-containing 28 protein	0.018	0.036	0	0.015	0.016	0.017	0.026	0.016	0	0.018	0.0155	0.0215	0.008	2.25	1.9375	2.6875	YES	YES	YES	1.24508	2.93005	NO	YES	NO
		IPI00292020	Spermidine synthase	0.018	0.025	0.008	0	0.016	0	0.013	0.011	0	0.017	0.008	0.0065	0.0055	3.09091	1.45455	1.18182	YES	NO	NO	1.28741	2.26819	NO	YES	NO
		IPI00221354,IPI00260715,IPI00645208,IPI00785172	Isoform Short of RNA-binding protein FUS	0	0.014	0	0	0.01	0.0085	0.017	0.011	0.0087	0.00466667	0.005	0.01275	0.00985	0.473773	0.507614	1.29442	NO	NO	NO	2.30148	0.813606	YES	NO	NO
		IPI00005615,IPI00642600,IPI00644708	Nucleolysin TIAR	0	0.018	0.012	0	0	0	0.022	0.011	0.0087	0.01	0	0.011	0.00985	1.01523	0	1.11675	NO	NO	NO	−	−	−	−	NO
		IPI00027423,IPI00550451	Serine/threonine-protein phosphatase PP1-alpha catalytic subunit	0	0.011	0.016	0	0.01	0.0085	0.013	0.016	0	0.009	0.005	0.01075	0.008	1.125	0.625	1.34375	NO	NO	NO	2.09787	1.10602	YES	NO	NO
		IPI00220706	Hemoglobin subunit gamma-1	0	0.06	0.068	0.046	0	0.038	0.16	0.027	0.1	0.0426667	0.023	0.099	0.0635	0.671916	0.362205	1.55906	NO	NO	NO	0	>	NO	YES	NO
		IPI00217473	Hemoglobin subunit zeta	0	0.021	0.012	0.019	0	0.017	0.035	0	0.017	0.011	0.0095	0.026	0.0085	1.29412	1.11765	3.05882	NO	NO	YES	−	−	−	−	NO
		IPI00024175,IPI00218372	Isoform 1 of Proteasome subunit alpha type 7	0	0.014	0	0.0076	0	0.0085	0.013	0	0.0087	0.00466667	0.0038	0.01075	0.00435	1.0728	0.873563	2.47126	NO	NO	YES	−	−	−	−	NO
		IPI00029048	Tubulin--tyrosine ligase-like protein 12	0	0.0071	0	0	0	0.0085	0.013	0	0.0087	0.00236667	0	0.01075	0.00435	0.544061	0	2.47126	NO	NO	YES	>	0	YES	NO	NO
		IPI00009865	Keratin, type I cytoskeletal 10	0.018	0.028	0	0.027	0	0.013	0.056	0	0	0.0153333	0.0135	0.0345	0	>	>	>	YES	YES	YES	>	>	YES	YES	NO
		IPI00018349	DNA replication licensing factor MCM4	0	0.011	0	0	0	0	0.0086	0	0	0.00366667	0	0.0043	0	>	0	>	YES	NO	YES	0	>	NO	YES	NO
		IPI00219840	Isoform 1 of AP-2 complex subunit sigma-1	0	0.018	0.016	0.0076	0	0	0	0	0.0087	0.0113333	0.0038	0	0.00435	2.60536	0.873563	0	YES	NO	NO	0	>	NO	YES	NO
		IPI00000816	14-3-3 protein epsilon	0	0.011	0.012	0.0076	0	0	0	0	0.0087	0.00766667	0.0038	0	0.00435	1.76245	0.873563	0	NO	NO	NO	2.40021	1.15529	YES	NO	NO
		IPI00013415	40S ribosomal protein S7	0	0.011	0.012	0.0076	0	0	0	0	0	0.00766667	0.0038	0	0	>	>	0	YES	YES	NO	>	>	YES	YES	NO
		IPI00746934	retinoblastoma-associated factor 600	0	0.0071	0.008	0.0076	0	0	0	0	0	0.00503333	0.0038	0	0	>	>	0	YES	YES	NO	0	>	NO	YES	NO
		IPI00011274,IPI00045498	heterogeneous nuclear ribonucleoprotein D-like	0	0.036	0.02	0	0	0	0	0.011	0	0.0186667	0	0	0.0055	3.39394	0	0	YES	NO	NO	>	0	YES	NO	NO
		IPI00221093,IPI00478114,IPI00791157	40S ribosomal protein S17	0	0.011	0.008	0	0	0	0	0	0	0.00633333	0	0	0	>	0	0	YES	NO	NO	>	>	YES	YES	NO
		IPI00009253	Alpha-soluble NSF attachment protein	0	0.0071	0.008	0	0	0	0	0	0	0.00503333	0	0	0	>	0	0	YES	NO	NO	>	>	YES	YES	NO
		IPI00430814	Zinc finger protein 9	0	0.0071	0	0	0	0	0	0	0	0.00236667	0	0	0	>	0	0	YES	NO	NO	0	>	NO	YES	NO
		IPI00215919	ADP-ribosylation factor 5	0	0.021	0	0	0	0	0	0	0	0.007	0	0	0	>	0	0	YES	NO	NO	−	−	−	−	NO
		IPI00000846	Isoform 1 of Chromodomain helicase-DNA-binding protein 4	0	0.014	0	0	0	0	0	0	0	0.00466667	0	0	0	>	0	0	YES	NO	NO	0	>	NO	YES	NO
		IPI00410666,IPI00425560,IPI00425562,IPI00425566	Isoform 1 of Protein LAP4	0	0.0071	0	0	0	0	0	0	0	0.00236667	0	0	0	>	0	0	YES	NO	NO	>	>	YES	YES	NO
		IPI00220194	Solute carrier family 2, facilitated glucose transporter member 1	0	0.0071	0	0	0	0	0	0	0	0.00236667	0	0	0	>	0	0	YES	NO	NO	0	>	NO	YES	NO
		IPI00183400,IPI00790374	Casein kinase I isoform alpha	0	0.0071	0	0	0	0	0	0	0	0.00236667	0	0	0	>	0	0	YES	NO	NO	0	>	NO	YES	NO
		IPI00030363,IPI00440499	Acetyl-CoA acetyltransferase, mitochondrial precursor	0	0.0071	0	0	0	0	0	0	0	0.00236667	0	0	0	>	0	0	YES	NO	NO	0	>	NO	YES	NO
		IPI00291755,IPI00745795,IPI00783433	206 kDa protein (Nuclear pore membrane glycoprotein 210 precursor)	0	0.0071	0	0	0	0	0	0	0	0.00236667	0	0	0	>	0	0	YES	NO	NO	>	0	YES	NO	NO
		IPI00002214,IPI00787605,IPI00789457	Importin alpha-2 subunit	0	0.0071	0	0	0	0	0	0	0	0.00236667	0	0	0	>	0	0	YES	NO	NO	>	>	YES	YES	NO
		IPI00032158,IPI00386189	Isoform 1 of NMDA receptor-regulated protein 1	0	0.0071	0	0	0	0	0	0	0	0.00236667	0	0	0	>	0	0	YES	NO	NO	>	>	YES	YES	NO
		IPI00298558	Programmed cell death protein 10	0	0.011	0	0	0	0	0	0	0	0.00366667	0	0	0	>	0	0	YES	NO	NO	>	>	YES	YES	NO
		IPI00184330	DNA replication licensing factor MCM2	0	0.0071	0	0	0	0	0	0	0	0.00236667	0	0	0	>	0	0	YES	NO	NO	>	>	YES	YES	NO
		IPI00025796	NADH dehydrogenase [ubiquinone] iron-sulfur protein 3, mitochondrial precursor	0	0.0071	0	0	0	0	0	0	0	0.00236667	0	0	0	>	0	0	YES	NO	NO	>	>	YES	YES	NO
		IPI00413611	DNA topoisomerase 1	0	0.0071	0	0	0	0	0	0	0	0.00236667	0	0	0	>	0	0	YES	NO	NO	0	>	NO	YES	NO
		IPI00013475,IPI00031370	Tubulin beta-2A chain	0	0.0071	0	0	0	0	0	0	0	0.00236667	0	0	0	>	0	0	YES	NO	NO	−	−	−	−	YES
		IPI00008552	Thioredoxin-like protein 2	0	0.0071	0	0	0	0	0	0	0	0.00236667	0	0	0	>	0	0	YES	NO	NO	>	>	YES	YES	NO
		IPI00296291,IPI00642238,IPI00646486,IPI00744429	HP1-BP74	0	0.0071	0	0	0	0	0	0	0	0.00236667	0	0	0	>	0	0	YES	NO	NO	−	−	−	−	NO
		IPI00005154	FACT complex subunit SSRP1	0	0.0071	0	0	0	0	0	0	0	0.00236667	0	0	0	>	0	0	YES	NO	NO	0	>	NO	YES	NO
		IPI00306301	Pyruvate dehydrogenase E1 component alpha subunit, somatic form, mitochondrial precursor	0	0.0071	0	0	0	0	0	0	0	0.00236667	0	0	0	>	0	0	YES	NO	NO	−	−	−	−	NO
		IPI00419307,IPI00554737	Serine/threonine-protein phosphatase 2A 65 kDa regulatory subunit A alpha isoform	0	0.014	0	0	0	0	0	0	0	0.00466667	0	0	0	>	0	0	YES	NO	NO	>	>	YES	YES	YES
		IPI00009960,IPI00470829,IPI00554469	Isoform 1 of Mitochondrial inner membrane protein	0	0.0071	0	0	0	0	0	0	0	0.00236667	0	0	0	>	0	0	YES	NO	NO	0	>	NO	YES	NO
		IPI00409671,IPI00783850	DEAD box polypeptide 42 protein	0	0.0071	0	0	0	0	0	0	0	0.00236667	0	0	0	>	0	0	YES	NO	NO	−	−	−	−	NO
		IPI00102864	Hexokinase-2	0	0.0071	0	0	0	0	0	0	0	0.00236667	0	0	0	>	0	0	YES	NO	NO	−	−	−	−	NO
		IPI00017855,IPI00790739	Aconitate hydratase, mitochondrial precursor	0	0.0071	0	0	0	0	0	0	0	0.00236667	0	0	0	>	0	0	YES	NO	NO	0	>	NO	YES	NO
		IPI00219483,IPI00219484,IPI00290204	Isoform 1 of U1 small nuclear ribonucleoprotein 70 kDa	0	0.0071	0	0	0	0	0	0	0	0.00236667	0	0	0	>	0	0	YES	NO	NO	>	>	YES	YES	NO
		IPI00017672	CDNA FLJ25678 fis, clone TST04067, highly similar to PURINE NUCLEOSIDE PHOSPHORYLASE	0	0.0071	0	0	0	0	0	0	0	0.00236667	0	0	0	>	0	0	YES	NO	NO	−	−	−	−	NO
		IPI00550746	Nuclear migration protein nudC	0	0.0071	0	0	0	0	0	0	0	0.00236667	0	0	0	>	0	0	YES	NO	NO	−	−	−	−	NO
		IPI00005158,IPI00334291,IPI00642982	Lon protease homolog, mitochondrial precursor	0	0.0071	0	0	0	0	0	0	0	0.00236667	0	0	0	>	0	0	YES	NO	NO	−	−	−	−	NO
		IPI00185919	Isoform 1 of La-related protein 1	0	0.0071	0	0	0	0	0	0	0	0.00236667	0	0	0	>	0	0	YES	NO	NO	−	−	−	−	NO
		IPI00031424,IPI00070943	Isoform 2 of Phosphatidylinositol 4-kinase alpha	0	0.0071	0	0	0	0	0	0	0	0.00236667	0	0	0	>	0	0	YES	NO	NO	>	>	YES	YES	NO
		IPI00395627,IPI00552308	Isoform 1 of Calcyclin-binding protein	0	0.0071	0	0	0	0	0	0	0	0.00236667	0	0	0	>	0	0	YES	NO	NO	>	>	YES	YES	NO
		IPI00033025,IPI00552502,IPI00795623,IPI00816201	Isoform 1 of Septin-7	0	0.0071	0	0	0	0	0	0	0	0.00236667	0	0	0	>	0	0	YES	NO	NO	−	−	−	−	NO
		IPI00736402	similar to Nucleolar GTP-binding protein 1	0	0.0071	0	0	0	0	0	0	0	0.00236667	0	0	0	>	0	0	YES	NO	NO	>	>	YES	YES	NO
		IPI00010865,IPI00640088,IPI00643245	Casein kinase II subunit beta	0	0.0071	0.012	0	0	0.013	0.0086	0	0.013	0.00636667	0	0.0108	0.0065	0.979487	0	1.66154	NO	NO	NO	>	>	YES	YES	NO
		IPI00217966	lactate dehydrogenase A	0	0	0.012	0	0	0.0085	0.0086	0	0.0087	0.004	0	0.00855	0.00435	0.91954	0	1.96552	NO	NO	YES	2.74799	1.22578	YES	NO	NO
		IPI00030911	Vesicle-associated membrane protein 8	0	0	0.012	0	0	0.0085	0.0086	0	0.0087	0.004	0	0.00855	0.00435	0.91954	0	1.96552	NO	NO	YES	−	−	−	−	NO
		IPI00216691	Profilin-1	0	0.014	0.028	0.011	0	0.013	0.03	0	0.022	0.014	0.0055	0.0215	0.011	1.27273	0.5	1.95455	NO	NO	YES	−	−	−	−	YES
		IPI00007321,IPI00398727	Isoform 1 of Acyl-protein thioesterase 1	0	0.011	0.024	0	0	0.0085	0.017	0	0.013	0.0116667	0	0.01275	0.0065	1.79487	0	1.96154	NO	NO	YES	−	−	−	−	NO
		IPI00009841,IPI00065554	Isoform EWS-B of RNA-binding protein EWS	0	0.0071	0.012	0	0	0	0.013	0	0.013	0.00636667	0	0.0065	0.0065	0.979487	0	1	NO	NO	NO	−	−	−	−	NO
		IPI00219861	acid phosphatase 1 isoform b	0	0	0.012	0	0	0	0.0086	0	0.0087	0.004	0	0.0043	0.00435	0.91954	0	0.988506	NO	NO	NO	−	−	−	−	NO
		IPI00025084,IPI00794720	Calpain small subunit 1	0	0	0.012	0	0	0	0.0086	0	0.013	0.004	0	0.0043	0.0065	0.615385	0	0.661538	NO	NO	NO	−	−	−	−	YES
		IPI00010270	Ras-related C3 botulinum toxin substrate 2 precursor	0	0	0.016	0	0	0.0085	0.022	0	0.022	0.00533333	0	0.01525	0.011	0.484848	0	1.38636	NO	NO	NO	−	−	−	−	NO
		IPI00033143	Eukaryotic translation initiation factor 3 subunit 12	0	0	0.008	0	0	0	0.0086	0	0.0087	0.00266667	0	0.0043	0.00435	0.613027	0	0.988506	NO	NO	NO	>	0	YES	NO	NO
		IPI00719622,IPI00787692	40S ribosomal protein S28	0	0	0.012	0	0	0	0.017	0	0.013	0.004	0	0.0085	0.0065	0.615385	0	1.30769	NO	NO	NO	−	−	−	−	NO
		IPI00024661,IPI00647787	Protein transport protein Sec24C	0	0	0.012	0	0.01	0	0	0	0.0087	0.004	0.005	0	0.00435	0.91954	1.14943	0	NO	NO	NO	>	0	YES	NO	NO
		IPI00025019	Proteasome subunit beta type 1 precursor	0	0.0071	0.016	0	0	0	0	0	0.013	0.0077	0	0	0.0065	1.18462	0	0	NO	NO	NO	>	>	YES	YES	NO
		IPI00412607	60S ribosomal protein L35	0	0	0.016	0	0	0	0	0	0.0087	0.00533333	0	0	0.00435	1.22605	0	0	NO	NO	NO	>	>	YES	YES	NO
		IPI00218848	ATP synthase, H+ transporting, mitochondrial F0 complex, subunit e	0	0	0.012	0	0	0	0	0	0.013	0.004	0	0	0.0065	0.615385	0	0	NO	NO	NO	−	−	−	−	NO
		IPI00552276	Isoform 4 of Sorting nexin-3	0	0	0.008	0	0	0	0	0	0.013	0.00266667	0	0	0.0065	0.410256	0	0	NO	NO	NO	−	−	−	−	NO
		IPI00027175,IPI00414264	Sorcin	0	0	0.012	0	0	0	0.0086	0	0	0.004	0	0.0043	0	>	0	>	YES	NO	YES	>	>	YES	YES	NO
		IPI00007423,IPI00759824	Isoform 1 of Acidic leucine-rich nuclear phosphoprotein 32 family member B	0	0	0.012	0	0	0	0.0086	0	0	0.004	0	0.0043	0	>	0	>	YES	NO	YES	>	>	YES	YES	NO
		IPI00027032,IPI00027618,IPI00513881	Acyl-protein thioesterase 2	0	0	0.008	0	0	0	0.0086	0	0	0.00266667	0	0.0043	0	>	0	>	YES	NO	YES	0	>	NO	YES	NO
		IPI00332371,IPI00742657,IPI00784216	liver phosphofructokinase isoform b	0	0	0.008	0	0	0	0.013	0	0	0.00266667	0	0.0065	0	>	0	>	YES	NO	YES	>	0	YES	NO	NO
		IPI00027442,IPI00784131	Alanyl-tRNA synthetase, cytoplasmic	0	0	0.008	0.0076	0	0	0	0	0	0.00266667	0.0038	0	0	>	>	0	YES	YES	NO	>	>	YES	YES	NO
		IPI00376844	Putative ubiquitin-conjugating enzyme E2 N-like	0	0	0.012	0.0076	0	0	0	0	0	0.004	0.0038	0	0	>	>	0	YES	YES	NO	>	>	YES	YES	NO
		IPI00018364	Ras-related protein Rap-2b precursor	0	0	0.012	0.0076	0	0	0	0	0	0.004	0.0038	0	0	>	>	0	YES	YES	NO	>	>	YES	YES	NO
		IPI00002495,IPI00027082,IPI00397365,IPI00647389	Isoform 1 of Epsin-1	0	0	0.012	0.0076	0	0	0	0	0	0.004	0.0038	0	0	>	>	0	YES	YES	NO	>	>	YES	YES	NO
		IPI00293655	ATP-dependent RNA helicase DDX1	0	0	0.02	0	0	0	0.0086	0	0.0087	0.00666667	0	0.0043	0.00435	1.53257	0	0.988506	NO	NO	NO	3.51326	1.22578	YES	NO	NO
		IPI00647089	Trafficking protein particle complex subunit 3	0	0	0.008	0	0	0	0	0	0	0.00266667	0	0	0	>	0	0	YES	NO	NO	0	>	NO	YES	NO
		IPI00305152,IPI00445429,IPI00515103,IPI00746182,IPI00795507	SEC31 homolog A isoform 4	0	0	0.008	0	0	0	0	0	0	0.00266667	0	0	0	>	0	0	YES	NO	NO	0	>	NO	YES	NO
		IPI00303207	ATP-binding cassette sub-family E member 1	0	0	0.008	0	0	0	0	0	0	0.00266667	0	0	0	>	0	0	YES	NO	NO	−	−	−	−	NO
		IPI00329200,IPI00783829,IPI00793443	127 kDa protein (RAN binding protein 5)	0	0	0.008	0	0	0	0	0	0	0.00266667	0	0	0	>	0	0	YES	NO	NO	>	>	YES	YES	NO
		IPI00014808	Platelet-activating factor acetylhydrolase IB subunit gamma	0	0	0.008	0	0	0	0	0	0	0.00266667	0	0	0	>	0	0	YES	NO	NO	0	>	NO	YES	NO
		IPI00301434	BolA-like protein 2 isoform a	0	0	0.008	0	0	0	0	0	0	0.00266667	0	0	0	>	0	0	YES	NO	NO	0	>	NO	YES	NO
		IPI00015148	Ras-related protein Rap-1b precursor	0	0	0.016	0	0	0	0	0	0	0.00533333	0	0	0	>	0	0	YES	NO	NO	>	>	YES	YES	NO
		IPI00640462	Guanine nucleotide-binding protein G(I)/G(S)/G(T) subunit beta 2	0	0	0.008	0	0	0	0	0	0	0.00266667	0	0	0	>	0	0	YES	NO	NO	−	−	−	−	NO
		IPI00028006	Proteasome subunit beta type 2	0	0	0.012	0	0	0	0	0	0	0.004	0	0	0	>	0	0	YES	NO	NO	>	>	YES	YES	NO
		IPI00013241	Ubiquitin-like protein 5	0	0	0.008	0	0	0	0	0	0	0.00266667	0	0	0	>	0	0	YES	NO	NO	−	−	−	−	NO
		IPI00291175,IPI00307162	vinculin isoform VCL	0	0	0.02	0	0	0	0	0	0	0.00666667	0	0	0	>	0	0	YES	NO	NO	>	>	YES	YES	YES
		IPI00219219	Galectin-1	0	0	0.012	0	0	0	0	0	0	0.004	0	0	0	>	0	0	YES	NO	NO	>	>	YES	YES	NO
